# Supplementary material for: Regiodivergent condensation of 5-alkoxycarbonyl-1H-pyrrol-2,3-diones with cyclic ketazinones en route to spirocyclic scaffolds
Source: Beilstein J Org Chem. 2017 Oct 19;13:2179–85. doi: 10.3762/bjoc.13.218 (PMC5669231; doi:10.3762/bjoc.13.218)
Supplement: File 2 — X-ray CIF files. [file Beilstein_J_Org_Chem-13-2179-s002.zip]

Archive with 17 entries (16 files):
- psu-178(da-110)-ccdc1546062.cif
- __MACOSX/
- __MACOSX/._psu-178(da-110)-ccdc1546062.cif
- PSU-178--ccdc1546062.pdf
- __MACOSX/._PSU-178--ccdc1546062.pdf
- psu-387(da-enhyd)-ccdc1546064.cif
- __MACOSX/._psu-387(da-enhyd)-ccdc1546064.cif
- PSU-387-ccdc1546064.pdf
- __MACOSX/._PSU-387-ccdc1546064.pdf
- psu-41(da-102)-ccdc1546063.cif
- __MACOSX/._psu-41(da-102)-ccdc1546063.cif
- PSU-41--ccdc1546063.pdf
- __MACOSX/._PSU-41--ccdc1546063.pdf
- PSU-478(DA-139)-ccdc1546065.cif
- __MACOSX/._PSU-478(DA-139)-ccdc1546065.cif
- PSU-478-ccdc1546065.pdf
- __MACOSX/._PSU-478-ccdc1546065.pdf
