# Supplementary material for: Regiodivergent condensation of 5-alkoxycarbonyl-1H-pyrrol-2,3-diones with cyclic ketazinones en route to spirocyclic scaffolds
Source: Beilstein J Org Chem. 2017 Oct 19;13:2179–85. doi: 10.3762/bjoc.13.218 (PMC5669231; doi:10.3762/bjoc.13.218)
Supplement: File 2 — X-ray CIF files. [file Beilstein_J_Org_Chem-13-2179-s002.zip › psu-178(da-110)-ccdc1546062.cif]

 
data_psu-178(da-110)
 
_audit_creation_method            SHELXL-97
_chemical_name_systematic
;
 ?
;
_chemical_name_common             ?
_chemical_melting_point           ?
_chemical_formula_moiety          'C28 H27 N O8, C H Cl3'
_chemical_formula_sum
 'C29 H28 Cl3 N O8'
_chemical_formula_weight          624.87
 
loop_
 _atom_type_symbol
 _atom_type_description
 _atom_type_scat_dispersion_real
 _atom_type_scat_dispersion_imag
 _atom_type_scat_source
 'C'  'C'   0.0033   0.0016
 'International Tables Vol C Tables 4.2.6.8 and 6.1.1.4'
 'H'  'H'   0.0000   0.0000
 'International Tables Vol C Tables 4.2.6.8 and 6.1.1.4'
 'N'  'N'   0.0061   0.0033
 'International Tables Vol C Tables 4.2.6.8 and 6.1.1.4'
 'O'  'O'   0.0106   0.0060
 'International Tables Vol C Tables 4.2.6.8 and 6.1.1.4'
 'Cl'  'Cl'   0.1484   0.1585
 'International Tables Vol C Tables 4.2.6.8 and 6.1.1.4'
 
_symmetry_cell_setting            triclinic
_symmetry_space_group_name_H-M          'P -1'

 
loop_
 _symmetry_equiv_pos_as_xyz
 'x, y, z'
 '-x, -y, -z'
 
_cell_length_a                    11.3512(15)
_cell_length_b                    11.9295(17)
_cell_length_c                    12.7758(14)
_cell_angle_alpha                 111.014(11)
_cell_angle_beta                  112.456(11)
_cell_angle_gamma                 91.693(11)
_cell_volume                      1464.4(3)
_cell_formula_units_Z             2
_cell_measurement_temperature     295(2)
_cell_measurement_reflns_used      4759
_cell_measurement_theta_min     3.6560
_cell_measurement_theta_max     27.5280

 
_exptl_crystal_description        prism
_exptl_crystal_colour             colourless
_exptl_crystal_size_max           0.21
_exptl_crystal_size_mid           0.18
_exptl_crystal_size_min           0.16
_exptl_crystal_density_meas       ?
_exptl_crystal_density_diffrn     1.417
_exptl_crystal_density_method     'not measured'
_exptl_crystal_F_000              648
_exptl_absorpt_coefficient_mu     0.364
_exptl_absorpt_correction_type     'multi-scan'
_exptl_absorpt_correction_T_min   0.95093
_exptl_absorpt_correction_T_max   1.00000

_exptl_absorpt_process_details    
;
CrysAlisPro, Agilent Technologies,
Version 1.171.37.33 (release 27-03-2014 CrysAlis171 .NET)
(compiled Mar 27 2014,17:12:48)
Empirical absorption correction using spherical harmonics,
 implemented in SCALE3 ABSPACK scaling algorithm.
;

 
_exptl_special_details
;
 ?
;
 
_diffrn_ambient_temperature       295(2)
_diffrn_radiation_wavelength      0.71073
_diffrn_radiation_type            MoK\a
_diffrn_radiation_source          'fine-focus sealed tube'
_diffrn_radiation_monochromator   graphite
_diffrn_measurement_device_type   'New Xcalibur, Ruby'
_diffrn_measurement_method        'w scans'
_diffrn_detector_area_resol_mean  ?
_diffrn_standards_number          ?
_diffrn_standards_interval_count  ?
_diffrn_standards_interval_time   ?
_diffrn_standards_decay_%         ?
_diffrn_reflns_number             12072
_diffrn_reflns_av_R_equivalents   0.0506
_diffrn_reflns_av_sigmaI/netI     0.0579
_diffrn_reflns_limit_h_min        -12
_diffrn_reflns_limit_h_max        15
_diffrn_reflns_limit_k_min        -15
_diffrn_reflns_limit_k_max        16
_diffrn_reflns_limit_l_min        -16
_diffrn_reflns_limit_l_max        17
_diffrn_reflns_theta_min          2.97
_diffrn_reflns_theta_max          29.34
_reflns_number_total              6770
_reflns_number_gt                 4752
_reflns_threshold_expression      >2\s(I)
 
_computing_data_collection        
;
CrysAlisPro, Agilent Technologies,
Version 1.171.37.33 (release 27-03-2014 CrysAlis171 .NET)
(compiled Mar 27 2014,17:12:48)
;
_computing_cell_refinement        
;
CrysAlisPro, Agilent Technologies,
Version 1.171.37.33 (release 27-03-2014 CrysAlis171 .NET)
(compiled Mar 27 2014,17:12:48)
;
_computing_data_reduction         
;
CrysAlisPro, Agilent Technologies,
Version 1.171.37.33 (release 27-03-2014 CrysAlis171 .NET)
(compiled Mar 27 2014,17:12:48)
;
_computing_structure_solution     'SHELXS-97 (Sheldrick, 2008)'
_computing_structure_refinement   'SHELXL-97 (Sheldrick, 2008)'
_computing_molecular_graphics     ?
_computing_publication_material   ?
 
_refine_special_details
;
 Refinement of F^2^ against ALL reflections.  The weighted R-factor wR and
 goodness of fit S are based on F^2^, conventional R-factors R are based
 on F, with F set to zero for negative F^2^. The threshold expression of
 F^2^ > 2\s(F^2^) is used only for calculating R-factors(gt) etc. and is
 not relevant to the choice of reflections for refinement.  R-factors based
 on F^2^ are statistically about twice as large as those based on F, and R-
 factors based on ALL data will be even larger.
;
 
_refine_ls_structure_factor_coef  Fsqd
_refine_ls_matrix_type            full
_refine_ls_weighting_scheme       calc
_refine_ls_weighting_details
 'calc w=1/[\s^2^(Fo^2^)+(0.0828P)^2^+0.1602P] where P=(Fo^2^+2Fc^2^)/3'
_atom_sites_solution_primary      direct
_atom_sites_solution_secondary    difmap
_atom_sites_solution_hydrogens    geom
_refine_ls_hydrogen_treatment     mixed
_refine_ls_extinction_method      none
_refine_ls_extinction_coef        ?
_refine_ls_number_reflns          6770
_refine_ls_number_parameters      415
_refine_ls_number_restraints      30
_refine_ls_R_factor_all           0.0842
_refine_ls_R_factor_gt            0.0603
_refine_ls_wR_factor_ref          0.1746
_refine_ls_wR_factor_gt           0.1537
_refine_ls_goodness_of_fit_ref    1.046
_refine_ls_restrained_S_all       1.054
_refine_ls_shift/su_max           0.014
_refine_ls_shift/su_mean          0.001
 
loop_
 _atom_site_label
 _atom_site_type_symbol
 _atom_site_fract_x
 _atom_site_fract_y
 _atom_site_fract_z
 _atom_site_U_iso_or_equiv
 _atom_site_adp_type
 _atom_site_occupancy
 _atom_site_symmetry_multiplicity
 _atom_site_calc_flag
 _atom_site_refinement_flags
 _atom_site_disorder_assembly
 _atom_site_disorder_group
C29 C 0.6524(6) 0.7073(5) 1.0518(6) 0.0626(17) Uani 0.689(13) 1 d PD A 1
H29 H 0.7138 0.6550 1.0746 0.075 Uiso 0.689(13) 1 calc PR A 1
Cl1 Cl 0.6278(3) 0.7973(4) 1.1824(4) 0.0939(9) Uani 0.689(13) 1 d PD A 1
Cl2 Cl 0.7169(3) 0.8002(4) 0.9995(5) 0.1107(11) Uani 0.689(13) 1 d PD A 1
Cl3 Cl 0.5064(4) 0.6141(3) 0.9316(2) 0.0986(10) Uani 0.689(13) 1 d PD A 1
C29A C 0.669(2) 0.7095(16) 1.0727(16) 0.131(11) Uani 0.311(13) 1 d PD A 2
H29A H 0.7415 0.6688 1.1002 0.157 Uiso 0.311(13) 1 calc PR A 2
Cl1A Cl 0.6110(13) 0.7598(17) 1.1829(9) 0.155(5) Uani 0.311(13) 1 d PD A 2
Cl2A Cl 0.7198(12) 0.8235(12) 1.0384(14) 0.184(5) Uani 0.311(13) 1 d PD A 2
Cl3A Cl 0.5447(13) 0.6052(9) 0.9438(9) 0.194(6) Uani 0.311(13) 1 d PD A 2
O4 O 0.33473(12) 0.83702(11) 0.39365(11) 0.0341(3) Uani 1 1 d . . .
O1 O 0.19475(14) 0.45819(12) 0.23009(15) 0.0459(4) Uani 1 1 d . . .
H1 H 0.185(3) 0.435(3) 0.154(3) 0.073(9) Uiso 1 1 d . . .
O2 O 0.47662(14) 0.51255(13) 0.33356(14) 0.0529(4) Uani 1 1 d . . .
N1 N 0.45738(14) 0.69874(14) 0.46076(14) 0.0368(4) Uani 1 1 d . . .
C3 C 0.23696(17) 0.65530(16) 0.40501(17) 0.0355(4) Uani 1 1 d . . .
H3 H 0.2520 0.6117 0.4596 0.043 Uiso 1 1 calc R . .
O6 O 0.37924(19) 0.79380(14) 0.66410(14) 0.0623(5) Uani 1 1 d . . .
C15 C 0.28743(17) 0.77469(17) 0.27000(17) 0.0352(4) Uani 1 1 d . . .
C4 C 0.35193(17) 0.76287(16) 0.46449(16) 0.0337(4) Uani 1 1 d . . .
O3 O 0.17574(19) 0.47921(14) 0.02591(15) 0.0662(5) Uani 1 1 d . . .
C14 C 0.25085(18) 0.65153(17) 0.21423(17) 0.0376(4) Uani 1 1 d . . .
O5 O 0.4047(2) 0.96098(14) 0.63088(15) 0.0741(6) Uani 1 1 d . . .
C16 C 0.2842(2) 0.85733(18) 0.20537(18) 0.0431(5) Uani 1 1 d . . .
H16A H 0.3701 0.8766 0.2099 0.052 Uiso 1 1 calc R . .
H16B H 0.2622 0.9333 0.2477 0.052 Uiso 1 1 calc R . .
C5 C 0.38038(18) 0.85338(17) 0.59513(17) 0.0381(4) Uani 1 1 d . . .
C8 C -0.00604(18) 0.60250(18) 0.35806(17) 0.0395(4) Uani 1 1 d . . .
C22 C 0.59200(17) 0.75616(17) 0.52718(17) 0.0369(4) Uani 1 1 d . . .
C1 C 0.41207(19) 0.58634(17) 0.36161(18) 0.0390(4) Uani 1 1 d . . .
O7 O 0.98572(15) 0.89288(16) 0.70431(18) 0.0713(5) Uani 1 1 d . . .
C2 C 0.26497(18) 0.57829(16) 0.29350(17) 0.0366(4) Uani 1 1 d . . .
C7 C 0.10463(19) 0.69061(18) 0.37975(19) 0.0423(5) Uani 1 1 d . . .
C19 C 0.2064(2) 0.59171(19) 0.08067(19) 0.0452(5) Uani 1 1 d . . .
C27 C 0.64350(19) 0.83861(19) 0.49536(19) 0.0432(5) Uani 1 1 d . . .
H27 H 0.5890 0.8610 0.4336 0.052 Uiso 1 1 calc R . .
O8 O 0.09242(18) 0.79299(16) 0.3846(2) 0.0866(7) Uani 1 1 d . . .
C26 C 0.77390(19) 0.88799(19) 0.5535(2) 0.0462(5) Uani 1 1 d . . .
H26 H 0.8074 0.9443 0.5322 0.055 Uiso 1 1 calc R . .
C25 C 0.85503(19) 0.85333(19) 0.6441(2) 0.0483(5) Uani 1 1 d . . .
C13 C -0.1214(2) 0.6438(2) 0.3482(2) 0.0551(6) Uani 1 1 d . . .
H13 H -0.1281 0.7222 0.3507 0.066 Uiso 1 1 calc R . .
C10 C -0.1043(2) 0.4090(2) 0.3361(2) 0.0532(5) Uani 1 1 d . . .
H10 H -0.0992 0.3297 0.3309 0.064 Uiso 1 1 calc R . .
C23 C 0.6720(2) 0.7241(2) 0.6205(2) 0.0493(5) Uani 1 1 d . . .
H23 H 0.6378 0.6703 0.6440 0.059 Uiso 1 1 calc R . .
C9 C 0.0019(2) 0.48471(19) 0.35163(18) 0.0441(5) Uani 1 1 d . . .
H9 H 0.0786 0.4562 0.3577 0.053 Uiso 1 1 calc R . .
C18 C 0.2049(3) 0.6702(2) 0.0111(2) 0.0596(6) Uani 1 1 d . . .
H18A H 0.1357 0.6305 -0.0714 0.072 Uiso 1 1 calc R . .
H18B H 0.2862 0.6740 0.0028 0.072 Uiso 1 1 calc R . .
C24 C 0.8030(2) 0.7729(2) 0.6783(2) 0.0568(6) Uani 1 1 d . . .
H24 H 0.8573 0.7516 0.7410 0.068 Uiso 1 1 calc R . .
C17 C 0.1862(2) 0.8013(2) 0.06944(19) 0.0502(5) Uani 1 1 d . . .
C11 C -0.2168(2) 0.4521(2) 0.3285(2) 0.0615(6) Uani 1 1 d . . .
H11 H -0.2874 0.4018 0.3192 0.074 Uiso 1 1 calc R . .
C21 C 0.0483(2) 0.8003(3) 0.0599(3) 0.0701(7) Uani 1 1 d . . .
H21A H 0.0370 0.8828 0.0951 0.105 Uiso 1 1 calc R . .
H21B H 0.0333 0.7551 0.1040 0.105 Uiso 1 1 calc R . .
H21C H -0.0124 0.7623 -0.0254 0.105 Uiso 1 1 calc R . .
C20 C 0.2118(3) 0.8778(3) 0.0041(3) 0.0793(8) Uani 1 1 d . . .
H20A H 0.1993 0.9595 0.0411 0.119 Uiso 1 1 calc R . .
H20B H 0.1527 0.8418 -0.0818 0.119 Uiso 1 1 calc R . .
H20C H 0.2995 0.8804 0.0119 0.119 Uiso 1 1 calc R . .
C12 C -0.2262(2) 0.5691(3) 0.3345(3) 0.0657(7) Uani 1 1 d . . .
H12 H -0.3028 0.5975 0.3294 0.079 Uiso 1 1 calc R . .
C6 C 0.4121(4) 0.8682(3) 0.7929(2) 0.0837(9) Uani 1 1 d . . .
H6A H 0.4972 0.9177 0.8303 0.125 Uiso 1 1 calc R . .
H6B H 0.4110 0.8161 0.8351 0.125 Uiso 1 1 calc R . .
H6C H 0.3498 0.9201 0.7986 0.125 Uiso 1 1 calc R . .
C28 C 1.0458(2) 0.9660(3) 0.6644(3) 0.0821(9) Uani 1 1 d . . .
H28A H 1.0240 0.9231 0.5780 0.123 Uiso 1 1 calc R . .
H28B H 1.1383 0.9821 0.7104 0.123 Uiso 1 1 calc R . .
H28C H 1.0154 1.0419 0.6780 0.123 Uiso 1 1 calc R . .
 
loop_
 _atom_site_aniso_label
 _atom_site_aniso_U_11
 _atom_site_aniso_U_22
 _atom_site_aniso_U_33
 _atom_site_aniso_U_23
 _atom_site_aniso_U_13
 _atom_site_aniso_U_12
C29 0.057(3) 0.057(3) 0.063(3) 0.010(2) 0.027(2) 0.022(2)
Cl1 0.0976(14) 0.0907(15) 0.0762(13) 0.0049(9) 0.0445(10) 0.0333(11)
Cl2 0.0915(15) 0.1234(18) 0.150(3) 0.074(2) 0.0659(17) 0.0246(13)
Cl3 0.0901(15) 0.1084(14) 0.0633(11) 0.0070(9) 0.0258(9) -0.0156(10)
C29A 0.16(2) 0.15(2) 0.076(12) 0.043(13) 0.045(12) 0.068(17)
Cl1A 0.203(9) 0.176(10) 0.066(3) 0.030(5) 0.049(4) 0.110(7)
Cl2A 0.138(6) 0.228(9) 0.126(6) 0.028(5) 0.040(4) -0.024(5)
Cl3A 0.112(5) 0.153(5) 0.157(6) -0.058(5) 0.009(4) 0.017(4)
O4 0.0396(6) 0.0290(6) 0.0328(7) 0.0125(5) 0.0145(5) 0.0034(5)
O1 0.0543(8) 0.0284(7) 0.0487(9) 0.0076(6) 0.0233(7) -0.0019(6)
O2 0.0515(8) 0.0415(8) 0.0680(10) 0.0161(7) 0.0324(8) 0.0164(7)
N1 0.0350(8) 0.0320(8) 0.0434(9) 0.0141(7) 0.0173(7) 0.0069(6)
C3 0.0394(9) 0.0295(9) 0.0394(10) 0.0130(8) 0.0193(8) 0.0045(8)
O6 0.1032(13) 0.0426(9) 0.0379(8) 0.0162(7) 0.0275(9) 0.0003(8)
C15 0.0350(9) 0.0360(10) 0.0336(9) 0.0125(8) 0.0150(7) 0.0047(7)
C4 0.0378(9) 0.0314(9) 0.0348(9) 0.0151(8) 0.0166(8) 0.0063(7)
O3 0.0949(13) 0.0422(9) 0.0446(9) 0.0038(7) 0.0252(9) 0.0082(9)
C14 0.0413(10) 0.0342(10) 0.0368(10) 0.0112(8) 0.0188(8) 0.0058(8)
O5 0.1373(17) 0.0335(9) 0.0489(10) 0.0114(7) 0.0420(11) 0.0075(10)
C16 0.0478(11) 0.0404(11) 0.0407(11) 0.0175(9) 0.0175(9) 0.0008(9)
C5 0.0440(10) 0.0348(10) 0.0358(10) 0.0146(8) 0.0168(8) 0.0064(8)
C8 0.0402(10) 0.0398(11) 0.0372(10) 0.0120(8) 0.0185(8) 0.0031(8)
C22 0.0346(9) 0.0340(10) 0.0423(10) 0.0155(8) 0.0163(8) 0.0065(8)
C1 0.0443(10) 0.0320(10) 0.0460(11) 0.0148(8) 0.0250(9) 0.0069(8)
O7 0.0378(8) 0.0641(11) 0.0892(13) 0.0319(10) 0.0033(8) 0.0024(7)
C2 0.0413(9) 0.0262(9) 0.0387(10) 0.0086(8) 0.0176(8) 0.0018(7)
C7 0.0425(10) 0.0374(11) 0.0542(12) 0.0198(9) 0.0261(9) 0.0096(8)
C19 0.0483(11) 0.0429(12) 0.0396(11) 0.0100(9) 0.0198(9) 0.0074(9)
C27 0.0393(10) 0.0458(12) 0.0478(11) 0.0256(10) 0.0152(9) 0.0083(9)
O8 0.0626(10) 0.0520(11) 0.181(2) 0.0628(13) 0.0708(13) 0.0273(9)
C26 0.0399(10) 0.0429(12) 0.0587(13) 0.0242(10) 0.0202(9) 0.0054(9)
C25 0.0354(10) 0.0395(11) 0.0584(13) 0.0155(10) 0.0119(9) 0.0078(8)
C13 0.0432(11) 0.0522(13) 0.0695(15) 0.0207(11) 0.0267(11) 0.0074(10)
C10 0.0614(14) 0.0451(12) 0.0474(12) 0.0165(10) 0.0203(11) -0.0077(10)
C23 0.0482(11) 0.0463(12) 0.0571(13) 0.0319(11) 0.0156(10) 0.0088(9)
C9 0.0451(10) 0.0425(11) 0.0433(11) 0.0151(9) 0.0198(9) 0.0005(9)
C18 0.0764(16) 0.0601(15) 0.0373(11) 0.0141(11) 0.0243(11) 0.0067(12)
C24 0.0492(12) 0.0573(14) 0.0562(14) 0.0318(12) 0.0060(10) 0.0124(11)
C17 0.0567(12) 0.0504(13) 0.0385(11) 0.0204(10) 0.0135(10) 0.0010(10)
C11 0.0485(12) 0.0692(17) 0.0566(14) 0.0175(12) 0.0209(11) -0.0149(11)
C21 0.0565(14) 0.0712(17) 0.0688(17) 0.0344(14) 0.0070(12) 0.0068(13)
C20 0.106(2) 0.0778(19) 0.0510(15) 0.0365(14) 0.0213(15) -0.0023(16)
C12 0.0388(11) 0.0703(17) 0.0841(18) 0.0233(14) 0.0296(12) 0.0035(11)
C6 0.137(3) 0.0674(18) 0.0383(14) 0.0170(13) 0.0337(16) 0.0011(18)
C28 0.0443(13) 0.0705(19) 0.117(3) 0.0332(18) 0.0251(15) -0.0030(12)
 
_geom_special_details
;
 All s.u.'s (except the s.u. in the dihedral angle between two l.s. planes)
 are estimated using the full covariance matrix.  The cell s.u.'s are taken
 into account individually in the estimation of s.u.'s in distances, angles
 and torsion angles; correlations between s.u.'s in cell parameters are only
 used when they are defined by crystal symmetry.  An approximate (isotropic)
 treatment of cell s.u.'s is used for estimating s.u.'s involving l.s. planes.
;
 
loop_
 _geom_bond_atom_site_label_1
 _geom_bond_atom_site_label_2
 _geom_bond_distance
 _geom_bond_site_symmetry_2
 _geom_bond_publ_flag
C29 Cl3 1.750(6) . ?
C29 Cl2 1.751(6) . ?
C29 Cl1 1.762(5) . ?
C29 H29 0.9800 . ?
C29A Cl1A 1.703(14) . ?
C29A Cl3A 1.704(14) . ?
C29A Cl2A 1.717(14) . ?
C29A H29A 0.9800 . ?
O4 C15 1.350(2) . ?
O4 C4 1.445(2) . ?
O1 C2 1.397(2) . ?
O1 H1 0.87(3) . ?
O2 C1 1.205(2) . ?
N1 C1 1.382(2) . ?
N1 C22 1.434(2) . ?
N1 C4 1.446(2) . ?
C3 C7 1.517(3) . ?
C3 C4 1.540(3) . ?
C3 C2 1.549(2) . ?
C3 H3 0.9800 . ?
O6 C5 1.319(2) . ?
O6 C6 1.449(3) . ?
C15 C14 1.351(3) . ?
C15 C16 1.489(3) . ?
C4 C5 1.527(3) . ?
O3 C19 1.235(2) . ?
C14 C19 1.457(3) . ?
C14 C2 1.528(3) . ?
O5 C5 1.181(2) . ?
C16 C17 1.532(3) . ?
C16 H16A 0.9700 . ?
C16 H16B 0.9700 . ?
C8 C9 1.386(3) . ?
C8 C13 1.389(3) . ?
C8 C7 1.486(3) . ?
C22 C27 1.382(3) . ?
C22 C23 1.383(3) . ?
C1 C2 1.541(3) . ?
O7 C25 1.357(2) . ?
O7 C28 1.426(3) . ?
C7 O8 1.215(2) . ?
C19 C18 1.500(3) . ?
C27 C26 1.373(3) . ?
C27 H27 0.9300 . ?
C26 C25 1.382(3) . ?
C26 H26 0.9300 . ?
C25 C24 1.387(3) . ?
C13 C12 1.381(3) . ?
C13 H13 0.9300 . ?
C10 C11 1.372(3) . ?
C10 C9 1.390(3) . ?
C10 H10 0.9300 . ?
C23 C24 1.378(3) . ?
C23 H23 0.9300 . ?
C9 H9 0.9300 . ?
C18 C17 1.534(3) . ?
C18 H18A 0.9700 . ?
C18 H18B 0.9700 . ?
C24 H24 0.9300 . ?
C17 C21 1.522(4) . ?
C17 C20 1.527(3) . ?
C11 C12 1.380(4) . ?
C11 H11 0.9300 . ?
C21 H21A 0.9600 . ?
C21 H21B 0.9600 . ?
C21 H21C 0.9600 . ?
C20 H20A 0.9600 . ?
C20 H20B 0.9600 . ?
C20 H20C 0.9600 . ?
C12 H12 0.9300 . ?
C6 H6A 0.9600 . ?
C6 H6B 0.9600 . ?
C6 H6C 0.9600 . ?
C28 H28A 0.9600 . ?
C28 H28B 0.9600 . ?
C28 H28C 0.9600 . ?
 
loop_
 _geom_angle_atom_site_label_1
 _geom_angle_atom_site_label_2
 _geom_angle_atom_site_label_3
 _geom_angle
 _geom_angle_site_symmetry_1
 _geom_angle_site_symmetry_3
 _geom_angle_publ_flag
Cl3 C29 Cl2 108.9(4) . . ?
Cl3 C29 Cl1 110.9(3) . . ?
Cl2 C29 Cl1 110.6(3) . . ?
Cl3 C29 H29 108.8 . . ?
Cl2 C29 H29 108.8 . . ?
Cl1 C29 H29 108.8 . . ?
Cl1A C29A Cl3A 106.2(11) . . ?
Cl1A C29A Cl2A 113.7(12) . . ?
Cl3A C29A Cl2A 109.4(11) . . ?
Cl1A C29A H29A 109.2 . . ?
Cl3A C29A H29A 109.2 . . ?
Cl2A C29A H29A 109.2 . . ?
C15 O4 C4 115.60(14) . . ?
C2 O1 H1 106.5(19) . . ?
C1 N1 C22 123.13(15) . . ?
C1 N1 C4 110.67(15) . . ?
C22 N1 C4 123.99(15) . . ?
C7 C3 C4 115.17(15) . . ?
C7 C3 C2 118.43(16) . . ?
C4 C3 C2 97.21(14) . . ?
C7 C3 H3 108.4 . . ?
C4 C3 H3 108.4 . . ?
C2 C3 H3 108.4 . . ?
C5 O6 C6 116.21(18) . . ?
O4 C15 C14 122.85(17) . . ?
O4 C15 C16 111.99(16) . . ?
C14 C15 C16 125.15(17) . . ?
O4 C4 N1 110.32(14) . . ?
O4 C4 C5 104.80(14) . . ?
N1 C4 C5 112.10(15) . . ?
O4 C4 C3 112.42(14) . . ?
N1 C4 C3 101.26(14) . . ?
C5 C4 C3 116.07(15) . . ?
C15 C14 C19 118.97(18) . . ?
C15 C14 C2 119.18(16) . . ?
C19 C14 C2 121.74(17) . . ?
C15 C16 C17 112.91(17) . . ?
C15 C16 H16A 109.0 . . ?
C17 C16 H16A 109.0 . . ?
C15 C16 H16B 109.0 . . ?
C17 C16 H16B 109.0 . . ?
H16A C16 H16B 107.8 . . ?
O5 C5 O6 124.71(18) . . ?
O5 C5 C4 125.19(18) . . ?
O6 C5 C4 110.05(16) . . ?
C9 C8 C13 119.31(19) . . ?
C9 C8 C7 123.51(18) . . ?
C13 C8 C7 117.15(19) . . ?
C27 C22 C23 119.88(18) . . ?
C27 C22 N1 120.80(17) . . ?
C23 C22 N1 119.25(18) . . ?
O2 C1 N1 126.25(18) . . ?
O2 C1 C2 127.88(18) . . ?
N1 C1 C2 105.83(14) . . ?
C25 O7 C28 118.3(2) . . ?
O1 C2 C14 115.37(16) . . ?
O1 C2 C1 113.08(15) . . ?
C14 C2 C1 105.93(15) . . ?
O1 C2 C3 113.84(15) . . ?
C14 C2 C3 107.84(14) . . ?
C1 C2 C3 99.31(14) . . ?
O8 C7 C8 120.85(18) . . ?
O8 C7 C3 119.54(18) . . ?
C8 C7 C3 119.47(16) . . ?
O3 C19 C14 121.4(2) . . ?
O3 C19 C18 120.31(18) . . ?
C14 C19 C18 118.21(18) . . ?
C26 C27 C22 121.01(18) . . ?
C26 C27 H27 119.5 . . ?
C22 C27 H27 119.5 . . ?
C27 C26 C25 119.4(2) . . ?
C27 C26 H26 120.3 . . ?
C25 C26 H26 120.3 . . ?
O7 C25 C26 124.3(2) . . ?
O7 C25 C24 116.03(19) . . ?
C26 C25 C24 119.62(19) . . ?
C12 C13 C8 120.3(2) . . ?
C12 C13 H13 119.8 . . ?
C8 C13 H13 119.8 . . ?
C11 C10 C9 119.6(2) . . ?
C11 C10 H10 120.2 . . ?
C9 C10 H10 120.2 . . ?
C24 C23 C22 119.1(2) . . ?
C24 C23 H23 120.5 . . ?
C22 C23 H23 120.5 . . ?
C8 C9 C10 120.3(2) . . ?
C8 C9 H9 119.9 . . ?
C10 C9 H9 119.9 . . ?
C19 C18 C17 115.58(17) . . ?
C19 C18 H18A 108.4 . . ?
C17 C18 H18A 108.4 . . ?
C19 C18 H18B 108.4 . . ?
C17 C18 H18B 108.4 . . ?
H18A C18 H18B 107.4 . . ?
C23 C24 C25 120.93(19) . . ?
C23 C24 H24 119.5 . . ?
C25 C24 H24 119.5 . . ?
C21 C17 C20 109.4(2) . . ?
C21 C17 C16 110.11(19) . . ?
C20 C17 C16 108.92(19) . . ?
C21 C17 C18 110.1(2) . . ?
C20 C17 C18 110.3(2) . . ?
C16 C17 C18 108.04(18) . . ?
C10 C11 C12 120.8(2) . . ?
C10 C11 H11 119.6 . . ?
C12 C11 H11 119.6 . . ?
C17 C21 H21A 109.5 . . ?
C17 C21 H21B 109.5 . . ?
H21A C21 H21B 109.5 . . ?
C17 C21 H21C 109.5 . . ?
H21A C21 H21C 109.5 . . ?
H21B C21 H21C 109.5 . . ?
C17 C20 H20A 109.5 . . ?
C17 C20 H20B 109.5 . . ?
H20A C20 H20B 109.5 . . ?
C17 C20 H20C 109.5 . . ?
H20A C20 H20C 109.5 . . ?
H20B C20 H20C 109.5 . . ?
C11 C12 C13 119.7(2) . . ?
C11 C12 H12 120.2 . . ?
C13 C12 H12 120.2 . . ?
O6 C6 H6A 109.5 . . ?
O6 C6 H6B 109.5 . . ?
H6A C6 H6B 109.5 . . ?
O6 C6 H6C 109.5 . . ?
H6A C6 H6C 109.5 . . ?
H6B C6 H6C 109.5 . . ?
O7 C28 H28A 109.5 . . ?
O7 C28 H28B 109.5 . . ?
H28A C28 H28B 109.5 . . ?
O7 C28 H28C 109.5 . . ?
H28A C28 H28C 109.5 . . ?
H28B C28 H28C 109.5 . . ?
 
_diffrn_measured_fraction_theta_max    0.841
_diffrn_reflns_theta_full              26.00
_diffrn_measured_fraction_theta_full   0.998
_refine_diff_density_max    0.239
_refine_diff_density_min   -0.360
_refine_diff_density_rms    0.059
