# Supplementary material for: Regiodivergent condensation of 5-alkoxycarbonyl-1H-pyrrol-2,3-diones with cyclic ketazinones en route to spirocyclic scaffolds
Source: Beilstein J Org Chem. 2017 Oct 19;13:2179–85. doi: 10.3762/bjoc.13.218 (PMC5669231; doi:10.3762/bjoc.13.218)
Supplement: File 2 — X-ray CIF files. [file Beilstein_J_Org_Chem-13-2179-s002.zip › psu-387(da-enhyd)-ccdc1546064.cif]

 
data_psu-387(da-enhyd)
 
_audit_creation_method            SHELXL-97
_chemical_name_systematic
;
 ?
;
_chemical_name_common             ?
_chemical_melting_point           ?
_chemical_formula_moiety         'C39 H31 N3 O5'
_chemical_formula_sum
 'C39 H31 N3 O5'
_chemical_formula_weight          621.67
 
loop_
 _atom_type_symbol
 _atom_type_description
 _atom_type_scat_dispersion_real
 _atom_type_scat_dispersion_imag
 _atom_type_scat_source
 'C'  'C'   0.0033   0.0016
 'International Tables Vol C Tables 4.2.6.8 and 6.1.1.4'
 'H'  'H'   0.0000   0.0000
 'International Tables Vol C Tables 4.2.6.8 and 6.1.1.4'
 'N'  'N'   0.0061   0.0033
 'International Tables Vol C Tables 4.2.6.8 and 6.1.1.4'
 'O'  'O'   0.0106   0.0060
 'International Tables Vol C Tables 4.2.6.8 and 6.1.1.4'
 
_symmetry_cell_setting            triclinic
_symmetry_space_group_name_H-M          'P -1'

 
loop_
 _symmetry_equiv_pos_as_xyz
 'x, y, z'
 '-x, -y, -z'
 
_cell_length_a                    11.0448(11)
_cell_length_b                    12.2377(13)
_cell_length_c                    13.2136(13)
_cell_angle_alpha                 99.391(9)
_cell_angle_beta                  104.791(9)
_cell_angle_gamma                 103.693(9)
_cell_volume                      1629.5(3)
_cell_formula_units_Z             2
_cell_measurement_temperature     295(2)
_cell_measurement_reflns_used     4710
_cell_measurement_theta_min     3.7270
_cell_measurement_theta_max     28.7310

 
_exptl_crystal_description        prism
_exptl_crystal_colour             yellow
_exptl_crystal_size_max           0.50
_exptl_crystal_size_mid           0.35
_exptl_crystal_size_min           0.25
_exptl_crystal_density_meas       ?
_exptl_crystal_density_diffrn     1.267
_exptl_crystal_density_method     'not measured'
_exptl_crystal_F_000              652
_exptl_absorpt_coefficient_mu     0.085
_exptl_absorpt_correction_T_min                   0.83752
_exptl_absorpt_correction_T_max                   1.00000
_exptl_absorpt_correction_type            'multi-scan'
_exptl_absorpt_process_details
;
CrysAlisPro, Agilent Technologies,
Version 1.171.37.33 (release 27-03-2014 CrysAlis171 .NET)
(compiled Mar 27 2014,17:12:48)
Empirical absorption correction using spherical harmonics,
 implemented in SCALE3 ABSPACK scaling algorithm.
;

_exptl_special_details
;
 ?
;
 
_diffrn_ambient_temperature       295(2)
_diffrn_radiation_wavelength      0.71073
_diffrn_radiation_type            MoK\a
_diffrn_radiation_source          'fine-focus sealed tube'
_diffrn_radiation_monochromator   graphite
_diffrn_measurement_device_type   'New Xcalibur, Ruby'
_diffrn_measurement_method        '\w scans'
_diffrn_detector_area_resol_mean  ?
_diffrn_standards_number          ?
_diffrn_standards_interval_count  ?
_diffrn_standards_interval_time   ?
_diffrn_standards_decay_%         ?
_diffrn_reflns_number             13464
_diffrn_reflns_av_R_equivalents   0.0348
_diffrn_reflns_av_sigmaI/netI     0.0494
_diffrn_reflns_limit_h_min        -12
_diffrn_reflns_limit_h_max        14
_diffrn_reflns_limit_k_min        -15
_diffrn_reflns_limit_k_max        15
_diffrn_reflns_limit_l_min        -16
_diffrn_reflns_limit_l_max        14
_diffrn_reflns_theta_min          2.89
_diffrn_reflns_theta_max          29.36
_reflns_number_total              7531
_reflns_number_gt                 5408
_reflns_threshold_expression      >2\s(I)
 
_computing_data_collection
;
CrysAlisPro, Agilent Technologies,
Version 1.171.37.33 (release 27-03-2014 CrysAlis171 .NET)
(compiled Mar 27 2014,17:12:48)
;
_computing_cell_refinement
;
CrysAlisPro, Agilent Technologies,
Version 1.171.37.33 (release 27-03-2014 CrysAlis171 .NET)
(compiled Mar 27 2014,17:12:48)
;
_computing_data_reduction
;
CrysAlisPro, Agilent Technologies,
Version 1.171.37.33 (release 27-03-2014 CrysAlis171 .NET)
(compiled Mar 27 2014,17:12:48)
;
_computing_structure_solution     'SHELXS-97 (Sheldrick, 2008)'
_computing_structure_refinement   'SHELXL-97 (Sheldrick, 2008)'
_computing_molecular_graphics     ?
_computing_publication_material   ?
 
_refine_special_details
;
 Refinement of F^2^ against ALL reflections.  The weighted R-factor wR and
 goodness of fit S are based on F^2^, conventional R-factors R are based
 on F, with F set to zero for negative F^2^. The threshold expression of
 F^2^ > 2\s(F^2^) is used only for calculating R-factors(gt) etc. and is
 not relevant to the choice of reflections for refinement.  R-factors based
 on F^2^ are statistically about twice as large as those based on F, and R-
 factors based on ALL data will be even larger.
;
 
_refine_ls_structure_factor_coef  Fsqd
_refine_ls_matrix_type            full
_refine_ls_weighting_scheme       calc
_refine_ls_weighting_details
 'calc w=1/[\s^2^(Fo^2^)+(0.0653P)^2^+0.0473P] where P=(Fo^2^+2Fc^2^)/3'
_atom_sites_solution_primary      direct
_atom_sites_solution_secondary    difmap
_atom_sites_solution_hydrogens    geom
_refine_ls_hydrogen_treatment     mixed
_refine_ls_extinction_method      none
_refine_ls_extinction_coef        ?
_refine_ls_number_reflns          7531
_refine_ls_number_parameters      430
_refine_ls_number_restraints      0
_refine_ls_R_factor_all           0.0756
_refine_ls_R_factor_gt            0.0526
_refine_ls_wR_factor_ref          0.1468
_refine_ls_wR_factor_gt           0.1301
_refine_ls_goodness_of_fit_ref    1.069
_refine_ls_restrained_S_all       1.069
_refine_ls_shift/su_max           0.001
_refine_ls_shift/su_mean          0.000
 
loop_
 _atom_site_label
 _atom_site_type_symbol
 _atom_site_fract_x
 _atom_site_fract_y
 _atom_site_fract_z
 _atom_site_U_iso_or_equiv
 _atom_site_adp_type
 _atom_site_occupancy
 _atom_site_symmetry_multiplicity
 _atom_site_calc_flag
 _atom_site_refinement_flags
 _atom_site_disorder_assembly
 _atom_site_disorder_group
H1 H 0.516(2) 0.6245(19) -0.0130(17) 0.087(7) Uiso 1 1 d . . .
N2 N 0.85706(10) 0.77495(10) 0.36591(10) 0.0375(3) Uani 1 1 d . . .
N3 N 0.84261(11) 0.80080(10) 0.46885(10) 0.0397(3) Uani 1 1 d . . .
O4 O 1.13453(9) 0.78188(9) 0.15520(9) 0.0466(3) Uani 1 1 d . . .
C14 C 0.97597(12) 0.81833(11) 0.36488(11) 0.0328(3) Uani 1 1 d . . .
O1 O 0.57720(10) 0.69309(10) 0.00352(9) 0.0538(3) Uani 1 1 d . . .
N1 N 0.83857(10) 0.60627(9) 0.14862(10) 0.0373(3) Uani 1 1 d . . .
C13 C 1.00311(12) 0.79115(11) 0.26392(11) 0.0325(3) Uani 1 1 d . . .
C20 C 0.72624(13) 0.75508(12) 0.47370(12) 0.0365(3) Uani 1 1 d . . .
C12 C 1.12485(13) 0.81889(12) 0.25704(12) 0.0372(3) Uani 1 1 d . . .
C21 C 0.70709(13) 0.77751(12) 0.58175(12) 0.0379(3) Uani 1 1 d . . .
O5 O 0.96092(10) 0.92783(9) 0.08411(10) 0.0570(3) Uani 1 1 d . . .
C2 C 0.80549(12) 0.77562(11) 0.10256(11) 0.0354(3) Uani 1 1 d . . .
C1 C 0.91138(12) 0.72538(11) 0.15512(11) 0.0343(3) Uani 1 1 d . . .
C15 C 1.09260(13) 0.89379(13) 0.45717(12) 0.0425(4) Uani 1 1 d . . .
H15A H 1.0775 0.8826 0.5244 0.051 Uiso 1 1 calc R . .
H15B H 1.1012 0.9743 0.4560 0.051 Uiso 1 1 calc R . .
O3 O 0.98760(12) 0.67925(11) -0.00333(10) 0.0630(3) Uani 1 1 d . . .
C34 C 0.76852(13) 0.97597(12) 0.09246(12) 0.0399(3) Uani 1 1 d . . .
O2 O 0.62650(10) 0.49038(9) 0.07703(10) 0.0628(4) Uani 1 1 d . . .
C17 C 1.24611(13) 0.88051(13) 0.34591(13) 0.0435(4) Uani 1 1 d . . .
H17A H 1.2723 0.9618 0.3452 0.052 Uiso 1 1 calc R . .
H17B H 1.3160 0.8482 0.3372 0.052 Uiso 1 1 calc R . .
C27 C 0.61072(13) 0.68527(13) 0.37989(12) 0.0405(3) Uani 1 1 d . . .
C4 C 0.71055(13) 0.58267(12) 0.09483(12) 0.0416(4) Uani 1 1 d . . .
C33 C 0.84966(14) 0.89530(12) 0.09014(12) 0.0396(3) Uani 1 1 d . . .
C35 C 0.66023(15) 0.95430(14) 0.12901(13) 0.0494(4) Uani 1 1 d . . .
H35 H 0.6322 0.8845 0.1474 0.059 Uiso 1 1 calc R . .
C16 C 1.22190(13) 0.86800(13) 0.45345(12) 0.0412(4) Uani 1 1 d . . .
C22 C 0.58299(15) 0.76267(15) 0.59260(13) 0.0509(4) Uani 1 1 d . . .
H22 H 0.5104 0.7354 0.5312 0.061 Uiso 1 1 calc R . .
C26 C 0.81312(15) 0.81901(14) 0.67544(13) 0.0481(4) Uani 1 1 d . . .
H26 H 0.8978 0.8311 0.6710 0.058 Uiso 1 1 calc R . .
C3 C 0.69240(13) 0.69053(12) 0.06350(12) 0.0389(3) Uani 1 1 d . . .
C11 C 1.00904(14) 0.72433(13) 0.08821(13) 0.0436(4) Uani 1 1 d . . .
C5 C 0.89159(13) 0.53409(12) 0.21215(12) 0.0386(3) Uani 1 1 d . . .
C25 C 0.79380(17) 0.84243(15) 0.77511(14) 0.0576(4) Uani 1 1 d . . .
H25 H 0.8656 0.8689 0.8371 0.069 Uiso 1 1 calc R . .
C10 C 0.99415(16) 0.49686(14) 0.19542(15) 0.0550(4) Uani 1 1 d . . .
H10 H 1.0283 0.5158 0.1410 0.066 Uiso 1 1 calc R . .
C19 C 1.33473(14) 0.95484(15) 0.54524(14) 0.0575(5) Uani 1 1 d . . .
H19A H 1.3190 0.9497 0.6127 0.086 Uiso 1 1 calc R . .
H19B H 1.3409 1.0317 0.5354 0.086 Uiso 1 1 calc R . .
H19C H 1.4151 0.9376 0.5453 0.086 Uiso 1 1 calc R . .
C23 C 0.56484(18) 0.78746(18) 0.69251(16) 0.0643(5) Uani 1 1 d . . .
H23 H 0.4806 0.7771 0.6976 0.077 Uiso 1 1 calc R . .
C24 C 0.66995(18) 0.82709(16) 0.78376(15) 0.0611(5) Uani 1 1 d . . .
H24 H 0.6578 0.8435 0.8511 0.073 Uiso 1 1 calc R . .
C28 C 0.56065(15) 0.73328(16) 0.29729(13) 0.0546(4) Uani 1 1 d . . .
H28 H 0.6031 0.8086 0.2971 0.066 Uiso 1 1 calc R . .
C32 C 0.54597(16) 0.57242(15) 0.37722(16) 0.0615(5) Uani 1 1 d . . .
H32 H 0.5776 0.5388 0.4327 0.074 Uiso 1 1 calc R . .
C39 C 0.80786(16) 1.07963(14) 0.06331(16) 0.0578(5) Uani 1 1 d . . .
H39 H 0.8794 1.0942 0.0374 0.069 Uiso 1 1 calc R . .
C6 C 0.83955(17) 0.50550(15) 0.29173(15) 0.0577(5) Uani 1 1 d . . .
H6 H 0.7686 0.5295 0.3016 0.069 Uiso 1 1 calc R . .
C37 C 0.63423(19) 1.13975(16) 0.11036(17) 0.0673(5) Uani 1 1 d . . .
H37 H 0.5898 1.1950 0.1168 0.081 Uiso 1 1 calc R . .
C7 C 0.8934(2) 0.44118(17) 0.35657(17) 0.0753(6) Uani 1 1 d . . .
H7 H 0.8603 0.4233 0.4118 0.090 Uiso 1 1 calc R . .
C18 C 1.21428(17) 0.74543(15) 0.46760(17) 0.0665(5) Uani 1 1 d . . .
H18A H 1.2908 0.7262 0.4585 0.100 Uiso 1 1 calc R . .
H18B H 1.1377 0.6917 0.4147 0.100 Uiso 1 1 calc R . .
H18C H 1.2095 0.7413 0.5385 0.100 Uiso 1 1 calc R . .
C36 C 0.59335(18) 1.03689(16) 0.13828(16) 0.0631(5) Uani 1 1 d . . .
H36 H 0.5211 1.0225 0.1633 0.076 Uiso 1 1 calc R . .
C29 C 0.44798(17) 0.6706(2) 0.21470(15) 0.0718(6) Uani 1 1 d . . .
H29 H 0.4143 0.7045 0.1600 0.086 Uiso 1 1 calc R . .
C8 C 0.9962(2) 0.40298(17) 0.34010(18) 0.0751(6) Uani 1 1 d . . .
H8 H 1.0313 0.3583 0.3833 0.090 Uiso 1 1 calc R . .
C9 C 1.04631(19) 0.43097(17) 0.26026(19) 0.0713(6) Uani 1 1 d . . .
H9 H 1.1160 0.4055 0.2494 0.086 Uiso 1 1 calc R . .
C38 C 0.74107(19) 1.16116(16) 0.07277(18) 0.0709(6) Uani 1 1 d . . .
H38 H 0.7682 1.2307 0.0537 0.085 Uiso 1 1 calc R . .
C31 C 0.4348(2) 0.50924(19) 0.2929(2) 0.0817(7) Uani 1 1 d . . .
H31 H 0.3937 0.4329 0.2908 0.098 Uiso 1 1 calc R . .
C30 C 0.38569(19) 0.5592(2) 0.21281(18) 0.0809(7) Uani 1 1 d . . .
H30 H 0.3099 0.5174 0.1570 0.097 Uiso 1 1 calc R . .
 
loop_
 _atom_site_aniso_label
 _atom_site_aniso_U_11
 _atom_site_aniso_U_22
 _atom_site_aniso_U_33
 _atom_site_aniso_U_23
 _atom_site_aniso_U_13
 _atom_site_aniso_U_12
N2 0.0344(6) 0.0428(7) 0.0328(7) 0.0050(5) 0.0138(5) 0.0057(5)
N3 0.0386(7) 0.0459(7) 0.0338(7) 0.0058(5) 0.0154(5) 0.0085(5)
O4 0.0422(6) 0.0574(7) 0.0449(7) 0.0111(5) 0.0233(5) 0.0131(5)
C14 0.0315(7) 0.0329(7) 0.0334(8) 0.0076(6) 0.0100(5) 0.0084(5)
O1 0.0440(6) 0.0404(6) 0.0588(8) 0.0152(5) -0.0075(5) 0.0014(5)
N1 0.0389(6) 0.0324(6) 0.0364(7) 0.0085(5) 0.0082(5) 0.0062(5)
C13 0.0298(7) 0.0330(7) 0.0329(8) 0.0076(6) 0.0095(5) 0.0061(5)
C20 0.0357(7) 0.0366(8) 0.0388(8) 0.0091(6) 0.0142(6) 0.0108(5)
C12 0.0378(7) 0.0388(8) 0.0377(8) 0.0108(6) 0.0160(6) 0.0100(6)
C21 0.0407(8) 0.0412(8) 0.0363(8) 0.0117(6) 0.0158(6) 0.0141(6)
O5 0.0448(6) 0.0519(7) 0.0811(9) 0.0307(6) 0.0255(6) 0.0101(5)
C2 0.0391(7) 0.0339(7) 0.0298(8) 0.0075(6) 0.0087(5) 0.0062(5)
C1 0.0377(7) 0.0316(7) 0.0312(8) 0.0065(6) 0.0117(5) 0.0048(5)
C15 0.0374(8) 0.0476(9) 0.0346(8) 0.0026(7) 0.0094(6) 0.0047(6)
O3 0.0754(8) 0.0704(9) 0.0406(8) 0.0009(6) 0.0267(6) 0.0152(6)
C34 0.0428(8) 0.0380(8) 0.0352(8) 0.0097(6) 0.0093(6) 0.0071(6)
O2 0.0494(6) 0.0385(6) 0.0746(9) 0.0160(6) -0.0079(5) -0.0073(5)
C17 0.0306(7) 0.0473(9) 0.0508(10) 0.0121(7) 0.0125(6) 0.0076(6)
C27 0.0380(7) 0.0475(9) 0.0367(9) 0.0074(7) 0.0182(6) 0.0083(6)
C4 0.0438(8) 0.0348(8) 0.0351(9) 0.0039(6) 0.0033(6) 0.0034(6)
C33 0.0415(8) 0.0395(8) 0.0331(8) 0.0101(6) 0.0088(6) 0.0051(6)
C35 0.0594(10) 0.0459(9) 0.0481(10) 0.0174(8) 0.0233(8) 0.0135(7)
C16 0.0325(7) 0.0437(8) 0.0423(9) 0.0125(7) 0.0055(6) 0.0063(6)
C22 0.0415(8) 0.0747(12) 0.0405(10) 0.0142(8) 0.0164(7) 0.0197(7)
C26 0.0424(8) 0.0573(10) 0.0433(10) 0.0100(8) 0.0143(7) 0.0122(7)
C3 0.0402(8) 0.0377(8) 0.0326(8) 0.0086(6) 0.0046(6) 0.0069(6)
C11 0.0487(9) 0.0442(9) 0.0403(9) 0.0095(7) 0.0194(7) 0.0120(6)
C5 0.0435(8) 0.0306(7) 0.0382(9) 0.0067(6) 0.0093(6) 0.0090(6)
C25 0.0618(11) 0.0670(12) 0.0383(10) 0.0082(8) 0.0122(8) 0.0145(8)
C10 0.0675(11) 0.0508(10) 0.0595(12) 0.0189(8) 0.0283(9) 0.0275(8)
C19 0.0405(9) 0.0633(11) 0.0533(11) 0.0127(9) -0.0006(7) 0.0040(7)
C23 0.0543(10) 0.0977(15) 0.0529(12) 0.0177(10) 0.0299(9) 0.0302(9)
C24 0.0747(12) 0.0763(13) 0.0396(10) 0.0103(9) 0.0277(9) 0.0271(9)
C28 0.0509(9) 0.0651(11) 0.0414(10) 0.0140(8) 0.0130(7) 0.0053(7)
C32 0.0561(10) 0.0513(11) 0.0675(13) 0.0131(9) 0.0147(8) 0.0036(8)
C39 0.0574(10) 0.0499(10) 0.0773(13) 0.0291(9) 0.0297(9) 0.0169(8)
C6 0.0696(11) 0.0560(11) 0.0675(13) 0.0310(9) 0.0357(9) 0.0280(8)
C37 0.0795(13) 0.0586(12) 0.0771(15) 0.0204(10) 0.0302(11) 0.0353(10)
C7 0.1118(16) 0.0692(13) 0.0719(15) 0.0440(11) 0.0447(12) 0.0397(12)
C18 0.0544(10) 0.0565(11) 0.0822(15) 0.0327(10) 0.0044(9) 0.0114(8)
C36 0.0653(11) 0.0682(13) 0.0668(13) 0.0172(10) 0.0315(9) 0.0266(9)
C29 0.0545(11) 0.1063(17) 0.0431(11) 0.0163(11) 0.0075(8) 0.0115(10)
C8 0.0986(15) 0.0602(13) 0.0730(15) 0.0304(11) 0.0145(12) 0.0382(11)
C9 0.0725(12) 0.0687(13) 0.0867(16) 0.0275(11) 0.0242(11) 0.0407(10)
C38 0.0799(13) 0.0495(11) 0.0988(17) 0.0362(11) 0.0365(12) 0.0249(9)
C31 0.0686(13) 0.0599(13) 0.0893(18) 0.0041(12) 0.0148(11) -0.0119(9)
C30 0.0527(11) 0.0988(17) 0.0590(14) -0.0078(12) 0.0092(9) -0.0107(10)
 
_geom_special_details
;
 All s.u.'s (except the s.u. in the dihedral angle between two l.s. planes)
 are estimated using the full covariance matrix.  The cell s.u.'s are taken
 into account individually in the estimation of s.u.'s in distances, angles
 and torsion angles; correlations between s.u.'s in cell parameters are only
 used when they are defined by crystal symmetry.  An approximate (isotropic)
 treatment of cell s.u.'s is used for estimating s.u.'s involving l.s. planes.
;
 
loop_
 _geom_bond_atom_site_label_1
 _geom_bond_atom_site_label_2
 _geom_bond_distance
 _geom_bond_site_symmetry_2
 _geom_bond_publ_flag
N2 C14 1.2992(16) . ?
N2 N3 1.4037(16) . ?
N3 C20 1.2970(17) . ?
O4 C11 1.3815(18) . ?
O4 C12 1.3874(17) . ?
C14 C13 1.4446(19) . ?
C14 C15 1.5055(18) . ?
O1 C3 1.3267(17) . ?
O1 H1 0.90(2) . ?
N1 C4 1.3470(17) . ?
N1 C5 1.4367(18) . ?
N1 C1 1.4655(17) . ?
C13 C12 1.3371(18) . ?
C13 C1 1.4945(18) . ?
C20 C21 1.487(2) . ?
C20 C27 1.492(2) . ?
C12 C17 1.4734(19) . ?
C21 C22 1.387(2) . ?
C21 C26 1.391(2) . ?
O5 C33 1.2262(16) . ?
C2 C3 1.3381(18) . ?
C2 C33 1.480(2) . ?
C2 C1 1.5143(19) . ?
C1 C11 1.560(2) . ?
C15 C16 1.545(2) . ?
C15 H15A 0.9700 . ?
C15 H15B 0.9700 . ?
O3 C11 1.1822(18) . ?
C34 C35 1.386(2) . ?
C34 C39 1.389(2) . ?
C34 C33 1.484(2) . ?
O2 C4 1.2240(17) . ?
C17 C16 1.536(2) . ?
C17 H17A 0.9700 . ?
C17 H17B 0.9700 . ?
C27 C28 1.377(2) . ?
C27 C32 1.387(2) . ?
C4 C3 1.488(2) . ?
C35 C36 1.393(2) . ?
C35 H35 0.9300 . ?
C16 C18 1.527(2) . ?
C16 C19 1.528(2) . ?
C22 C23 1.381(2) . ?
C22 H22 0.9300 . ?
C26 C25 1.383(2) . ?
C26 H26 0.9300 . ?
C5 C10 1.371(2) . ?
C5 C6 1.375(2) . ?
C25 C24 1.373(2) . ?
C25 H25 0.9300 . ?
C10 C9 1.382(2) . ?
C10 H10 0.9300 . ?
C19 H19A 0.9600 . ?
C19 H19B 0.9600 . ?
C19 H19C 0.9600 . ?
C23 C24 1.366(3) . ?
C23 H23 0.9300 . ?
C24 H24 0.9300 . ?
C28 C29 1.382(2) . ?
C28 H28 0.9300 . ?
C32 C31 1.385(3) . ?
C32 H32 0.9300 . ?
C39 C38 1.382(2) . ?
C39 H39 0.9300 . ?
C6 C7 1.374(2) . ?
C6 H6 0.9300 . ?
C37 C36 1.375(3) . ?
C37 C38 1.380(3) . ?
C37 H37 0.9300 . ?
C7 C8 1.378(3) . ?
C7 H7 0.9300 . ?
C18 H18A 0.9600 . ?
C18 H18B 0.9600 . ?
C18 H18C 0.9600 . ?
C36 H36 0.9300 . ?
C29 C30 1.368(3) . ?
C29 H29 0.9300 . ?
C8 C9 1.365(3) . ?
C8 H8 0.9300 . ?
C9 H9 0.9300 . ?
C38 H38 0.9300 . ?
C31 C30 1.364(3) . ?
C31 H31 0.9300 . ?
C30 H30 0.9300 . ?
 
loop_
 _geom_angle_atom_site_label_1
 _geom_angle_atom_site_label_2
 _geom_angle_atom_site_label_3
 _geom_angle
 _geom_angle_site_symmetry_1
 _geom_angle_site_symmetry_3
 _geom_angle_publ_flag
C14 N2 N3 112.99(11) . . ?
C20 N3 N2 114.68(11) . . ?
C11 O4 C12 106.96(10) . . ?
N2 C14 C13 117.41(12) . . ?
N2 C14 C15 128.16(13) . . ?
C13 C14 C15 114.42(11) . . ?
C3 O1 H1 112.0(14) . . ?
C4 N1 C5 123.88(12) . . ?
C4 N1 C1 111.59(11) . . ?
C5 N1 C1 123.14(11) . . ?
C12 C13 C14 122.12(12) . . ?
C12 C13 C1 108.37(12) . . ?
C14 C13 C1 129.42(11) . . ?
N3 C20 C21 116.63(12) . . ?
N3 C20 C27 125.35(13) . . ?
C21 C20 C27 118.00(11) . . ?
C13 C12 O4 114.87(12) . . ?
C13 C12 C17 126.67(14) . . ?
O4 C12 C17 118.44(12) . . ?
C22 C21 C26 117.46(14) . . ?
C22 C21 C20 121.18(13) . . ?
C26 C21 C20 121.29(12) . . ?
C3 C2 C33 134.53(13) . . ?
C3 C2 C1 108.14(12) . . ?
C33 C2 C1 116.45(11) . . ?
N1 C1 C13 115.36(11) . . ?
N1 C1 C2 103.21(10) . . ?
C13 C1 C2 117.85(11) . . ?
N1 C1 C11 109.71(11) . . ?
C13 C1 C11 100.85(10) . . ?
C2 C1 C11 109.82(12) . . ?
C14 C15 C16 113.15(12) . . ?
C14 C15 H15A 108.9 . . ?
C16 C15 H15A 108.9 . . ?
C14 C15 H15B 108.9 . . ?
C16 C15 H15B 108.9 . . ?
H15A C15 H15B 107.8 . . ?
C35 C34 C39 119.34(14) . . ?
C35 C34 C33 122.06(14) . . ?
C39 C34 C33 118.47(13) . . ?
C12 C17 C16 109.09(11) . . ?
C12 C17 H17A 109.9 . . ?
C16 C17 H17A 109.9 . . ?
C12 C17 H17B 109.9 . . ?
C16 C17 H17B 109.9 . . ?
H17A C17 H17B 108.3 . . ?
C28 C27 C32 118.30(15) . . ?
C28 C27 C20 121.01(13) . . ?
C32 C27 C20 120.57(14) . . ?
O2 C4 N1 126.00(14) . . ?
O2 C4 C3 127.41(13) . . ?
N1 C4 C3 106.58(12) . . ?
O5 C33 C2 116.68(13) . . ?
O5 C33 C34 120.75(13) . . ?
C2 C33 C34 122.44(12) . . ?
C34 C35 C36 120.10(16) . . ?
C34 C35 H35 119.9 . . ?
C36 C35 H35 119.9 . . ?
C18 C16 C19 109.47(13) . . ?
C18 C16 C17 110.35(14) . . ?
C19 C16 C17 108.76(12) . . ?
C18 C16 C15 109.13(12) . . ?
C19 C16 C15 108.86(13) . . ?
C17 C16 C15 110.25(12) . . ?
C23 C22 C21 121.47(15) . . ?
C23 C22 H22 119.3 . . ?
C21 C22 H22 119.3 . . ?
C25 C26 C21 120.60(14) . . ?
C25 C26 H26 119.7 . . ?
C21 C26 H26 119.7 . . ?
O1 C3 C2 128.66(14) . . ?
O1 C3 C4 121.14(12) . . ?
C2 C3 C4 110.18(12) . . ?
O3 C11 O4 122.06(14) . . ?
O3 C11 C1 128.90(13) . . ?
O4 C11 C1 108.96(12) . . ?
C10 C5 C6 120.73(15) . . ?
C10 C5 N1 120.55(14) . . ?
C6 C5 N1 118.70(13) . . ?
C24 C25 C26 120.85(16) . . ?
C24 C25 H25 119.6 . . ?
C26 C25 H25 119.6 . . ?
C5 C10 C9 119.35(17) . . ?
C5 C10 H10 120.3 . . ?
C9 C10 H10 120.3 . . ?
C16 C19 H19A 109.5 . . ?
C16 C19 H19B 109.5 . . ?
H19A C19 H19B 109.5 . . ?
C16 C19 H19C 109.5 . . ?
H19A C19 H19C 109.5 . . ?
H19B C19 H19C 109.5 . . ?
C24 C23 C22 120.32(16) . . ?
C24 C23 H23 119.8 . . ?
C22 C23 H23 119.8 . . ?
C23 C24 C25 119.30(17) . . ?
C23 C24 H24 120.3 . . ?
C25 C24 H24 120.3 . . ?
C27 C28 C29 120.60(17) . . ?
C27 C28 H28 119.7 . . ?
C29 C28 H28 119.7 . . ?
C31 C32 C27 120.77(19) . . ?
C31 C32 H32 119.6 . . ?
C27 C32 H32 119.6 . . ?
C38 C39 C34 120.21(16) . . ?
C38 C39 H39 119.9 . . ?
C34 C39 H39 119.9 . . ?
C7 C6 C5 119.37(17) . . ?
C7 C6 H6 120.3 . . ?
C5 C6 H6 120.3 . . ?
C36 C37 C38 120.13(16) . . ?
C36 C37 H37 119.9 . . ?
C38 C37 H37 119.9 . . ?
C6 C7 C8 120.31(19) . . ?
C6 C7 H7 119.8 . . ?
C8 C7 H7 119.8 . . ?
C16 C18 H18A 109.5 . . ?
C16 C18 H18B 109.5 . . ?
H18A C18 H18B 109.5 . . ?
C16 C18 H18C 109.5 . . ?
H18A C18 H18C 109.5 . . ?
H18B C18 H18C 109.5 . . ?
C37 C36 C35 119.98(17) . . ?
C37 C36 H36 120.0 . . ?
C35 C36 H36 120.0 . . ?
C30 C29 C28 120.4(2) . . ?
C30 C29 H29 119.8 . . ?
C28 C29 H29 119.8 . . ?
C9 C8 C7 119.83(18) . . ?
C9 C8 H8 120.1 . . ?
C7 C8 H8 120.1 . . ?
C8 C9 C10 120.41(18) . . ?
C8 C9 H9 119.8 . . ?
C10 C9 H9 119.8 . . ?
C37 C38 C39 120.22(17) . . ?
C37 C38 H38 119.9 . . ?
C39 C38 H38 119.9 . . ?
C30 C31 C32 119.93(19) . . ?
C30 C31 H31 120.0 . . ?
C32 C31 H31 120.0 . . ?
C31 C30 C29 119.95(18) . . ?
C31 C30 H30 120.0 . . ?
C29 C30 H30 120.0 . . ?
 
loop_
 _geom_torsion_atom_site_label_1
 _geom_torsion_atom_site_label_2
 _geom_torsion_atom_site_label_3
 _geom_torsion_atom_site_label_4
 _geom_torsion
 _geom_torsion_site_symmetry_1
 _geom_torsion_site_symmetry_2
 _geom_torsion_site_symmetry_3
 _geom_torsion_site_symmetry_4
 _geom_torsion_publ_flag
C14 N2 N3 C20 -177.45(12) . . . . ?
N3 N2 C14 C13 176.51(11) . . . . ?
N3 N2 C14 C15 -2.7(2) . . . . ?
N2 C14 C13 C12 -171.35(13) . . . . ?
C15 C14 C13 C12 7.94(19) . . . . ?
N2 C14 C13 C1 4.7(2) . . . . ?
C15 C14 C13 C1 -176.03(13) . . . . ?
N2 N3 C20 C21 178.43(11) . . . . ?
N2 N3 C20 C27 -3.30(19) . . . . ?
C14 C13 C12 O4 177.13(11) . . . . ?
C1 C13 C12 O4 0.36(16) . . . . ?
C14 C13 C12 C17 -1.1(2) . . . . ?
C1 C13 C12 C17 -177.86(13) . . . . ?
C11 O4 C12 C13 -0.14(16) . . . . ?
C11 O4 C12 C17 178.24(12) . . . . ?
N3 C20 C21 C22 161.25(14) . . . . ?
C27 C20 C21 C22 -17.1(2) . . . . ?
N3 C20 C21 C26 -15.9(2) . . . . ?
C27 C20 C21 C26 165.73(14) . . . . ?
C4 N1 C1 C13 133.62(13) . . . . ?
C5 N1 C1 C13 -33.35(17) . . . . ?
C4 N1 C1 C2 3.66(15) . . . . ?
C5 N1 C1 C2 -163.31(13) . . . . ?
C4 N1 C1 C11 -113.35(13) . . . . ?
C5 N1 C1 C11 79.68(16) . . . . ?
C12 C13 C1 N1 117.71(13) . . . . ?
C14 C13 C1 N1 -58.75(18) . . . . ?
C12 C13 C1 C2 -119.84(13) . . . . ?
C14 C13 C1 C2 63.70(19) . . . . ?
C12 C13 C1 C11 -0.39(14) . . . . ?
C14 C13 C1 C11 -176.85(13) . . . . ?
C3 C2 C1 N1 -5.37(15) . . . . ?
C33 C2 C1 N1 -176.17(11) . . . . ?
C3 C2 C1 C13 -133.80(13) . . . . ?
C33 C2 C1 C13 55.39(17) . . . . ?
C3 C2 C1 C11 111.57(13) . . . . ?
C33 C2 C1 C11 -59.24(16) . . . . ?
N2 C14 C15 C16 143.40(14) . . . . ?
C13 C14 C15 C16 -35.80(17) . . . . ?
C13 C12 C17 C16 21.7(2) . . . . ?
O4 C12 C17 C16 -156.45(12) . . . . ?
N3 C20 C27 C28 -62.9(2) . . . . ?
C21 C20 C27 C28 115.38(16) . . . . ?
N3 C20 C27 C32 121.32(17) . . . . ?
C21 C20 C27 C32 -60.44(18) . . . . ?
C5 N1 C4 O2 -13.1(3) . . . . ?
C1 N1 C4 O2 -179.99(15) . . . . ?
C5 N1 C4 C3 166.07(13) . . . . ?
C1 N1 C4 C3 -0.79(17) . . . . ?
C3 C2 C33 O5 -141.21(18) . . . . ?
C1 C2 C33 O5 26.49(19) . . . . ?
C3 C2 C33 C34 43.0(2) . . . . ?
C1 C2 C33 C34 -149.29(13) . . . . ?
C35 C34 C33 O5 -161.45(15) . . . . ?
C39 C34 C33 O5 14.5(2) . . . . ?
C35 C34 C33 C2 14.2(2) . . . . ?
C39 C34 C33 C2 -169.94(14) . . . . ?
C39 C34 C35 C36 -1.2(2) . . . . ?
C33 C34 C35 C36 174.62(15) . . . . ?
C12 C17 C16 C18 73.57(15) . . . . ?
C12 C17 C16 C19 -166.34(12) . . . . ?
C12 C17 C16 C15 -47.05(16) . . . . ?
C14 C15 C16 C18 -64.78(17) . . . . ?
C14 C15 C16 C19 175.80(13) . . . . ?
C14 C15 C16 C17 56.57(16) . . . . ?
C26 C21 C22 C23 -0.3(2) . . . . ?
C20 C21 C22 C23 -177.56(16) . . . . ?
C22 C21 C26 C25 1.0(2) . . . . ?
C20 C21 C26 C25 178.22(14) . . . . ?
C33 C2 C3 O1 -5.2(3) . . . . ?
C1 C2 C3 O1 -173.66(15) . . . . ?
C33 C2 C3 C4 173.58(16) . . . . ?
C1 C2 C3 C4 5.16(17) . . . . ?
O2 C4 C3 O1 -4.8(3) . . . . ?
N1 C4 C3 O1 176.04(14) . . . . ?
O2 C4 C3 C2 176.30(16) . . . . ?
N1 C4 C3 C2 -2.89(18) . . . . ?
C12 O4 C11 O3 -177.12(15) . . . . ?
C12 O4 C11 C1 -0.13(14) . . . . ?
N1 C1 C11 O3 54.9(2) . . . . ?
C13 C1 C11 O3 177.03(16) . . . . ?
C2 C1 C11 O3 -57.9(2) . . . . ?
N1 C1 C11 O4 -121.83(12) . . . . ?
C13 C1 C11 O4 0.32(14) . . . . ?
C2 C1 C11 O4 125.39(12) . . . . ?
C4 N1 C5 C10 127.43(16) . . . . ?
C1 N1 C5 C10 -67.19(19) . . . . ?
C4 N1 C5 C6 -54.1(2) . . . . ?
C1 N1 C5 C6 111.23(16) . . . . ?
C21 C26 C25 C24 -1.1(3) . . . . ?
C6 C5 C10 C9 -0.7(3) . . . . ?
N1 C5 C10 C9 177.69(15) . . . . ?
C21 C22 C23 C24 -0.3(3) . . . . ?
C22 C23 C24 C25 0.2(3) . . . . ?
C26 C25 C24 C23 0.4(3) . . . . ?
C32 C27 C28 C29 0.7(2) . . . . ?
C20 C27 C28 C29 -175.23(15) . . . . ?
C28 C27 C32 C31 0.8(3) . . . . ?
C20 C27 C32 C31 176.76(17) . . . . ?
C35 C34 C39 C38 1.3(3) . . . . ?
C33 C34 C39 C38 -174.74(16) . . . . ?
C10 C5 C6 C7 1.5(3) . . . . ?
N1 C5 C6 C7 -176.89(16) . . . . ?
C5 C6 C7 C8 -1.8(3) . . . . ?
C38 C37 C36 C35 0.3(3) . . . . ?
C34 C35 C36 C37 0.5(3) . . . . ?
C27 C28 C29 C30 -1.1(3) . . . . ?
C6 C7 C8 C9 1.2(3) . . . . ?
C7 C8 C9 C10 -0.4(3) . . . . ?
C5 C10 C9 C8 0.1(3) . . . . ?
C36 C37 C38 C39 -0.2(3) . . . . ?
C34 C39 C38 C37 -0.5(3) . . . . ?
C27 C32 C31 C30 -1.9(3) . . . . ?
C32 C31 C30 C29 1.5(4) . . . . ?
C28 C29 C30 C31 0.0(3) . . . . ?
 
_diffrn_measured_fraction_theta_max    0.841
_diffrn_reflns_theta_full              26.00
_diffrn_measured_fraction_theta_full   0.998
_refine_diff_density_max    0.189
_refine_diff_density_min   -0.205
_refine_diff_density_rms    0.043
