# Supplementary material for: Regiodivergent condensation of 5-alkoxycarbonyl-1H-pyrrol-2,3-diones with cyclic ketazinones en route to spirocyclic scaffolds
Source: Beilstein J Org Chem. 2017 Oct 19;13:2179–85. doi: 10.3762/bjoc.13.218 (PMC5669231; doi:10.3762/bjoc.13.218)
Supplement: File 2 — X-ray CIF files. [file Beilstein_J_Org_Chem-13-2179-s002.zip › psu-41(da-102)-ccdc1546063.cif]

 
data_psu-41(da-102)
 
_audit_creation_method            SHELXL-97
_chemical_name_systematic
;
 ?
;
_chemical_name_common             ?
_chemical_melting_point           ?
_chemical_formula_moiety          'C35 H31 N3 O6, C2 H3 N'
_chemical_formula_sum
 'C37 H34 N4 O6'
_chemical_formula_weight          630.68
 
loop_
 _atom_type_symbol
 _atom_type_description
 _atom_type_scat_dispersion_real
 _atom_type_scat_dispersion_imag
 _atom_type_scat_source
 'C'  'C'   0.0033   0.0016
 'International Tables Vol C Tables 4.2.6.8 and 6.1.1.4'
 'H'  'H'   0.0000   0.0000
 'International Tables Vol C Tables 4.2.6.8 and 6.1.1.4'
 'N'  'N'   0.0061   0.0033
 'International Tables Vol C Tables 4.2.6.8 and 6.1.1.4'
 'O'  'O'   0.0106   0.0060
 'International Tables Vol C Tables 4.2.6.8 and 6.1.1.4'
 
_symmetry_cell_setting             triclinic
_symmetry_space_group_name_H-M          'P -1'

 
loop_
 _symmetry_equiv_pos_as_xyz
 'x, y, z'
 '-x, -y, -z'
 
_cell_length_a                    8.7713(12)
_cell_length_b                    15.0981(17)
_cell_length_c                    15.585(2)
_cell_angle_alpha                 109.020(11)
_cell_angle_beta                  102.851(11)
_cell_angle_gamma                 106.818(11)
_cell_volume                      1749.7(4)
_cell_formula_units_Z             2
_cell_measurement_temperature     295(2)
_cell_measurement_reflns_used     3827
_cell_measurement_theta_min     3.5940
_cell_measurement_theta_max     26.5660

 
_exptl_crystal_description        prism
_exptl_crystal_colour             yellow
_exptl_crystal_size_max           0.40
_exptl_crystal_size_mid           0.30
_exptl_crystal_size_min           0.20
_exptl_crystal_density_meas       ?
_exptl_crystal_density_diffrn     1.197
_exptl_crystal_density_method     'not measured'
_exptl_crystal_F_000              664
_exptl_absorpt_coefficient_mu     0.082
_exptl_absorpt_correction_T_min                   0.85131
_exptl_absorpt_correction_T_max                   1.00000
_exptl_absorpt_correction_type            'multi-scan'
_exptl_absorpt_process_details
;
CrysAlisPro, Agilent Technologies,
Version 1.171.36.28 (release 01-02-2013 CrysAlis171 .NET)
(compiled Feb  1 2013,16:14:44)
Empirical absorption correction using spherical harmonics,
 implemented in SCALE3 ABSPACK scaling algorithm.
;
 
_exptl_special_details
;
 ?
;
 
_diffrn_ambient_temperature       295(2)
_diffrn_radiation_wavelength      0.71073
_diffrn_radiation_type            MoK\a
_diffrn_radiation_source          'fine-focus sealed tube'
_diffrn_radiation_monochromator   graphite
_diffrn_measurement_device_type   'Xcalibur, Ruby'
_diffrn_measurement_method        '\w scans'
_diffrn_detector_area_resol_mean  ?
_diffrn_standards_number          ?
_diffrn_standards_interval_count  ?
_diffrn_standards_interval_time   ?
_diffrn_standards_decay_%         ?
_diffrn_reflns_number             17301
_diffrn_reflns_av_R_equivalents   0.0304
_diffrn_reflns_av_sigmaI/netI     0.0521
_diffrn_reflns_limit_h_min        -9
_diffrn_reflns_limit_h_max        11
_diffrn_reflns_limit_k_min        -19
_diffrn_reflns_limit_k_max        14
_diffrn_reflns_limit_l_min        -17
_diffrn_reflns_limit_l_max        21
_diffrn_reflns_theta_min          2.95
_diffrn_reflns_theta_max          29.71
_reflns_number_total              8318
_reflns_number_gt                 5221
_reflns_threshold_expression      >2\s(I)
 
_computing_data_collection
;
CrysAlisPro, Agilent Technologies,
Version 1.171.36.28 (release 01-02-2013 CrysAlis171 .NET)
(compiled Feb  1 2013,16:14:44)
;
_computing_cell_refinement
;
CrysAlisPro, Agilent Technologies,
Version 1.171.36.28 (release 01-02-2013 CrysAlis171 .NET)
(compiled Feb  1 2013,16:14:44)
;
_computing_data_reduction
;
CrysAlisPro, Agilent Technologies,
Version 1.171.36.28 (release 01-02-2013 CrysAlis171 .NET)
(compiled Feb  1 2013,16:14:44)
;
_computing_structure_solution     'SHELXS-97 (Sheldrick, 2008)'
_computing_structure_refinement   'SHELXL-97 (Sheldrick, 2008)'
_computing_molecular_graphics     ?
_computing_publication_material   ?
 
_refine_special_details
;
 Refinement of F^2^ against ALL reflections.  The weighted R-factor wR and
 goodness of fit S are based on F^2^, conventional R-factors R are based
 on F, with F set to zero for negative F^2^. The threshold expression of
 F^2^ > 2\s(F^2^) is used only for calculating R-factors(gt) etc. and is
 not relevant to the choice of reflections for refinement.  R-factors based
 on F^2^ are statistically about twice as large as those based on F, and R-
 factors based on ALL data will be even larger.
;
 
_refine_ls_structure_factor_coef  Fsqd
_refine_ls_matrix_type            full
_refine_ls_weighting_scheme       calc
_refine_ls_weighting_details
 'calc w=1/[\s^2^(Fo^2^)+(0.1044P)^2^+0.0000P] where P=(Fo^2^+2Fc^2^)/3'
_atom_sites_solution_primary      direct
_atom_sites_solution_secondary    difmap
_atom_sites_solution_hydrogens    geom
_refine_ls_hydrogen_treatment     mixed
_refine_ls_extinction_method      none
_refine_ls_extinction_coef        ?
_refine_ls_number_reflns          8318
_refine_ls_number_parameters      433
_refine_ls_number_restraints      1
_refine_ls_R_factor_all           0.1007
_refine_ls_R_factor_gt            0.0642
_refine_ls_wR_factor_ref          0.2026
_refine_ls_wR_factor_gt           0.1750
_refine_ls_goodness_of_fit_ref    1.066
_refine_ls_restrained_S_all       1.066
_refine_ls_shift/su_max           0.001
_refine_ls_shift/su_mean          0.000

loop_
  _platon_squeeze_void_nr
  _platon_squeeze_void_average_x
  _platon_squeeze_void_average_y
  _platon_squeeze_void_average_z
  _platon_squeeze_void_volume
  _platon_squeeze_void_count_electrons
  _platon_squeeze_void_content
   1  0.500  0.500  0.500       135        18 ' '
_platon_squeeze_details
;
A.L.Spek, Acta Cryst. 2009, D65, 148-155
;

 
loop_
 _atom_site_label
 _atom_site_type_symbol
 _atom_site_fract_x
 _atom_site_fract_y
 _atom_site_fract_z
 _atom_site_U_iso_or_equiv
 _atom_site_adp_type
 _atom_site_occupancy
 _atom_site_symmetry_multiplicity
 _atom_site_calc_flag
 _atom_site_refinement_flags
 _atom_site_disorder_assembly
 _atom_site_disorder_group
O2 O 0.89787(17) 0.40956(11) 0.10877(9) 0.0516(4) Uani 1 1 d . . .
O3 O 0.7081(2) 0.10643(11) -0.47294(10) 0.0663(5) Uani 1 1 d . . .
O4 O 0.93068(19) 0.59898(10) 0.43159(9) 0.0519(4) Uani 1 1 d D . .
O5 O 0.8873(2) 0.39293(11) 0.40473(9) 0.0604(4) Uani 1 1 d . . .
O6 O 0.7185(2) 0.57481(11) 0.14489(9) 0.0631(4) Uani 1 1 d . . .
O7 O 0.3868(2) 0.37685(15) 0.26234(10) 0.0787(6) Uani 1 1 d . . .
C2S C 0.1000(5) 0.2359(3) 0.3444(3) 0.1168(12) Uani 1 1 d . . .
H2S1 H 0.2132 0.2857 0.3832 0.175 Uiso 1 1 calc R . .
H2S2 H 0.0311 0.2344 0.3843 0.175 Uiso 1 1 calc R . .
H2S3 H 0.0522 0.2533 0.2938 0.175 Uiso 1 1 calc R . .
N1 N 0.73633(19) 0.35015(11) 0.24601(10) 0.0385(4) Uani 1 1 d . . .
N2 N 0.60983(19) 0.33623(11) 0.01874(10) 0.0388(4) Uani 1 1 d . . .
N3 N 0.6139(2) 0.28031(12) -0.07264(10) 0.0435(4) Uani 1 1 d . . .
C1 C -0.0222(3) 0.1826(2) -0.06689(18) 0.0771(8) Uani 1 1 d . . .
H1A H -0.0350 0.2409 -0.0746 0.116 Uiso 1 1 calc R . .
H1B H -0.1054 0.1542 -0.0419 0.116 Uiso 1 1 calc R . .
H1C H -0.0380 0.1324 -0.1285 0.116 Uiso 1 1 calc R . .
C1S C 0.1053(7) 0.1419(5) 0.3045(3) 0.1466(17) Uani 1 1 d . . .
C3 C 0.7325(3) 0.44724(16) -0.07801(15) 0.0564(6) Uani 1 1 d . . .
H3A H 0.7124 0.4729 -0.0184 0.085 Uiso 1 1 calc R . .
H3B H 0.6690 0.4635 -0.1250 0.085 Uiso 1 1 calc R . .
H3C H 0.8516 0.4779 -0.0668 0.085 Uiso 1 1 calc R . .
C4 C 0.6774(2) 0.33432(14) -0.11508(12) 0.0370(4) Uani 1 1 d . . .
C5 C 0.6892(2) 0.27685(14) -0.20836(12) 0.0388(4) Uani 1 1 d . . .
C6 C 0.7707(3) 0.32564(16) -0.25681(14) 0.0507(5) Uani 1 1 d . . .
H6 H 0.8199 0.3964 -0.2295 0.061 Uiso 1 1 calc R . .
C7 C 0.5645(4) 0.0332(2) 0.1441(2) 0.0821(8) Uani 1 1 d . . .
H7 H 0.5279 -0.0372 0.1221 0.098 Uiso 1 1 calc R . .
C8 C 0.6948(4) 0.7899(3) 0.43052(18) 0.0859(9) Uani 1 1 d . . .
H8 H 0.6413 0.7931 0.4760 0.103 Uiso 1 1 calc R . .
C9 C 0.1749(3) 0.12178(17) 0.01635(18) 0.0673(7) Uani 1 1 d . . .
H9A H 0.0969 0.0969 0.0457 0.101 Uiso 1 1 calc R . .
H9B H 0.2892 0.1408 0.0571 0.101 Uiso 1 1 calc R . .
H9C H 0.1508 0.0694 -0.0458 0.101 Uiso 1 1 calc R . .
C10 C 0.1557(2) 0.21477(15) 0.00365(14) 0.0455(5) Uani 1 1 d . . .
C11 C 0.1806(3) 0.29510(17) 0.10153(15) 0.0536(5) Uani 1 1 d . . .
H11A H 0.1473 0.3475 0.0904 0.064 Uiso 1 1 calc R . .
H11B H 0.1043 0.2632 0.1291 0.064 Uiso 1 1 calc R . .
C12 C 0.8489(3) 0.78114(16) 0.29361(16) 0.0642(6) Uani 1 1 d . . .
H12 H 0.8989 0.7782 0.2465 0.077 Uiso 1 1 calc R . .
C13 C 0.5704(3) 0.19114(17) 0.24798(15) 0.0587(6) Uani 1 1 d . . .
H13 H 0.5366 0.2274 0.2956 0.070 Uiso 1 1 calc R . .
C14 C 0.7808(3) 0.27191(16) -0.34445(14) 0.0543(5) Uani 1 1 d . . .
H14 H 0.8368 0.3065 -0.3753 0.065 Uiso 1 1 calc R . .
C15 C 0.6281(3) 0.11689(16) -0.33876(15) 0.0599(6) Uani 1 1 d . . .
H15 H 0.5803 0.0461 -0.3659 0.072 Uiso 1 1 calc R . .
C16 C 0.7868(4) 0.1546(2) -0.52536(16) 0.0732(7) Uani 1 1 d . . .
H16A H 0.7311 0.1969 -0.5397 0.110 Uiso 1 1 calc R . .
H16B H 0.7779 0.1037 -0.5847 0.110 Uiso 1 1 calc R . .
H16C H 0.9045 0.1957 -0.4870 0.110 Uiso 1 1 calc R . .
C17 C 0.4920(2) 0.35481(13) 0.13533(11) 0.0349(4) Uani 1 1 d . . .
C18 C 0.6185(3) 0.17080(16) -0.25156(14) 0.0540(5) Uani 1 1 d . . .
H18 H 0.5636 0.1357 -0.2207 0.065 Uiso 1 1 calc R . .
C19 C 0.6759(2) 0.24127(14) 0.21052(12) 0.0417(4) Uani 1 1 d . . .
C20 C 0.6865(3) 0.69639(19) 0.36892(15) 0.0634(6) Uani 1 1 d . . .
H20 H 0.6297 0.6371 0.3743 0.076 Uiso 1 1 calc R . .
C21 C 0.7620(3) 0.69207(15) 0.30087(13) 0.0463(5) Uani 1 1 d . . .
C22 C 0.5150(4) 0.08640(19) 0.21434(18) 0.0774(8) Uani 1 1 d . . .
H22 H 0.4439 0.0521 0.2395 0.093 Uiso 1 1 calc R . .
C23 C 0.8283(2) 0.41502(14) 0.33930(12) 0.0402(4) Uani 1 1 d . . .
C24 C 0.7518(2) 0.38695(14) 0.10330(12) 0.0390(4) Uani 1 1 d . . .
C25 C 0.4599(2) 0.31486(13) 0.03906(12) 0.0359(4) Uani 1 1 d . . .
C26 C 0.7821(5) 0.8771(3) 0.4236(2) 0.0952(11) Uani 1 1 d . . .
H26 H 0.7882 0.9394 0.4650 0.114 Uiso 1 1 calc R . .
C27 C 0.7079(3) 0.16700(16) -0.38634(13) 0.0480(5) Uani 1 1 d . . .
C28 C 0.8605(4) 0.8738(2) 0.3568(2) 0.0895(10) Uani 1 1 d . . .
H28 H 0.9214 0.9337 0.3537 0.107 Uiso 1 1 calc R . .
C29 C 0.7566(2) 0.51228(13) 0.26181(12) 0.0369(4) Uani 1 1 d . . .
C30 C 0.6809(2) 0.40257(13) 0.18852(11) 0.0352(4) Uani 1 1 d . . .
C31 C 0.2895(2) 0.25872(15) -0.03667(12) 0.0439(5) Uani 1 1 d . . .
H31A H 0.2919 0.2037 -0.0895 0.053 Uiso 1 1 calc R . .
H31B H 0.2584 0.3042 -0.0621 0.053 Uiso 1 1 calc R . .
C32 C 0.7450(2) 0.59225(14) 0.23013(13) 0.0433(5) Uani 1 1 d . . .
C33 C 0.6673(4) 0.08295(19) 0.10644(19) 0.0784(8) Uani 1 1 d . . .
H33 H 0.6993 0.0462 0.0582 0.094 Uiso 1 1 calc R . .
C34 C 0.8419(2) 0.51789(14) 0.34799(12) 0.0382(4) Uani 1 1 d . . .
C35 C 0.3582(3) 0.34559(15) 0.17491(13) 0.0451(5) Uani 1 1 d . . .
C36 C 0.7242(3) 0.18718(17) 0.13920(16) 0.0588(6) Uani 1 1 d . . .
H36 H 0.7947 0.2209 0.1134 0.071 Uiso 1 1 calc R . .
N1S N 0.1203(16) 0.0671(6) 0.2800(7) 0.347(5) Uani 1 1 d . . .
H4 H 0.981(3) 0.5835(19) 0.4747(16) 0.078(8) Uiso 1 1 d D . .
 
loop_
 _atom_site_aniso_label
 _atom_site_aniso_U_11
 _atom_site_aniso_U_22
 _atom_site_aniso_U_33
 _atom_site_aniso_U_23
 _atom_site_aniso_U_13
 _atom_site_aniso_U_12
O2 0.0369(8) 0.0600(9) 0.0496(8) 0.0183(7) 0.0146(6) 0.0137(7)
O3 0.0868(12) 0.0550(9) 0.0438(8) 0.0076(7) 0.0337(8) 0.0164(8)
O4 0.0681(10) 0.0377(8) 0.0298(7) 0.0094(6) -0.0032(6) 0.0145(7)
O5 0.0816(11) 0.0447(8) 0.0351(7) 0.0149(6) -0.0065(7) 0.0206(8)
O6 0.1016(13) 0.0506(9) 0.0359(8) 0.0219(7) 0.0154(7) 0.0304(9)
O7 0.0664(11) 0.1058(14) 0.0429(9) 0.0121(9) 0.0280(8) 0.0203(10)
C2S 0.134(3) 0.132(3) 0.098(2) 0.051(2) 0.042(2) 0.067(3)
N1 0.0457(9) 0.0326(8) 0.0295(8) 0.0114(6) 0.0042(6) 0.0134(7)
N2 0.0402(9) 0.0431(9) 0.0265(7) 0.0122(6) 0.0108(6) 0.0107(7)
N3 0.0486(9) 0.0435(9) 0.0313(8) 0.0119(7) 0.0156(7) 0.0116(7)
C1 0.0403(13) 0.0879(19) 0.0718(16) 0.0163(14) 0.0029(11) 0.0151(12)
C1S 0.207(5) 0.138(4) 0.111(3) 0.043(3) 0.082(3) 0.079(4)
C3 0.0819(16) 0.0468(12) 0.0455(11) 0.0211(10) 0.0287(11) 0.0252(11)
C4 0.0364(10) 0.0411(10) 0.0318(9) 0.0155(8) 0.0095(7) 0.0145(8)
C5 0.0389(10) 0.0417(10) 0.0335(9) 0.0158(8) 0.0108(7) 0.0142(8)
C6 0.0613(13) 0.0404(11) 0.0450(11) 0.0143(9) 0.0261(10) 0.0111(10)
C7 0.119(2) 0.0408(13) 0.0658(16) 0.0169(12) 0.0118(16) 0.0257(15)
C8 0.101(2) 0.099(2) 0.0578(15) 0.0140(15) 0.0179(14) 0.067(2)
C9 0.0706(16) 0.0430(13) 0.0777(16) 0.0239(12) 0.0233(13) 0.0117(11)
C10 0.0358(10) 0.0428(11) 0.0484(11) 0.0144(9) 0.0098(8) 0.0114(8)
C11 0.0420(11) 0.0575(13) 0.0572(12) 0.0176(10) 0.0193(9) 0.0200(10)
C12 0.0787(16) 0.0408(12) 0.0517(13) 0.0164(10) -0.0013(11) 0.0162(11)
C13 0.0842(17) 0.0457(12) 0.0487(12) 0.0250(10) 0.0239(11) 0.0223(11)
C14 0.0659(14) 0.0508(13) 0.0441(11) 0.0181(10) 0.0308(10) 0.0135(11)
C15 0.0787(16) 0.0394(11) 0.0501(12) 0.0116(10) 0.0272(11) 0.0125(11)
C16 0.097(2) 0.0762(17) 0.0443(13) 0.0209(12) 0.0371(13) 0.0274(15)
C17 0.0372(9) 0.0370(10) 0.0284(9) 0.0135(7) 0.0089(7) 0.0140(8)
C18 0.0687(14) 0.0466(12) 0.0431(11) 0.0190(9) 0.0259(10) 0.0126(10)
C19 0.0493(11) 0.0361(10) 0.0304(9) 0.0120(8) 0.0005(8) 0.0165(8)
C20 0.0727(16) 0.0660(15) 0.0531(13) 0.0201(11) 0.0173(11) 0.0385(13)
C21 0.0530(12) 0.0431(11) 0.0336(10) 0.0139(8) 0.0002(8) 0.0201(9)
C22 0.108(2) 0.0489(14) 0.0663(16) 0.0341(13) 0.0195(15) 0.0162(14)
C23 0.0442(11) 0.0385(10) 0.0308(9) 0.0132(8) 0.0043(8) 0.0146(8)
C24 0.0378(10) 0.0385(10) 0.0357(10) 0.0142(8) 0.0087(7) 0.0129(8)
C25 0.0372(10) 0.0357(10) 0.0330(9) 0.0165(8) 0.0086(7) 0.0125(8)
C26 0.124(3) 0.065(2) 0.074(2) 0.0050(16) 0.0028(18) 0.059(2)
C27 0.0498(12) 0.0508(12) 0.0330(10) 0.0102(9) 0.0143(8) 0.0144(10)
C28 0.114(2) 0.0438(14) 0.0762(19) 0.0156(13) -0.0085(17) 0.0273(15)
C29 0.0400(10) 0.0356(10) 0.0294(9) 0.0126(7) 0.0069(7) 0.0124(8)
C30 0.0383(10) 0.0363(10) 0.0291(9) 0.0145(7) 0.0079(7) 0.0137(8)
C31 0.0423(11) 0.0469(11) 0.0335(10) 0.0155(8) 0.0034(8) 0.0145(9)
C32 0.0484(11) 0.0409(11) 0.0343(10) 0.0161(8) 0.0055(8) 0.0155(9)
C33 0.109(2) 0.0501(15) 0.0684(16) 0.0119(13) 0.0263(15) 0.0387(15)
C34 0.0408(10) 0.0354(10) 0.0286(9) 0.0110(7) 0.0054(7) 0.0096(8)
C35 0.0475(11) 0.0441(11) 0.0400(11) 0.0132(9) 0.0174(8) 0.0166(9)
C36 0.0672(15) 0.0469(13) 0.0579(13) 0.0149(10) 0.0200(11) 0.0261(11)
N1S 0.622(17) 0.211(6) 0.315(9) 0.094(6) 0.278(10) 0.239(9)
 
_geom_special_details
;
 All s.u.'s (except the s.u. in the dihedral angle between two l.s. planes)
 are estimated using the full covariance matrix.  The cell s.u.'s are taken
 into account individually in the estimation of s.u.'s in distances, angles
 and torsion angles; correlations between s.u.'s in cell parameters are only
 used when they are defined by crystal symmetry.  An approximate (isotropic)
 treatment of cell s.u.'s is used for estimating s.u.'s involving l.s. planes.
;
 
loop_
 _geom_bond_atom_site_label_1
 _geom_bond_atom_site_label_2
 _geom_bond_distance
 _geom_bond_site_symmetry_2
 _geom_bond_publ_flag
O2 C24 1.202(2) . ?
O3 C27 1.362(2) . ?
O3 C16 1.422(3) . ?
O4 C34 1.327(2) . ?
O4 H4 0.854(17) . ?
O5 C23 1.227(2) . ?
O6 C32 1.220(2) . ?
O7 C35 1.226(2) . ?
C2S C1S 1.370(6) . ?
C2S H2S1 0.9600 . ?
C2S H2S2 0.9600 . ?
C2S H2S3 0.9600 . ?
N1 C23 1.348(2) . ?
N1 C19 1.436(2) . ?
N1 C30 1.469(2) . ?
N2 C24 1.391(2) . ?
N2 C25 1.393(2) . ?
N2 N3 1.414(2) . ?
N3 C4 1.290(2) . ?
C1 C10 1.526(3) . ?
C1 H1A 0.9600 . ?
C1 H1B 0.9600 . ?
C1 H1C 0.9600 . ?
C1S N1S 1.126(7) . ?
C3 C4 1.494(3) . ?
C3 H3A 0.9600 . ?
C3 H3B 0.9600 . ?
C3 H3C 0.9600 . ?
C4 C5 1.474(2) . ?
C5 C6 1.387(3) . ?
C5 C18 1.392(3) . ?
C6 C14 1.380(3) . ?
C6 H6 0.9300 . ?
C7 C33 1.361(4) . ?
C7 C22 1.369(4) . ?
C7 H7 0.9300 . ?
C8 C26 1.369(5) . ?
C8 C20 1.396(4) . ?
C8 H8 0.9300 . ?
C9 C10 1.530(3) . ?
C9 H9A 0.9600 . ?
C9 H9B 0.9600 . ?
C9 H9C 0.9600 . ?
C10 C11 1.529(3) . ?
C10 C31 1.537(3) . ?
C11 C35 1.506(3) . ?
C11 H11A 0.9700 . ?
C11 H11B 0.9700 . ?
C12 C28 1.383(4) . ?
C12 C21 1.395(3) . ?
C12 H12 0.9300 . ?
C13 C19 1.376(3) . ?
C13 C22 1.383(3) . ?
C13 H13 0.9300 . ?
C14 C27 1.378(3) . ?
C14 H14 0.9300 . ?
C15 C18 1.373(3) . ?
C15 C27 1.380(3) . ?
C15 H15 0.9300 . ?
C16 H16A 0.9600 . ?
C16 H16B 0.9600 . ?
C16 H16C 0.9600 . ?
C17 C25 1.349(2) . ?
C17 C35 1.436(3) . ?
C17 C30 1.504(2) . ?
C18 H18 0.9300 . ?
C19 C36 1.378(3) . ?
C20 C21 1.363(3) . ?
C20 H20 0.9300 . ?
C21 C32 1.491(3) . ?
C22 H22 0.9300 . ?
C23 C34 1.481(3) . ?
C24 C30 1.567(2) . ?
C25 C31 1.475(2) . ?
C26 C28 1.365(5) . ?
C26 H26 0.9300 . ?
C28 H28 0.9300 . ?
C29 C34 1.347(2) . ?
C29 C32 1.466(3) . ?
C29 C30 1.511(2) . ?
C31 H31A 0.9700 . ?
C31 H31B 0.9700 . ?
C33 C36 1.377(3) . ?
C33 H33 0.9300 . ?
C36 H36 0.9300 . ?
 
loop_
 _geom_angle_atom_site_label_1
 _geom_angle_atom_site_label_2
 _geom_angle_atom_site_label_3
 _geom_angle
 _geom_angle_site_symmetry_1
 _geom_angle_site_symmetry_3
 _geom_angle_publ_flag
C27 O3 C16 117.85(17) . . ?
C34 O4 H4 111.5(18) . . ?
C1S C2S H2S1 109.5 . . ?
C1S C2S H2S2 109.5 . . ?
H2S1 C2S H2S2 109.5 . . ?
C1S C2S H2S3 109.5 . . ?
H2S1 C2S H2S3 109.5 . . ?
H2S2 C2S H2S3 109.5 . . ?
C23 N1 C19 123.98(15) . . ?
C23 N1 C30 111.88(14) . . ?
C19 N1 C30 123.39(13) . . ?
C24 N2 C25 111.26(14) . . ?
C24 N2 N3 123.32(15) . . ?
C25 N2 N3 121.38(14) . . ?
C4 N3 N2 115.29(15) . . ?
C10 C1 H1A 109.5 . . ?
C10 C1 H1B 109.5 . . ?
H1A C1 H1B 109.5 . . ?
C10 C1 H1C 109.5 . . ?
H1A C1 H1C 109.5 . . ?
H1B C1 H1C 109.5 . . ?
N1S C1S C2S 173.4(8) . . ?
C4 C3 H3A 109.5 . . ?
C4 C3 H3B 109.5 . . ?
H3A C3 H3B 109.5 . . ?
C4 C3 H3C 109.5 . . ?
H3A C3 H3C 109.5 . . ?
H3B C3 H3C 109.5 . . ?
N3 C4 C5 115.59(16) . . ?
N3 C4 C3 124.87(16) . . ?
C5 C4 C3 119.52(16) . . ?
C6 C5 C18 117.14(17) . . ?
C6 C5 C4 121.70(17) . . ?
C18 C5 C4 121.16(17) . . ?
C14 C6 C5 121.73(19) . . ?
C14 C6 H6 119.1 . . ?
C5 C6 H6 119.1 . . ?
C33 C7 C22 120.2(2) . . ?
C33 C7 H7 119.9 . . ?
C22 C7 H7 119.9 . . ?
C26 C8 C20 119.6(3) . . ?
C26 C8 H8 120.2 . . ?
C20 C8 H8 120.2 . . ?
C10 C9 H9A 109.5 . . ?
C10 C9 H9B 109.5 . . ?
H9A C9 H9B 109.5 . . ?
C10 C9 H9C 109.5 . . ?
H9A C9 H9C 109.5 . . ?
H9B C9 H9C 109.5 . . ?
C1 C10 C11 109.27(17) . . ?
C1 C10 C9 109.25(19) . . ?
C11 C10 C9 109.51(17) . . ?
C1 C10 C31 109.71(18) . . ?
C11 C10 C31 109.91(16) . . ?
C9 C10 C31 109.16(16) . . ?
C35 C11 C10 115.73(16) . . ?
C35 C11 H11A 108.3 . . ?
C10 C11 H11A 108.3 . . ?
C35 C11 H11B 108.3 . . ?
C10 C11 H11B 108.3 . . ?
H11A C11 H11B 107.4 . . ?
C28 C12 C21 119.7(3) . . ?
C28 C12 H12 120.2 . . ?
C21 C12 H12 120.2 . . ?
C19 C13 C22 119.5(2) . . ?
C19 C13 H13 120.2 . . ?
C22 C13 H13 120.2 . . ?
C27 C14 C6 120.03(19) . . ?
C27 C14 H14 120.0 . . ?
C6 C14 H14 120.0 . . ?
C18 C15 C27 120.5(2) . . ?
C18 C15 H15 119.8 . . ?
C27 C15 H15 119.8 . . ?
O3 C16 H16A 109.5 . . ?
O3 C16 H16B 109.5 . . ?
H16A C16 H16B 109.5 . . ?
O3 C16 H16C 109.5 . . ?
H16A C16 H16C 109.5 . . ?
H16B C16 H16C 109.5 . . ?
C25 C17 C35 122.05(17) . . ?
C25 C17 C30 109.50(15) . . ?
C35 C17 C30 128.40(15) . . ?
C15 C18 C5 121.41(19) . . ?
C15 C18 H18 119.3 . . ?
C5 C18 H18 119.3 . . ?
C13 C19 C36 120.1(2) . . ?
C13 C19 N1 119.94(17) . . ?
C36 C19 N1 119.94(19) . . ?
C21 C20 C8 119.8(3) . . ?
C21 C20 H20 120.1 . . ?
C8 C20 H20 120.1 . . ?
C20 C21 C12 120.1(2) . . ?
C20 C21 C32 120.7(2) . . ?
C12 C21 C32 119.2(2) . . ?
C7 C22 C13 120.1(3) . . ?
C7 C22 H22 119.9 . . ?
C13 C22 H22 119.9 . . ?
O5 C23 N1 126.63(18) . . ?
O5 C23 C34 126.59(16) . . ?
N1 C23 C34 106.78(15) . . ?
O2 C24 N2 126.56(16) . . ?
O2 C24 C30 127.64(15) . . ?
N2 C24 C30 105.73(14) . . ?
C17 C25 N2 111.25(15) . . ?
C17 C25 C31 125.46(17) . . ?
N2 C25 C31 123.26(15) . . ?
C28 C26 C8 121.0(3) . . ?
C28 C26 H26 119.5 . . ?
C8 C26 H26 119.5 . . ?
O3 C27 C14 125.03(18) . . ?
O3 C27 C15 115.79(18) . . ?
C14 C27 C15 119.18(17) . . ?
C26 C28 C12 119.7(3) . . ?
C26 C28 H28 120.1 . . ?
C12 C28 H28 120.1 . . ?
C34 C29 C32 131.12(17) . . ?
C34 C29 C30 108.68(15) . . ?
C32 C29 C30 119.81(14) . . ?
N1 C30 C17 112.33(14) . . ?
N1 C30 C29 102.77(13) . . ?
C17 C30 C29 117.52(15) . . ?
N1 C30 C24 109.81(14) . . ?
C17 C30 C24 102.10(13) . . ?
C29 C30 C24 112.47(14) . . ?
C25 C31 C10 111.19(15) . . ?
C25 C31 H31A 109.4 . . ?
C10 C31 H31A 109.4 . . ?
C25 C31 H31B 109.4 . . ?
C10 C31 H31B 109.4 . . ?
H31A C31 H31B 108.0 . . ?
O6 C32 C29 118.73(17) . . ?
O6 C32 C21 120.96(18) . . ?
C29 C32 C21 120.30(16) . . ?
C7 C33 C36 120.6(2) . . ?
C7 C33 H33 119.7 . . ?
C36 C33 H33 119.7 . . ?
O4 C34 C29 129.27(17) . . ?
O4 C34 C23 120.85(15) . . ?
C29 C34 C23 109.88(15) . . ?
O7 C35 C17 122.25(18) . . ?
O7 C35 C11 122.45(18) . . ?
C17 C35 C11 115.29(16) . . ?
C33 C36 C19 119.5(2) . . ?
C33 C36 H36 120.2 . . ?
C19 C36 H36 120.2 . . ?
 
loop_
 _geom_torsion_atom_site_label_1
 _geom_torsion_atom_site_label_2
 _geom_torsion_atom_site_label_3
 _geom_torsion_atom_site_label_4
 _geom_torsion
 _geom_torsion_site_symmetry_1
 _geom_torsion_site_symmetry_2
 _geom_torsion_site_symmetry_3
 _geom_torsion_site_symmetry_4
 _geom_torsion_publ_flag
C24 N2 N3 C4 -77.9(2) . . . . ?
C25 N2 N3 C4 126.72(18) . . . . ?
N2 N3 C4 C5 177.35(14) . . . . ?
N2 N3 C4 C3 -4.6(3) . . . . ?
N3 C4 C5 C6 -173.18(18) . . . . ?
C3 C4 C5 C6 8.7(3) . . . . ?
N3 C4 C5 C18 6.8(3) . . . . ?
C3 C4 C5 C18 -171.32(19) . . . . ?
C18 C5 C6 C14 0.5(3) . . . . ?
C4 C5 C6 C14 -179.54(19) . . . . ?
C1 C10 C11 C35 -171.7(2) . . . . ?
C9 C10 C11 C35 68.7(2) . . . . ?
C31 C10 C11 C35 -51.2(2) . . . . ?
C5 C6 C14 C27 0.4(3) . . . . ?
C27 C15 C18 C5 -0.3(4) . . . . ?
C6 C5 C18 C15 -0.5(3) . . . . ?
C4 C5 C18 C15 179.5(2) . . . . ?
C22 C13 C19 C36 0.8(3) . . . . ?
C22 C13 C19 N1 -179.04(19) . . . . ?
C23 N1 C19 C13 59.1(3) . . . . ?
C30 N1 C19 C13 -110.2(2) . . . . ?
C23 N1 C19 C36 -120.7(2) . . . . ?
C30 N1 C19 C36 70.0(2) . . . . ?
C26 C8 C20 C21 -1.5(4) . . . . ?
C8 C20 C21 C12 0.7(3) . . . . ?
C8 C20 C21 C32 -175.9(2) . . . . ?
C28 C12 C21 C20 1.0(3) . . . . ?
C28 C12 C21 C32 177.8(2) . . . . ?
C33 C7 C22 C13 -0.6(4) . . . . ?
C19 C13 C22 C7 -0.2(4) . . . . ?
C19 N1 C23 O5 7.4(3) . . . . ?
C30 N1 C23 O5 177.83(19) . . . . ?
C19 N1 C23 C34 -171.62(16) . . . . ?
C30 N1 C23 C34 -1.2(2) . . . . ?
C25 N2 C24 O2 174.95(18) . . . . ?
N3 N2 C24 O2 17.4(3) . . . . ?
C25 N2 C24 C30 -2.0(2) . . . . ?
N3 N2 C24 C30 -159.63(15) . . . . ?
C35 C17 C25 N2 178.35(16) . . . . ?
C30 C17 C25 N2 -4.2(2) . . . . ?
C35 C17 C25 C31 0.4(3) . . . . ?
C30 C17 C25 C31 177.89(17) . . . . ?
C24 N2 C25 C17 4.0(2) . . . . ?
N3 N2 C25 C17 162.13(15) . . . . ?
C24 N2 C25 C31 -178.01(17) . . . . ?
N3 N2 C25 C31 -19.9(3) . . . . ?
C20 C8 C26 C28 0.5(4) . . . . ?
C16 O3 C27 C14 -1.1(3) . . . . ?
C16 O3 C27 C15 179.1(2) . . . . ?
C6 C14 C27 O3 179.1(2) . . . . ?
C6 C14 C27 C15 -1.2(3) . . . . ?
C18 C15 C27 O3 -179.1(2) . . . . ?
C18 C15 C27 C14 1.2(4) . . . . ?
C8 C26 C28 C12 1.3(4) . . . . ?
C21 C12 C28 C26 -2.1(4) . . . . ?
C23 N1 C30 C17 -126.40(16) . . . . ?
C19 N1 C30 C17 44.0(2) . . . . ?
C23 N1 C30 C29 0.84(19) . . . . ?
C19 N1 C30 C29 171.29(16) . . . . ?
C23 N1 C30 C24 120.72(16) . . . . ?
C19 N1 C30 C24 -68.8(2) . . . . ?
C25 C17 C30 N1 -114.83(16) . . . . ?
C35 C17 C30 N1 62.4(2) . . . . ?
C25 C17 C30 C29 126.26(16) . . . . ?
C35 C17 C30 C29 -56.5(2) . . . . ?
C25 C17 C30 C24 2.74(19) . . . . ?
C35 C17 C30 C24 179.98(18) . . . . ?
C34 C29 C30 N1 -0.06(19) . . . . ?
C32 C29 C30 N1 173.57(16) . . . . ?
C34 C29 C30 C17 123.81(17) . . . . ?
C32 C29 C30 C17 -62.6(2) . . . . ?
C34 C29 C30 C24 -118.09(16) . . . . ?
C32 C29 C30 C24 55.5(2) . . . . ?
O2 C24 C30 N1 -58.0(2) . . . . ?
N2 C24 C30 N1 118.96(15) . . . . ?
O2 C24 C30 C17 -177.33(19) . . . . ?
N2 C24 C30 C17 -0.39(18) . . . . ?
O2 C24 C30 C29 55.8(2) . . . . ?
N2 C24 C30 C29 -127.25(16) . . . . ?
C17 C25 C31 C10 -22.0(3) . . . . ?
N2 C25 C31 C10 160.30(16) . . . . ?
C1 C10 C31 C25 165.01(18) . . . . ?
C11 C10 C31 C25 44.8(2) . . . . ?
C9 C10 C31 C25 -75.3(2) . . . . ?
C34 C29 C32 O6 151.8(2) . . . . ?
C30 C29 C32 O6 -20.2(3) . . . . ?
C34 C29 C32 C21 -29.3(3) . . . . ?
C30 C29 C32 C21 158.69(17) . . . . ?
C20 C21 C32 O6 137.4(2) . . . . ?
C12 C21 C32 O6 -39.3(3) . . . . ?
C20 C21 C32 C29 -41.4(3) . . . . ?
C12 C21 C32 C29 141.91(19) . . . . ?
C22 C7 C33 C36 0.8(4) . . . . ?
C32 C29 C34 O4 5.6(3) . . . . ?
C30 C29 C34 O4 178.30(18) . . . . ?
C32 C29 C34 C23 -173.32(19) . . . . ?
C30 C29 C34 C23 -0.7(2) . . . . ?
O5 C23 C34 O4 3.1(3) . . . . ?
N1 C23 C34 O4 -177.87(16) . . . . ?
O5 C23 C34 C29 -177.9(2) . . . . ?
N1 C23 C34 C29 1.2(2) . . . . ?
C25 C17 C35 O7 175.9(2) . . . . ?
C30 C17 C35 O7 -1.0(3) . . . . ?
C25 C17 C35 C11 -4.2(3) . . . . ?
C30 C17 C35 C11 178.82(18) . . . . ?
C10 C11 C35 O7 -149.4(2) . . . . ?
C10 C11 C35 C17 30.7(3) . . . . ?
C7 C33 C36 C19 -0.2(4) . . . . ?
C13 C19 C36 C33 -0.6(3) . . . . ?
N1 C19 C36 C33 179.2(2) . . . . ?
 
_diffrn_measured_fraction_theta_max    0.837
_diffrn_reflns_theta_full              26.00
_diffrn_measured_fraction_theta_full   0.999
_refine_diff_density_max    0.582
_refine_diff_density_min   -0.260
_refine_diff_density_rms    0.051
