# Supplementary material for: Regiodivergent condensation of 5-alkoxycarbonyl-1H-pyrrol-2,3-diones with cyclic ketazinones en route to spirocyclic scaffolds
Source: Beilstein J Org Chem. 2017 Oct 19;13:2179–85. doi: 10.3762/bjoc.13.218 (PMC5669231; doi:10.3762/bjoc.13.218)
Supplement: File 2 — X-ray CIF files. [file Beilstein_J_Org_Chem-13-2179-s002.zip › PSU-478(DA-139)-ccdc1546065.cif]

data_psu-478(da-139)
_audit_creation_date              2017-03-02
_audit_creation_method
;
Olex2 1.2
(compiled 2017.02.23 svn.r3390 for OlexSys, GUI svn.r5320)
;
_shelx_SHELXL_version_number      '2014/7'
_publ_contact_author_address      ?
_publ_contact_author_email        ?
_publ_contact_author_id_orcid     ?
_publ_contact_author_name         ''
_publ_contact_author_phone        ?
_publ_section_references
;
Dolomanov, O.V., Bourhis, L.J., Gildea, R.J, Howard, J.A.K. & Puschmann, H.
 (2009), J. Appl. Cryst. 42, 339-341.

Sheldrick, G.M. (2008). Acta Cryst. A64, 112-122.

Sheldrick, G.M. (2015). Acta Cryst. C71, 3-8.
;
_chemical_name_common             ?
_chemical_name_systematic
;
 ? 
;
_chemical_formula_moiety          'C21 H22 N2 O'
_chemical_formula_sum             'C21 H22 N2 O'
_chemical_formula_weight          318.40
_chemical_melting_point           ?
loop_
  _atom_type_symbol
  _atom_type_description
  _atom_type_scat_dispersion_real
  _atom_type_scat_dispersion_imag
  _atom_type_scat_source
 'C' 'C' 0.0033 0.0016 'International Tables Vol C Tables 4.2.6.8 and 6.1.1.4'
 'H' 'H' 0.0000 0.0000 'International Tables Vol C Tables 4.2.6.8 and 6.1.1.4'
 'N' 'N' 0.0061 0.0033 'International Tables Vol C Tables 4.2.6.8 and 6.1.1.4'
 'O' 'O' 0.0106 0.0060 'International Tables Vol C Tables 4.2.6.8 and 6.1.1.4'

_shelx_space_group_comment
;
The symmetry employed for this shelxl refinement is uniquely defined
by the following loop, which should always be used as a source of
symmetry information in preference to the above space-group names.
They are only intended as comments.
;
_space_group_crystal_system       'monoclinic'
_space_group_IT_number            14
_space_group_name_H-M_alt         'P 1 21/c 1'
_space_group_name_Hall            '-P 2ybc'
loop_
  _space_group_symop_operation_xyz
 'x, y, z'
 '-x, y+1/2, -z+1/2'
 '-x, -y, -z'
 'x, -y-1/2, z-1/2'

_cell_length_a                    24.667(5)
_cell_length_b                    5.8372(7)
_cell_length_c                    27.124(7)
_cell_angle_alpha                 90
_cell_angle_beta                  116.74(3)
_cell_angle_gamma                 90
_cell_volume                      3487.9(14)
_cell_formula_units_Z             8
_cell_measurement_reflns_used     4739
_cell_measurement_temperature     295(2)
_cell_measurement_theta_max       24.8720
_cell_measurement_theta_min       3.6130
_shelx_estimated_absorpt_T_max    ?
_shelx_estimated_absorpt_T_min    ?
_exptl_absorpt_coefficient_mu     0.075
_exptl_absorpt_correction_T_max   1.00000
_exptl_absorpt_correction_T_min   0.69646
_exptl_absorpt_correction_type    multi-scan
_exptl_absorpt_process_details
;
CrysAlisPro, Agilent Technologies,
Version 1.171.37.33 (release 27-03-2014 CrysAlis171 .NET)
(compiled Mar 27 2014,17:12:48)
Empirical absorption correction using spherical harmonics,
 implemented in SCALE3 ABSPACK scaling algorithm.
;
_exptl_absorpt_special_details    ?
_exptl_crystal_colour             'clear yellowish yellow'
_exptl_crystal_colour_lustre      clear
_exptl_crystal_colour_modifier    yellowish
_exptl_crystal_colour_primary     yellow
_exptl_crystal_density_diffrn     1.213
_exptl_crystal_density_meas       ?
_exptl_crystal_density_method     'not measured'
_exptl_crystal_description        needle
_exptl_crystal_F_000              1360
_exptl_crystal_size_max           0.55
_exptl_crystal_size_mid           0.07
_exptl_crystal_size_min           0.06
_exptl_special_details
;
 ? 
;
_exptl_transmission_factor_max    ?
_exptl_transmission_factor_min    ?
_diffrn_reflns_av_R_equivalents   0.0596
_diffrn_reflns_av_unetI/netI      0.0967
_diffrn_reflns_Laue_measured_fraction_full 0.997
_diffrn_reflns_Laue_measured_fraction_max 0.881
_diffrn_reflns_limit_h_max        32
_diffrn_reflns_limit_h_min        -20
_diffrn_reflns_limit_k_max        8
_diffrn_reflns_limit_k_min        -7
_diffrn_reflns_limit_l_max        37
_diffrn_reflns_limit_l_min        -35
_diffrn_reflns_number             28438
_diffrn_reflns_point_group_measured_fraction_full 0.997
_diffrn_reflns_point_group_measured_fraction_max 0.881
_diffrn_reflns_theta_full         26.000
_diffrn_reflns_theta_max          29.582
_diffrn_reflns_theta_min          3.008
_diffrn_ambient_temperature       295.15
_diffrn_detector                  'CCD plate'
_diffrn_detector_area_resol_mean  10.4752
_diffrn_detector_type             Ruby
_diffrn_measured_fraction_theta_full 0.997
_diffrn_measured_fraction_theta_max 0.881
_diffrn_measurement_details
;
#__ type_ start__ end____ width___ exp.time_
  1 omega  -37.00   61.00   1.0000   88.0000
omega____ theta____ kappa____ phi______ frames
    -      -14.5541   38.0000   30.0000 98

#__ type_ start__ end____ width___ exp.time_
  2 omega  -19.00   29.00   1.0000   88.0000
omega____ theta____ kappa____ phi______ frames
    -      -14.5541  -99.0000   30.0000 48

#__ type_ start__ end____ width___ exp.time_
  3 omega   -3.00   23.00   1.0000   88.0000
omega____ theta____ kappa____ phi______ frames
    -      -14.5541  -99.0000   90.0000 26

#__ type_ start__ end____ width___ exp.time_
  4 omega  -19.00    8.00   1.0000   88.0000
omega____ theta____ kappa____ phi______ frames
    -      -14.5541  -99.0000  120.0000 27

#__ type_ start__ end____ width___ exp.time_
  5 omega   76.00  102.00   1.0000   88.0000
omega____ theta____ kappa____ phi______ frames
    -       14.0072 -178.0000   30.0000 26

#__ type_ start__ end____ width___ exp.time_
  6 omega  -58.00   36.00   1.0000   88.0000
omega____ theta____ kappa____ phi______ frames
    -      -14.5541  -19.0000 -180.0000 94

#__ type_ start__ end____ width___ exp.time_
  7 omega  -68.00  -41.00   1.0000   88.0000
omega____ theta____ kappa____ phi______ frames
    -      -14.5541  -77.0000 -120.0000 27
;
_diffrn_measurement_device        'four-circle diffractometer'
_diffrn_measurement_device_type   'New Xcalibur, Ruby'
_diffrn_measurement_method        '\w scans'
_diffrn_orient_matrix_UB_11       0.0242806000
_diffrn_orient_matrix_UB_12       -0.0103419000
_diffrn_orient_matrix_UB_13       -0.0070946000
_diffrn_orient_matrix_UB_21       0.0208774000
_diffrn_orient_matrix_UB_22       0.0342250000
_diffrn_orient_matrix_UB_23       0.0270734000
_diffrn_orient_matrix_UB_31       0.0038419000
_diffrn_orient_matrix_UB_32       -0.1163189000
_diffrn_orient_matrix_UB_33       0.0085670000
_diffrn_radiation_monochromator   graphite
_diffrn_radiation_probe           x-ray
_diffrn_radiation_type            MoK\a
_diffrn_radiation_wavelength      0.71073
_diffrn_source                    'Enhance (Mo) X-ray Source'
_reflns_Friedel_coverage          0.000
_reflns_Friedel_fraction_full     .
_reflns_Friedel_fraction_max      .
_reflns_number_gt                 3920
_reflns_number_total              8608
_reflns_odcompleteness_completeness 99.43
_reflns_odcompleteness_iscentric  1
_reflns_odcompleteness_theta      26.32
_reflns_special_details
;
 Reflections were merged by SHELXL according to the crystal
 class for the calculation of statistics and refinement.
 
 _reflns_Friedel_fraction is defined as the number of unique
 Friedel pairs measured divided by the number that would be
 possible theoretically, ignoring centric projections and
 systematic absences.
;
_reflns_threshold_expression      'I > 2\s(I)'
_computing_cell_refinement
;
CrysAlisPro, Agilent Technologies,
Version 1.171.37.33 (release 27-03-2014 CrysAlis171 .NET)
(compiled Mar 27 2014,17:12:48)
;
_computing_data_collection
;
CrysAlisPro, Agilent Technologies,
Version 1.171.37.33 (release 27-03-2014 CrysAlis171 .NET)
(compiled Mar 27 2014,17:12:48)
;
_computing_data_reduction
;
CrysAlisPro, Agilent Technologies,
Version 1.171.37.33 (release 27-03-2014 CrysAlis171 .NET)
(compiled Mar 27 2014,17:12:48)
;
_computing_molecular_graphics     'Olex2 (Dolomanov et al., 2009)'
_computing_publication_material   'Olex2 (Dolomanov et al., 2009)'
_computing_structure_refinement   'ShelXL (Sheldrick, 2015)'
_computing_structure_solution     'ShelXS (Sheldrick, 2008)'
_refine_diff_density_max          0.154
_refine_diff_density_min          -0.218
_refine_diff_density_rms          0.044
_refine_ls_extinction_coef        .
_refine_ls_extinction_method      none
_refine_ls_goodness_of_fit_ref    0.980
_refine_ls_hydrogen_treatment     mixed
_refine_ls_matrix_type            full
_refine_ls_number_parameters      445
_refine_ls_number_reflns          8608
_refine_ls_number_restraints      0
_refine_ls_R_factor_all           0.1470
_refine_ls_R_factor_gt            0.0578
_refine_ls_restrained_S_all       0.980
_refine_ls_shift/su_max           0.001
_refine_ls_shift/su_mean          0.000
_refine_ls_structure_factor_coef  Fsqd
_refine_ls_weighting_details
'w=1/[\s^2^(Fo^2^)+(0.0487P)^2^] where P=(Fo^2^+2Fc^2^)/3'
_refine_ls_weighting_scheme       calc
_refine_ls_wR_factor_gt           0.1143
_refine_ls_wR_factor_ref          0.1534
_refine_special_details           ?
_olex2_refinement_description
;
1. Fixed Uiso
 At 1.2 times of:
  All C(H) groups, All C(H,H) groups
 At 1.5 times of:
  All C(H,H,H) groups
2.a Secondary CH2 refined with riding coordinates:
 C17(H17A,H17B), C19(H19A,H19B), C17A(H17C,H17D), C19A(H19C,H19D)
2.b Aromatic/amide H refined with riding coordinates:
 C3(H3), C4(H4), C5(H5), C6(H6), C7(H7), C9(H9), C10(H10), C11(H11), C12(H12),
 C13(H13), C15(H15), C3A(H3A), C4A(H4A), C5A(H5A), C6A(H6A), C7A(H7A), C9A(H9A),
  C10A(H10A), C11A(H11A), C12A(H12A), C13A(H13A), C15A(H15A)
2.c Idealised Me refined as rotating group:
 C20(H20A,H20B,H20C), C21(H21A,H21B,H21C), C20A(H20D,H20E,H20F), C21A(H21D,
 H21E,H21F)
;
_atom_sites_solution_hydrogens    mixed
_atom_sites_solution_primary      direct
_atom_sites_solution_secondary    ?
loop_
  _atom_site_label
  _atom_site_type_symbol
  _atom_site_fract_x
  _atom_site_fract_y
  _atom_site_fract_z
  _atom_site_U_iso_or_equiv
  _atom_site_adp_type
  _atom_site_occupancy
  _atom_site_site_symmetry_order
  _atom_site_calc_flag
  _atom_site_refinement_flags_posn
  _atom_site_refinement_flags_adp
  _atom_site_refinement_flags_occupancy
  _atom_site_disorder_assembly
  _atom_site_disorder_group
 C1 C 0.63493(9) 0.4192(3) 0.40479(8) 0.0388(5) Uani 1 1 d . . . . .
 C2 C 0.65991(10) 0.5642(3) 0.45474(9) 0.0424(5) Uani 1 1 d . . . . .
 C3 C 0.70123(13) 0.7341(4) 0.46146(10) 0.0729(8) Uani 1 1 d . . . . .
 H3 H 0.7151 0.7537 0.4350 0.087 Uiso 1 1 calc R . . . .
 C4 C 0.72239(16) 0.8755(5) 0.50696(13) 0.0967(11) Uani 1 1 d . . . . .
 H4 H 0.7504 0.9894 0.5109 0.116 Uiso 1 1 calc R . . . .
 C5 C 0.70275(15) 0.8505(5) 0.54601(12) 0.0820(9) Uani 1 1 d . . . . .
 H5 H 0.7165 0.9485 0.5763 0.098 Uiso 1 1 calc R . . . .
 C6 C 0.66286(13) 0.6809(5) 0.54040(11) 0.0781(8) Uani 1 1 d . . . . .
 H6 H 0.6498 0.6607 0.5674 0.094 Uiso 1 1 calc R . . . .
 C7 C 0.64161(12) 0.5396(4) 0.49559(10) 0.0638(7) Uani 1 1 d . . . . .
 H7 H 0.6142 0.4244 0.4925 0.077 Uiso 1 1 calc R . . . .
 C8 C 0.65970(9) 0.4373(3) 0.36436(8) 0.0385(5) Uani 1 1 d . . . . .
 C9 C 0.69994(10) 0.2728(4) 0.36378(9) 0.0487(6) Uani 1 1 d . . . . .
 H9 H 0.7110 0.1518 0.3887 0.058 Uiso 1 1 calc R . . . .
 C10 C 0.72352(10) 0.2869(4) 0.32680(9) 0.0534(6) Uani 1 1 d . . . . .
 H10 H 0.7500 0.1746 0.3263 0.064 Uiso 1 1 calc R . . . .
 C11 C 0.70809(11) 0.4661(4) 0.29055(9) 0.0530(6) Uani 1 1 d . . . . .
 H11 H 0.7244 0.4759 0.2657 0.064 Uiso 1 1 calc R . . . .
 C12 C 0.66880(11) 0.6310(4) 0.29071(9) 0.0527(6) Uani 1 1 d . . . . .
 H12 H 0.6587 0.7531 0.2662 0.063 Uiso 1 1 calc R . . . .
 C13 C 0.64438(10) 0.6161(3) 0.32704(9) 0.0467(6) Uani 1 1 d . . . . .
 H13 H 0.6172 0.7274 0.3266 0.056 Uiso 1 1 calc R . . . .
 C14 C 0.52183(9) -0.0065(3) 0.34766(8) 0.0386(5) Uani 1 1 d . . . . .
 C15 C 0.49099(9) -0.1186(3) 0.29934(8) 0.0422(5) Uani 1 1 d . . . . .
 H15 H 0.4971 -0.0771 0.2691 0.051 Uiso 1 1 calc R . . . .
 C16 C 0.44938(9) -0.2983(3) 0.29329(9) 0.0400(5) Uani 1 1 d . . . . .
 C17 C 0.44372(11) -0.3709(3) 0.34364(9) 0.0524(6) Uani 1 1 d . . . . .
 H17A H 0.4729 -0.4919 0.3619 0.063 Uiso 1 1 calc R . . . .
 H17B H 0.4035 -0.4344 0.3322 0.063 Uiso 1 1 calc R . . . .
 C18 C 0.45383(11) -0.1799(4) 0.38515(9) 0.0476(6) Uani 1 1 d . . . . .
 C19 C 0.51317(10) -0.0558(4) 0.39769(8) 0.0464(6) Uani 1 1 d . . . . .
 H19A H 0.5141 0.0876 0.4161 0.056 Uiso 1 1 calc R . . . .
 H19B H 0.5468 -0.1486 0.4230 0.056 Uiso 1 1 calc R . . . .
 C20 C 0.40091(12) -0.0099(4) 0.36141(11) 0.0687(7) Uani 1 1 d . . . . .
 H20A H 0.4072 0.1088 0.3879 0.103 Uiso 1 1 calc GR . . . .
 H20B H 0.3636 -0.0886 0.3532 0.103 Uiso 1 1 calc GR . . . .
 H20C H 0.3988 0.0566 0.3282 0.103 Uiso 1 1 calc GR . . . .
 C21 C 0.45731(14) -0.2791(5) 0.43845(10) 0.0832(9) Uani 1 1 d . . . . .
 H21A H 0.4885 -0.3937 0.4525 0.125 Uiso 1 1 calc GR . . . .
 H21B H 0.4190 -0.3471 0.4312 0.125 Uiso 1 1 calc GR . . . .
 H21C H 0.4666 -0.1591 0.4652 0.125 Uiso 1 1 calc GR . . . .
 N1 N 0.56491(8) 0.1516(3) 0.35292(8) 0.0440(5) Uani 1 1 d . . . . .
 H1 H 0.5754(11) 0.170(4) 0.3260(10) 0.071(8) Uiso 1 1 d . . . . .
 N2 N 0.59151(8) 0.2820(3) 0.39962(7) 0.0432(4) Uani 1 1 d . . . . .
 O1 O 0.42078(7) -0.4004(2) 0.24900(6) 0.0516(4) Uani 1 1 d . . . . .
 C1A C 0.95511(10) -0.1048(3) 0.87489(8) 0.0425(5) Uani 1 1 d . . . . .
 C2A C 0.92131(10) -0.2444(3) 0.89715(8) 0.0422(5) Uani 1 1 d . . . . .
 C3A C 0.94661(12) -0.4384(4) 0.92808(9) 0.0591(7) Uani 1 1 d . . . . .
 H3A H 0.9862 -0.4790 0.9363 0.071 Uiso 1 1 calc R . . . .
 C4A C 0.91388(14) -0.5733(4) 0.94710(10) 0.0717(8) Uani 1 1 d . . . . .
 H4A H 0.9314 -0.7050 0.9673 0.086 Uiso 1 1 calc R . . . .
 C5A C 0.85580(14) -0.5140(5) 0.93635(11) 0.0725(8) Uani 1 1 d . . . . .
 H5A H 0.8340 -0.6035 0.9496 0.087 Uiso 1 1 calc R . . . .
 C6A C 0.83035(12) -0.3219(5) 0.90595(11) 0.0699(7) Uani 1 1 d . . . . .
 H6A H 0.7908 -0.2815 0.8981 0.084 Uiso 1 1 calc R . . . .
 C7A C 0.86263(11) -0.1879(4) 0.88686(10) 0.0575(6) Uani 1 1 d . . . . .
 H7A H 0.8447 -0.0567 0.8666 0.069 Uiso 1 1 calc R . . . .
 C8A C 1.02243(10) -0.1241(3) 0.89812(8) 0.0396(5) Uani 1 1 d . . . . .
 C9A C 1.04930(11) -0.2995(3) 0.88289(9) 0.0492(6) Uani 1 1 d . . . . .
 H9A H 1.0252 -0.4085 0.8575 0.059 Uiso 1 1 calc R . . . .
 C10A C 1.11189(11) -0.3143(4) 0.90516(10) 0.0569(6) Uani 1 1 d . . . . .
 H10A H 1.1296 -0.4350 0.8953 0.068 Uiso 1 1 calc R . . . .
 C11A C 1.14773(11) -0.1518(4) 0.94168(10) 0.0588(7) Uani 1 1 d . . . . .
 H11A H 1.1897 -0.1595 0.9558 0.071 Uiso 1 1 calc R . . . .
 C12A C 1.12160(12) 0.0219(4) 0.95741(10) 0.0618(7) Uani 1 1 d . . . . .
 H12A H 1.1459 0.1311 0.9826 0.074 Uiso 1 1 calc R . . . .
 C13A C 1.05938(11) 0.0356(4) 0.93594(9) 0.0534(6) Uani 1 1 d . . . . .
 H13A H 1.0420 0.1536 0.9470 0.064 Uiso 1 1 calc R . . . .
 C14A C 0.91539(9) 0.3220(3) 0.77276(8) 0.0406(5) Uani 1 1 d . . . . .
 C15A C 0.93909(10) 0.4338(3) 0.74325(9) 0.0449(5) Uani 1 1 d . . . . .
 H15A H 0.9777 0.3943 0.7481 0.054 Uiso 1 1 calc R . . . .
 C16A C 0.90683(10) 0.6094(3) 0.70518(9) 0.0431(5) Uani 1 1 d . . . . .
 C17A C 0.84618(10) 0.6801(3) 0.70073(9) 0.0486(6) Uani 1 1 d . . . . .
 H17C H 0.8216 0.7400 0.6639 0.058 Uiso 1 1 calc R . . . .
 H17D H 0.8524 0.8033 0.7267 0.058 Uiso 1 1 calc R . . . .
 C18A C 0.81087(10) 0.4876(3) 0.71177(8) 0.0415(5) Uani 1 1 d . . . . .
 C19A C 0.85272(9) 0.3715(4) 0.76630(9) 0.0457(5) Uani 1 1 d . . . . .
 H19C H 0.8561 0.4691 0.7965 0.055 Uiso 1 1 calc R . . . .
 H19D H 0.8342 0.2286 0.7691 0.055 Uiso 1 1 calc R . . . .
 C20A C 0.78940(11) 0.3125(4) 0.66518(9) 0.0587(7) Uani 1 1 d . . . . .
 H20D H 0.8239 0.2418 0.6640 0.088 Uiso 1 1 calc GR . . . .
 H20E H 0.7653 0.3878 0.6307 0.088 Uiso 1 1 calc GR . . . .
 H20F H 0.7654 0.1976 0.6715 0.088 Uiso 1 1 calc GR . . . .
 C21A C 0.75585(11) 0.5852(4) 0.71584(10) 0.0652(7) Uani 1 1 d . . . . .
 H21D H 0.7304 0.6638 0.6822 0.098 Uiso 1 1 calc GR . . . .
 H21E H 0.7690 0.6905 0.7462 0.098 Uiso 1 1 calc GR . . . .
 H21F H 0.7334 0.4627 0.7217 0.098 Uiso 1 1 calc GR . . . .
 N1A N 0.94958(9) 0.1650(3) 0.81171(7) 0.0452(5) Uani 1 1 d . . . . .
 H1A H 0.9930(11) 0.145(3) 0.8207(9) 0.066(7) Uiso 1 1 d . . . . .
 N2A N 0.92203(8) 0.0341(3) 0.83591(7) 0.0446(5) Uani 1 1 d . . . . .
 O1A O 0.92802(7) 0.7107(2) 0.67753(6) 0.0544(4) Uani 1 1 d . . . . .

loop_
  _atom_site_aniso_label
  _atom_site_aniso_U_11
  _atom_site_aniso_U_22
  _atom_site_aniso_U_33
  _atom_site_aniso_U_23
  _atom_site_aniso_U_13
  _atom_site_aniso_U_12
 C1 0.0320(13) 0.0414(11) 0.0429(12) -0.0015(10) 0.0169(10) -0.0034(9)
 C2 0.0361(13) 0.0454(11) 0.0446(13) -0.0022(10) 0.0173(10) -0.0014(10)
 C3 0.082(2) 0.0798(16) 0.0656(18) -0.0207(15) 0.0407(16) -0.0416(16)
 C4 0.119(3) 0.089(2) 0.075(2) -0.0312(18) 0.038(2) -0.059(2)
 C5 0.102(3) 0.0753(18) 0.0555(18) -0.0240(15) 0.0232(17) -0.0165(17)
 C6 0.085(2) 0.0926(19) 0.0583(17) -0.0204(16) 0.0336(16) -0.0219(18)
 C7 0.0688(19) 0.0759(16) 0.0493(15) -0.0174(13) 0.0289(14) -0.0247(14)
 C8 0.0321(13) 0.0416(11) 0.0394(12) -0.0016(9) 0.0141(10) -0.0049(9)
 C9 0.0505(15) 0.0469(12) 0.0529(14) 0.0103(11) 0.0270(12) 0.0059(11)
 C10 0.0474(16) 0.0553(13) 0.0654(16) 0.0030(12) 0.0322(13) 0.0077(11)
 C11 0.0529(16) 0.0597(14) 0.0560(15) 0.0039(12) 0.0330(13) -0.0047(12)
 C12 0.0563(17) 0.0497(12) 0.0542(15) 0.0099(11) 0.0268(13) 0.0014(12)
 C13 0.0448(15) 0.0422(11) 0.0553(14) 0.0037(11) 0.0245(12) 0.0046(10)
 C14 0.0375(13) 0.0407(10) 0.0411(12) 0.0000(10) 0.0209(10) -0.0036(10)
 C15 0.0405(14) 0.0485(11) 0.0424(12) -0.0021(10) 0.0229(11) -0.0085(10)
 C16 0.0382(13) 0.0409(11) 0.0452(13) -0.0060(10) 0.0226(11) -0.0009(10)
 C17 0.0621(17) 0.0445(12) 0.0584(15) -0.0046(11) 0.0340(13) -0.0138(11)
 C18 0.0507(15) 0.0539(12) 0.0447(13) -0.0047(11) 0.0272(11) -0.0153(11)
 C19 0.0426(14) 0.0568(12) 0.0403(12) -0.0003(10) 0.0190(11) -0.0091(11)
 C20 0.0564(18) 0.0819(17) 0.0806(19) -0.0207(15) 0.0422(15) -0.0071(14)
 C21 0.109(3) 0.0979(19) 0.0579(17) -0.0013(15) 0.0512(17) -0.0369(18)
 N1 0.0454(12) 0.0510(10) 0.0412(11) -0.0081(9) 0.0244(10) -0.0144(9)
 N2 0.0392(11) 0.0509(10) 0.0402(10) -0.0070(8) 0.0184(9) -0.0108(9)
 O1 0.0524(11) 0.0522(8) 0.0538(10) -0.0156(8) 0.0270(8) -0.0116(7)
 C1A 0.0425(14) 0.0401(11) 0.0400(12) 0.0020(10) 0.0141(11) 0.0057(10)
 C2A 0.0415(14) 0.0439(11) 0.0361(12) 0.0019(10) 0.0130(10) -0.0028(10)
 C3A 0.0514(16) 0.0562(13) 0.0618(16) 0.0178(12) 0.0186(13) 0.0042(12)
 C4A 0.073(2) 0.0638(15) 0.0666(18) 0.0233(13) 0.0216(16) -0.0096(15)
 C5A 0.070(2) 0.0843(19) 0.0607(17) 0.0113(15) 0.0273(15) -0.0207(16)
 C6A 0.0522(18) 0.0906(19) 0.0718(18) 0.0087(16) 0.0323(15) -0.0010(15)
 C7A 0.0509(17) 0.0635(14) 0.0616(16) 0.0142(12) 0.0286(13) 0.0056(13)
 C8A 0.0399(13) 0.0392(11) 0.0351(11) 0.0046(9) 0.0126(10) 0.0036(10)
 C9A 0.0501(16) 0.0470(12) 0.0486(14) -0.0068(11) 0.0205(12) -0.0007(11)
 C10A 0.0526(17) 0.0545(13) 0.0678(17) 0.0032(13) 0.0309(14) 0.0125(13)
 C11A 0.0390(15) 0.0641(15) 0.0618(16) 0.0109(13) 0.0125(13) 0.0091(12)
 C12A 0.0512(17) 0.0598(14) 0.0600(16) -0.0105(12) 0.0122(13) 0.0006(13)
 C13A 0.0474(16) 0.0480(12) 0.0571(15) -0.0079(11) 0.0168(12) 0.0065(11)
 C14A 0.0331(13) 0.0427(11) 0.0398(12) 0.0013(10) 0.0109(10) 0.0010(10)
 C15A 0.0330(13) 0.0510(12) 0.0493(13) 0.0089(11) 0.0173(11) 0.0066(10)
 C16A 0.0383(14) 0.0418(11) 0.0441(13) -0.0005(10) 0.0138(11) -0.0072(10)
 C17A 0.0451(15) 0.0434(11) 0.0543(14) 0.0073(10) 0.0197(11) 0.0077(10)
 C18A 0.0358(13) 0.0423(11) 0.0462(13) 0.0054(10) 0.0182(10) 0.0068(10)
 C19A 0.0367(14) 0.0514(12) 0.0506(13) 0.0032(10) 0.0210(11) 0.0050(10)
 C20A 0.0495(16) 0.0622(14) 0.0540(14) -0.0019(12) 0.0141(12) -0.0017(12)
 C21A 0.0511(17) 0.0747(15) 0.0727(17) 0.0132(14) 0.0305(14) 0.0233(13)
 N1A 0.0339(12) 0.0522(10) 0.0487(11) 0.0143(9) 0.0179(9) 0.0068(9)
 N2A 0.0407(12) 0.0463(9) 0.0464(11) 0.0069(9) 0.0193(9) 0.0015(8)
 O1A 0.0454(10) 0.0569(9) 0.0585(10) 0.0143(8) 0.0213(8) -0.0050(7)

_geom_special_details
;
 All esds (except the esd in the dihedral angle between two l.s. planes)
 are estimated using the full covariance matrix.  The cell esds are taken
 into account individually in the estimation of esds in distances, angles
 and torsion angles; correlations between esds in cell parameters are only
 used when they are defined by crystal symmetry.  An approximate (isotropic)
 treatment of cell esds is used for estimating esds involving l.s. planes.
;
loop_
  _geom_bond_atom_site_label_1
  _geom_bond_atom_site_label_2
  _geom_bond_distance
  _geom_bond_site_symmetry_2
  _geom_bond_publ_flag
 C1 C2 1.477(3) . ?
 C1 C8 1.480(3) . ?
 C1 N2 1.293(2) . ?
 C2 C3 1.374(3) . ?
 C2 C7 1.379(3) . ?
 C3 C4 1.378(3) . ?
 C4 C5 1.356(4) . ?
 C5 C6 1.355(4) . ?
 C6 C7 1.363(3) . ?
 C8 C9 1.386(3) . ?
 C8 C13 1.383(3) . ?
 C9 C10 1.370(3) . ?
 C10 C11 1.367(3) . ?
 C11 C12 1.367(3) . ?
 C12 C13 1.370(3) . ?
 C14 C15 1.352(3) . ?
 C14 C19 1.493(3) . ?
 C14 N1 1.366(2) . ?
 C15 C16 1.425(3) . ?
 C16 C17 1.495(3) . ?
 C16 O1 1.238(2) . ?
 C17 C18 1.523(3) . ?
 C18 C19 1.528(3) . ?
 C18 C20 1.532(3) . ?
 C18 C21 1.524(3) . ?
 N1 N2 1.366(2) . ?
 C1A C2A 1.475(3) . ?
 C1A C8A 1.492(3) . ?
 C1A N2A 1.290(2) . ?
 C2A C3A 1.380(3) . ?
 C2A C7A 1.385(3) . ?
 C3A C4A 1.383(3) . ?
 C4A C5A 1.372(4) . ?
 C5A C6A 1.366(3) . ?
 C6A C7A 1.373(3) . ?
 C8A C9A 1.380(3) . ?
 C8A C13A 1.382(3) . ?
 C9A C10A 1.384(3) . ?
 C10A C11A 1.369(3) . ?
 C11A C12A 1.369(3) . ?
 C12A C13A 1.377(3) . ?
 C14A C15A 1.353(3) . ?
 C14A C19A 1.503(3) . ?
 C14A N1A 1.366(2) . ?
 C15A C16A 1.418(3) . ?
 C16A C17A 1.503(3) . ?
 C16A O1A 1.240(2) . ?
 C17A C18A 1.531(3) . ?
 C18A C19A 1.529(3) . ?
 C18A C20A 1.523(3) . ?
 C18A C21A 1.521(3) . ?
 N1A N2A 1.370(2) . ?

loop_
  _geom_angle_atom_site_label_1
  _geom_angle_atom_site_label_2
  _geom_angle_atom_site_label_3
  _geom_angle
  _geom_angle_site_symmetry_1
  _geom_angle_site_symmetry_3
  _geom_angle_publ_flag
 C2 C1 C8 119.86(18) . . ?
 N2 C1 C2 115.96(19) . . ?
 N2 C1 C8 124.18(18) . . ?
 C3 C2 C1 120.9(2) . . ?
 C3 C2 C7 117.4(2) . . ?
 C7 C2 C1 121.7(2) . . ?
 C2 C3 C4 120.7(3) . . ?
 C5 C4 C3 120.7(3) . . ?
 C6 C5 C4 119.2(3) . . ?
 C5 C6 C7 120.7(3) . . ?
 C6 C7 C2 121.3(2) . . ?
 C9 C8 C1 119.67(18) . . ?
 C13 C8 C1 121.92(19) . . ?
 C13 C8 C9 118.4(2) . . ?
 C10 C9 C8 120.6(2) . . ?
 C11 C10 C9 120.0(2) . . ?
 C12 C11 C10 120.3(2) . . ?
 C11 C12 C13 120.0(2) . . ?
 C12 C13 C8 120.7(2) . . ?
 C15 C14 C19 122.67(18) . . ?
 C15 C14 N1 120.01(19) . . ?
 N1 C14 C19 117.25(18) . . ?
 C14 C15 C16 122.00(19) . . ?
 C15 C16 C17 117.51(18) . . ?
 O1 C16 C15 122.19(19) . . ?
 O1 C16 C17 120.20(18) . . ?
 C16 C17 C18 114.60(16) . . ?
 C17 C18 C19 109.48(18) . . ?
 C17 C18 C20 109.78(19) . . ?
 C17 C18 C21 110.11(18) . . ?
 C19 C18 C20 109.62(18) . . ?
 C21 C18 C19 109.24(19) . . ?
 C21 C18 C20 108.6(2) . . ?
 C14 C19 C18 113.78(17) . . ?
 C14 N1 N2 119.99(18) . . ?
 C1 N2 N1 118.32(18) . . ?
 C2A C1A C8A 120.80(17) . . ?
 N2A C1A C2A 114.6(2) . . ?
 N2A C1A C8A 124.5(2) . . ?
 C3A C2A C1A 121.2(2) . . ?
 C3A C2A C7A 117.6(2) . . ?
 C7A C2A C1A 121.20(19) . . ?
 C2A C3A C4A 120.9(2) . . ?
 C5A C4A C3A 120.4(2) . . ?
 C6A C5A C4A 119.2(3) . . ?
 C5A C6A C7A 120.6(3) . . ?
 C6A C7A C2A 121.3(2) . . ?
 C9A C8A C1A 121.52(18) . . ?
 C9A C8A C13A 118.5(2) . . ?
 C13A C8A C1A 119.98(19) . . ?
 C8A C9A C10A 120.5(2) . . ?
 C11A C10A C9A 120.2(2) . . ?
 C12A C11A C10A 119.8(2) . . ?
 C11A C12A C13A 120.2(2) . . ?
 C12A C13A C8A 120.8(2) . . ?
 C15A C14A C19A 122.25(18) . . ?
 C15A C14A N1A 120.0(2) . . ?
 N1A C14A C19A 117.7(2) . . ?
 C14A C15A C16A 122.0(2) . . ?
 C15A C16A C17A 118.0(2) . . ?
 O1A C16A C15A 122.3(2) . . ?
 O1A C16A C17A 119.70(19) . . ?
 C16A C17A C18A 114.58(16) . . ?
 C19A C18A C17A 108.57(18) . . ?
 C20A C18A C17A 110.25(18) . . ?
 C20A C18A C19A 109.65(16) . . ?
 C21A C18A C17A 110.14(17) . . ?
 C21A C18A C19A 109.39(18) . . ?
 C21A C18A C20A 108.83(19) . . ?
 C14A C19A C18A 114.17(18) . . ?
 C14A N1A N2A 118.5(2) . . ?
 C1A N2A N1A 118.42(19) . . ?

loop_
  _geom_hbond_atom_site_label_D
  _geom_hbond_atom_site_label_H
  _geom_hbond_atom_site_label_A
  _geom_hbond_distance_DH
  _geom_hbond_distance_HA
  _geom_hbond_distance_DA
  _geom_hbond_angle_DHA
  _geom_hbond_site_symmetry_A
 N1 H1 O1 0.88(2) 2.12(3) 2.956(3) 158(2) 2_655
 N1A H1A O1A 0.99(2) 1.96(2) 2.912(3) 158.7(18) 2_746

_shelx_res_file
;
    psu-478(da-139).res created by SHELXL-2014/7

TITL PSU-478(DA-139) in P21/c #14
REM reset to P21/c #14
CELL 0.71073 24.66677 5.83723 27.12428 90 116.7386 90
ZERR 8 0.00529 0.0007 0.00657 0 0.029 0
LATT 1
SYMM -X,0.5+Y,0.5-Z
SFAC C H N O
UNIT 168 176 16 8
EQIV $1 1-X,0.5+Y,0.5-Z
EQIV $2 2-X,-0.5+Y,1.5-Z

L.S. 4
PLAN  20
TEMP 22
HTAB N1 O1_$1
HTAB N1A O1A_$2
BOND
fmap 2
acta 52
OMIT -23 4 29
OMIT 11 5 15
OMIT -14 3 23
OMIT 4 2 8
OMIT -24 5 1
OMIT 17 5 0
REM <olex2.extras>
REM <HklSrc "%.\\PSU-478(DA-139).hkl">
REM </olex2.extras>

WGHT    0.048700
FVAR       1.86418
C1    1    0.634932    0.419158    0.404793    11.00000    0.03202    0.04138 =
         0.04295   -0.00146    0.01694   -0.00338
C2    1    0.659910    0.564176    0.454744    11.00000    0.03610    0.04537 =
         0.04465   -0.00222    0.01728   -0.00141
C3    1    0.701228    0.734051    0.461462    11.00000    0.08189    0.07977 =
         0.06557   -0.02070    0.04070   -0.04159
AFIX  43
H3    2    0.715055    0.753730    0.435002    11.00000   -1.20000
AFIX   0
C4    1    0.722395    0.875524    0.506956    11.00000    0.11913    0.08893 =
         0.07540   -0.03119    0.03799   -0.05921
AFIX  43
H4    2    0.750444    0.989387    0.510937    11.00000   -1.20000
AFIX   0
C5    1    0.702753    0.850489    0.546007    11.00000    0.10158    0.07531 =
         0.05552   -0.02405    0.02322   -0.01654
AFIX  43
H5    2    0.716492    0.948474    0.576254    11.00000   -1.20000
AFIX   0
C6    1    0.662859    0.680920    0.540399    11.00000    0.08496    0.09256 =
         0.05829   -0.02043    0.03363   -0.02192
AFIX  43
H6    2    0.649843    0.660708    0.567398    11.00000   -1.20000
AFIX   0
C7    1    0.641606    0.539650    0.495589    11.00000    0.06875    0.07589 =
         0.04932   -0.01742    0.02894   -0.02469
AFIX  43
H7    2    0.614216    0.424436    0.492504    11.00000   -1.20000
AFIX   0
C8    1    0.659701    0.437340    0.364358    11.00000    0.03213    0.04163 =
         0.03943   -0.00159    0.01413   -0.00489
C9    1    0.699942    0.272789    0.363783    11.00000    0.05054    0.04692 =
         0.05294    0.01028    0.02702    0.00588
AFIX  43
H9    2    0.711025    0.151768    0.388720    11.00000   -1.20000
AFIX   0
C10   1    0.723518    0.286945    0.326796    11.00000    0.04739    0.05525 =
         0.06539    0.00297    0.03223    0.00772
AFIX  43
H10   2    0.750028    0.174618    0.326343    11.00000   -1.20000
AFIX   0
C11   1    0.708089    0.466135    0.290550    11.00000    0.05285    0.05973 =
         0.05604    0.00395    0.03297   -0.00474
AFIX  43
H11   2    0.724398    0.475947    0.265669    11.00000   -1.20000
AFIX   0
C12   1    0.668801    0.630962    0.290707    11.00000    0.05633    0.04967 =
         0.05425    0.00989    0.02678    0.00138
AFIX  43
H12   2    0.658658    0.753147    0.266153    11.00000   -1.20000
AFIX   0
C13   1    0.644382    0.616085    0.327038    11.00000    0.04482    0.04222 =
         0.05531    0.00374    0.02449    0.00464
AFIX  43
H13   2    0.617200    0.727415    0.326604    11.00000   -1.20000
AFIX   0
C14   1    0.521826   -0.006500    0.347663    11.00000    0.03748    0.04075 =
         0.04111   -0.00003    0.02086   -0.00363
C15   1    0.490992   -0.118563    0.299340    11.00000    0.04046    0.04848 =
         0.04236   -0.00208    0.02293   -0.00854
AFIX  43
H15   2    0.497127   -0.077060    0.269125    11.00000   -1.20000
AFIX   0
C16   1    0.449385   -0.298308    0.293291    11.00000    0.03824    0.04091 =
         0.04520   -0.00604    0.02256   -0.00091
C17   1    0.443724   -0.370897    0.343645    11.00000    0.06212    0.04445 =
         0.05836   -0.00457    0.03401   -0.01382
AFIX  23
H17A  2    0.472887   -0.491919    0.361868    11.00000   -1.20000
H17B  2    0.403507   -0.434375    0.332234    11.00000   -1.20000
AFIX   0
C18   1    0.453827   -0.179936    0.385146    11.00000    0.05069    0.05392 =
         0.04468   -0.00466    0.02719   -0.01533
C19   1    0.513169   -0.055755    0.397691    11.00000    0.04263    0.05676 =
         0.04031   -0.00032    0.01898   -0.00913
AFIX  23
H19A  2    0.514104    0.087646    0.416128    11.00000   -1.20000
H19B  2    0.546843   -0.148576    0.422954    11.00000   -1.20000
AFIX   0
C20   1    0.400914   -0.009909    0.361407    11.00000    0.05640    0.08187 =
         0.08060   -0.02070    0.04217   -0.00711
AFIX 137
H20A  2    0.407171    0.108801    0.387929    11.00000   -1.50000
H20B  2    0.363646   -0.088603    0.353206    11.00000   -1.50000
H20C  2    0.398769    0.056623    0.328209    11.00000   -1.50000
AFIX   0
C21   1    0.457313   -0.279145    0.438448    11.00000    0.10895    0.09794 =
         0.05795   -0.00134    0.05118   -0.03690
AFIX 137
H21A  2    0.488540   -0.393718    0.452466    11.00000   -1.50000
H21B  2    0.419020   -0.347121    0.431230    11.00000   -1.50000
H21C  2    0.466577   -0.159112    0.465233    11.00000   -1.50000
AFIX   0
N1    3    0.564910    0.151644    0.352921    11.00000    0.04540    0.05095 =
         0.04118   -0.00808    0.02443   -0.01438
H1    2    0.575374    0.169636    0.325983    11.00000    0.07149
N2    3    0.591506    0.281975    0.399615    11.00000    0.03921    0.05086 =
         0.04022   -0.00696    0.01840   -0.01079
O1    4    0.420781   -0.400425    0.249002    11.00000    0.05239    0.05216 =
         0.05376   -0.01563    0.02699   -0.01160

C1A   1    0.955113   -0.104818    0.874888    11.00000    0.04251    0.04012 =
         0.03999    0.00199    0.01413    0.00571
C2A   1    0.921313   -0.244379    0.897152    11.00000    0.04146    0.04388 =
         0.03611    0.00193    0.01300   -0.00275
C3A   1    0.946613   -0.438395    0.928082    11.00000    0.05142    0.05623 =
         0.06182    0.01783    0.01858    0.00417
AFIX  43
H3A   2    0.986220   -0.478975    0.936252    11.00000   -1.20000
AFIX   0
C4A   1    0.913881   -0.573300    0.947095    11.00000    0.07348    0.06383 =
         0.06656    0.02327    0.02164   -0.00963
AFIX  43
H4A   2    0.931359   -0.705048    0.967292    11.00000   -1.20000
AFIX   0
C5A   1    0.855796   -0.514009    0.936351    11.00000    0.07000    0.08434 =
         0.06069    0.01134    0.02733   -0.02072
AFIX  43
H5A   2    0.834009   -0.603530    0.949603    11.00000   -1.20000
AFIX   0
C6A   1    0.830349   -0.321900    0.905954    11.00000    0.05224    0.09063 =
         0.07178    0.00871    0.03233   -0.00103
AFIX  43
H6A   2    0.790822   -0.281522    0.898123    11.00000   -1.20000
AFIX   0
C7A   1    0.862631   -0.187903    0.886864    11.00000    0.05095    0.06349 =
         0.06160    0.01416    0.02859    0.00559
AFIX  43
H7A   2    0.844746   -0.056656    0.866631    11.00000   -1.20000
AFIX   0
C8A   1    1.022426   -0.124092    0.898117    11.00000    0.03985    0.03916 =
         0.03511    0.00456    0.01261    0.00356
C9A   1    1.049304   -0.299504    0.882886    11.00000    0.05008    0.04701 =
         0.04860   -0.00683    0.02053   -0.00067
AFIX  43
H9A   2    1.025194   -0.408537    0.857478    11.00000   -1.20000
AFIX   0
C10A  1    1.111892   -0.314315    0.905157    11.00000    0.05257    0.05455 =
         0.06783    0.00318    0.03090    0.01252
AFIX  43
H10A  2    1.129640   -0.434959    0.895280    11.00000   -1.20000
AFIX   0
C11A  1    1.147732   -0.151821    0.941685    11.00000    0.03895    0.06413 =
         0.06177    0.01092    0.01250    0.00914
AFIX  43
H11A  2    1.189728   -0.159501    0.955779    11.00000   -1.20000
AFIX   0
C12A  1    1.121604    0.021948    0.957408    11.00000    0.05118    0.05977 =
         0.06003   -0.01052    0.01220    0.00058
AFIX  43
H12A  2    1.145924    0.131092    0.982647    11.00000   -1.20000
AFIX   0
C13A  1    1.059378    0.035550    0.935939    11.00000    0.04744    0.04797 =
         0.05714   -0.00786    0.01684    0.00651
AFIX  43
H13A  2    1.042012    0.153616    0.947029    11.00000   -1.20000
AFIX   0
C14A  1    0.915392    0.321962    0.772765    11.00000    0.03312    0.04275 =
         0.03976    0.00130    0.01093    0.00102
C15A  1    0.939092    0.433769    0.743245    11.00000    0.03295    0.05103 =
         0.04927    0.00888    0.01730    0.00662
AFIX  43
H15A  2    0.977689    0.394254    0.748053    11.00000   -1.20000
AFIX   0
C16A  1    0.906834    0.609447    0.705184    11.00000    0.03830    0.04179 =
         0.04406   -0.00054    0.01384   -0.00717
C17A  1    0.846179    0.680098    0.700726    11.00000    0.04508    0.04340 =
         0.05431    0.00732    0.01974    0.00772
AFIX  23
H17C  2    0.821647    0.740002    0.663936    11.00000   -1.20000
H17D  2    0.852379    0.803312    0.726724    11.00000   -1.20000
AFIX   0
C18A  1    0.810869    0.487638    0.711770    11.00000    0.03581    0.04232 =
         0.04619    0.00536    0.01821    0.00684
C19A  1    0.852725    0.371495    0.766297    11.00000    0.03671    0.05139 =
         0.05058    0.00315    0.02096    0.00504
AFIX  23
H19C  2    0.856123    0.469050    0.796505    11.00000   -1.20000
H19D  2    0.834236    0.228629    0.769130    11.00000   -1.20000
AFIX   0
C20A  1    0.789396    0.312540    0.665184    11.00000    0.04951    0.06219 =
         0.05402   -0.00189    0.01412   -0.00168
AFIX 137
H20D  2    0.823939    0.241835    0.664018    11.00000   -1.50000
H20E  2    0.765332    0.387833    0.630677    11.00000   -1.50000
H20F  2    0.765383    0.197586    0.671492    11.00000   -1.50000
AFIX   0
C21A  1    0.755854    0.585153    0.715839    11.00000    0.05112    0.07466 =
         0.07272    0.01317    0.03053    0.02326
AFIX 137
H21D  2    0.730409    0.663799    0.682209    11.00000   -1.50000
H21E  2    0.769035    0.690503    0.746213    11.00000   -1.50000
H21F  2    0.733389    0.462719    0.721664    11.00000   -1.50000
AFIX   0
N1A   3    0.949585    0.165010    0.811707    11.00000    0.03386    0.05219 =
         0.04866    0.01433    0.01789    0.00685
H1A   2    0.993030    0.145063    0.820717    11.00000    0.06559
N2A   3    0.922034    0.034130    0.835909    11.00000    0.04069    0.04627 =
         0.04639    0.00686    0.01930    0.00150
O1A   4    0.928022    0.710724    0.677528    11.00000    0.04537    0.05687 =
         0.05853    0.01432    0.02131   -0.00504
HKLF 4

REM  PSU-478(DA-139) in P21/c #14
REM R1 =  0.0578 for    3920 Fo > 4sig(Fo)  and  0.1470 for all    8608 data
REM    445 parameters refined using      0 restraints

END

WGHT      0.0487      0.0000

REM Highest difference peak  0.154,  deepest hole -0.218,  1-sigma level  0.044
Q1    1   0.8712 -0.0389  0.8122  11.00000  0.05    0.15
Q2    1   0.5921  0.7469  0.2991  11.00000  0.05    0.15
Q3    1   0.4515 -0.5437  0.2807  11.00000  0.05    0.15
Q4    1   0.5112 -0.2427  0.2368  11.00000  0.05    0.15
Q5    1   0.7291  1.1266  0.4997  11.00000  0.05    0.14
Q6    1   1.0200  0.4611  0.7656  11.00000  0.05    0.14
Q7    1   1.0642  0.4412  0.7584  11.00000  0.05    0.14
Q8    1   0.5800  0.7617  0.2470  11.00000  0.05    0.14
Q9    1   0.5310  0.0606  0.4454  11.00000  0.05    0.14
Q10   1   1.1520  0.1992  0.9443  11.00000  0.05    0.14
Q11   1   0.6014 -0.0159  0.4639  11.00000  0.05    0.13
Q12   1   0.8618  0.7638  0.7664  11.00000  0.05    0.13
Q13   1   0.5310 -0.1812  0.3370  11.00000  0.05    0.13
Q14   1   0.4498  0.1669  0.2405  11.00000  0.05    0.13
Q15   1   0.5903  0.5259  0.4660  11.00000  0.05    0.13
Q16   1   1.0079 -0.7778  1.0121  11.00000  0.05    0.13
Q17   1   0.6269 -0.0001  0.3266  11.00000  0.05    0.13
Q18   1   0.5703  0.2421  0.4382  11.00000  0.05    0.13
Q19   1   0.9302  0.0874  0.8791  11.00000  0.05    0.13
Q20   1   1.1899 -0.2846  0.9830  11.00000  0.05    0.13
;
_shelx_res_checksum               97493
_shelx_hkl_file
;
   0   0  -4 29361.1 596.510   6
   0   0   5 16.5319 38.7630   6
   0   0  -5 22.6122 20.4816   6
   0   0  -6 8353.42 371.533   6
   0   0   6 8062.82 369.612   6
   0   0   7 89.7523 45.4109   6
   0   0   8 8816.40 445.402   6
   0   0   9 6.24323 7.12952   6
   0   0   9-52.6549 44.0361   7
   0   0  10 310.288 92.3155   3
   0   0  10 263.064 77.9119   6
   0   0  10 232.913 24.3519   7
   0   0  11 16.4539 46.6281   3
   0   0  11 17.5134 44.4296   6
   0   0  11-64.3856 42.1616   7
   0   0  12 2740.41 165.844   7
   0   0  12 3044.19 303.364   1
   0   0  12 2967.53 271.014   3
   0   0  12 2998.85 315.353   6
   0   0  13-14.0296 18.2640   7
   0   0  13 17.5187 34.2803   1
   0   0  13-33.2991 58.8063   6
   0   0  13 50.2829 44.3983   3
   0   0  14 2112.91 287.324   6
   0   0  14 2108.98 253.170   3
   0   0  14 2056.95 149.711   7
   0   0  14 2583.23 284.448   4
   0   0  14 2379.40 291.013   1
   0   0  15 13.0360 30.6278   3
   0   0  15-22.6314 67.7280   6
   0   0  15 30.7331 36.0308   7
   0   0  15 50.4011 74.7380   1
   0   0  16 146.085 94.1724   1
   0   0  16 79.4564 44.4378   3
   0   0  16-77.1707 90.0710   6
   0   0  16 147.311 55.1578   7
   0   0  17 62.9861 61.6738   3
   0   0  17-11.7300 18.7033   6
   0   0  17 35.2745 75.6132   1
   0   0  17 75.3412 49.7126   7
   0   0  18 5250.49 252.504   7
   0   0  18 5644.90 514.252   1
   0   0  18 5299.35 527.130   6
   0   0  19 32.9498 58.1581   6
   0   0  19 55.7856 76.3702   1
   0   0  20 7831.72 685.439   6
   0   0  21 71.5051 83.2445   6
   0   0  22 107.884 87.4564   6
   0   0  23 17.2881 25.5170   6
   0   0  24 213.793 100.960   6
   0   0  25 85.8474 99.6536   6
   0   0  26 884.407 273.550   6
   0   0  27 44.1865 36.6566   6
   0   0  28 353.714 185.966   6
   0   0  29 8.91993 44.9298   6
   0   0  30 413.009 196.192   6
   0   0  31-144.012 121.697   6
   0   0  32 20.8550 47.3771   6
   0   0  33-31.2061 59.0827   6
   0   1   0 8.46482 6.75349   6
   0   1   0 0.29512 18.3449   2
   0   1   0-19.4032 11.3787   1
   0   1   1 10679.3 360.459   1
   0  -1   1 13129.1 405.581   5
   0   1   1 12055.5 343.700   6
   0   1   1 12543.6 340.884   2
   0   1  -1 10367.4 294.509   1
   0   1   2 11129.8 293.245   2
   0   1   2 9343.66 381.842   1
   0   1   2 11279.3 374.912   6
   0  -1  -2 10638.1 364.007   6
   0  -1  -2 9861.40 398.890   1
   0  -1   2 10949.2 387.261   5
   0   1  -2 11085.6 390.808   5
   0  -1  -3 18859.0 370.347   2
   0   1  -3 19808.8 539.949   3
   0   1   3 19035.1 327.412   2
   0   1   3 19679.0 547.568   6
   0   1   3 18654.8 555.506   1
   0  -1  -3 19469.8 540.170   6
   0  -1  -4 38696.0 471.080   2
   0   1   4 41596.6 874.175   1
   0  -1  -4 39347.8 846.887   6
   0   1   4 40450.3 844.479   6
   0   1  -4 40008.5 816.269   3
   0   1  -4 40625.8 785.204   4
   0   1  -5 43969.9 854.667   4
   0  -1   5 43810.8 551.298   6
   0   1  -5 42924.2 894.305   3
   0  -1   5 43481.4 911.769   3
   0   1   5 42224.4 948.994   1
   0   1   5 43043.9 937.883   6
   0  -1  -5 43146.7 953.880   6
   0  -1   6 21393.7 644.105   4
   0  -1   6 20436.4 449.244   6
   0   1  -6 20459.9 613.860   4
   0   1   6 20798.1 700.942   6
   0   1  -6 20121.1 644.631   3
   0  -1   6 21217.1 657.765   3
   0   1   6 19363.3 693.385   1
   0  -1  -6 20690.3 702.965   6
   0  -1   7 3440.02 283.999   3
   0  -1  -7 3521.53 310.482   6
   0  -1   7 3399.65 211.821   6
   0   1   7 3745.58 316.818   1
   0  -1   7 3495.07 277.036   4
   0   1  -7 3574.82 285.338   3
   0   1   7 3637.33 306.864   6
   0   1  -7 3383.15 269.829   4
   0  -1   8 8299.66 436.871   4
   0  -1   8 7346.73 340.045   6
   0  -1   8 7969.55 445.373   3
   0   1  -8 7905.63 450.512   3
   0  -1  -8 7933.49 491.442   6
   0   1   8 7929.36 482.216   1
   0   1   8 8099.79 475.167   6
   0   1  -8 8364.22 433.009   4
   0   1  -9 72.2420 72.7435   3
   0  -1   9 19.9681 14.0105   4
   0  -1   9 26.3465 31.8488   6
   0   1   9-13.5480 39.4851   6
   0  -1  -9-0.48731 11.1466   6
   0   1   9 46.9671 23.0434   1
   0  -1   9 31.1179 37.5920   3
   0   1  10 216.009 89.3211   6
   0  -1  10 230.400 66.9877   6
   0  -1  10 178.050 54.8348   4
   0   1 -10 215.033 40.1069   7
   0   1  10 314.707 96.2907   1
   0  -1  10 168.520 80.3771   3
   0  -1  11 17.8547 33.3225   4
   0   1  11-12.8402 34.9273   1
   0   1  11-71.1419 64.2032   6
   0   1 -11-25.7986 24.5205   7
   0  -1  11-7.38856 42.6736   6
   0  -1  11-3.59883 44.4807   3
   0  -1  12 1962.89 244.947   4
   0   1  12 2089.87 293.371   1
   0  -1  12 2112.54 265.780   3
   0   1  12 2082.15 273.046   6
   0  -1  12 1866.17 215.626   6
   0  -1  13 2576.67 301.652   4
   0   1  13 3106.55 366.073   6
   0  -1  13 2852.59 289.156   6
   0   1  13 2926.81 348.016   1
   0  -1  13 3159.44 341.713   3
   0   1  14 542.646 156.435   6
   0  -1  14 517.311 123.514   6
   0  -1  14 640.653 160.309   3
   0  -1  14 594.450 126.792   1
   0   1  14 611.635 176.803   1
   0  -1  15 26.1252 41.7053   3
   0  -1  15 19.1625 23.7485   6
   0   1  15 56.3618 68.3143   1
   0   1  15-39.1155 45.7601   6
   0  -1  15 26.7524 45.4615   1
   0  -1  16 414.911 128.737   6
   0   1  16 374.946 116.667   6
   0  -1  16 383.833 115.156   1
   0  -1  17-31.9016 62.1453   1
   0  -1  17 7.69236 11.2735   6
   0   1  17 71.2767 52.4207   6
   0  -1  18 637.825 171.819   6
   0  -1  18 699.260 157.289   1
   0   1  18 714.718 211.232   6
   0   1  19 1126.21 201.542   3
   0  -1  19 1128.09 238.304   6
   0  -1  19 872.925 189.695   1
   0   1  19 1001.15 251.637   6
   0   1  20 3921.19 517.809   6
   0  -1  20 4125.73 471.500   6
   0   1  20 4118.22 326.934   7
   0  -1  20 4179.99 413.960   1
   0   1  21 456.646 151.119   6
   0   1  21 426.587 98.4142   7
   0  -1  21 555.595 163.463   1
   0  -1  21 550.351 170.492   6
   0   1  22 25.3689 26.0300   7
   0   1  22 117.565 86.0482   6
   0  -1  22 76.8810 47.7257   6
   0  -1  22 116.712 82.7278   1
   0   1  23 1878.14 216.080   7
   0   1  23 1835.36 384.873   6
   0  -1  23 2027.23 352.472   6
   0   1  24 593.922 210.459   6
   0   1  24 761.211 139.027   7
   0  -1  24 825.485 228.127   6
   0   1  25 7.30966 17.4194   6
   0  -1  25-3.73010 26.4374   6
   0  -1  26 56.4557 76.2914   6
   0   1  26 97.4438 101.544   6
   0   1  27 330.031 181.789   6
   0  -1  27 721.403 243.401   6
   0  -1  28 114.238 90.6205   6
   0   1  28 66.0139 77.8258   6
   0   1  29 258.138 183.087   6
   0  -1  29 414.594 193.849   6
   0   1 -29 329.884 175.676   2
   0   1  30 29.5383 62.2326   6
   0  -1  30 87.8161 72.4864   6
   0  -1  31-100.390 73.0629   6
   0   1  31 96.6251 119.646   6
   0  -2   0 700.504 140.203   5
   0  -2   0 683.417 94.1134   6
   0   2   0 741.342 124.350   2
   0  -2   0 541.845 113.615   1
   0   2   0 700.215 117.667   1
   0   2   0 768.623 101.443   6
   0  -2  -1 1397.90 148.106   6
   0   2  -1 1498.16 125.698   6
   0  -2   1 1505.47 124.882   6
   0   2   1 1368.22 167.354   2
   0   2   1 1183.82 168.688   1
   0  -2   1 1594.50 194.758   5
   0   2   1 1420.73 153.825   6
   0   2  -1 1630.93 191.975   2
   0   2  -1 1247.91 148.822   1
   0  -2   1 1438.38 155.785   1
   0  -2  -1 1077.99 165.069   1
   0   2   2 438.847 119.644   1
   0   2   2 702.083 115.924   6
   0   2  -2 659.097 130.049   5
   0   2  -2 659.416 118.640   2
   0  -2   2 610.432 131.167   5
   0  -2  -2 664.641 106.172   6
   0   2  -2 638.481 94.8103   1
   0   2   2 715.942 119.709   2
   0   2  -2 648.269 71.9775   6
   0  -2   2 390.844 94.7813   1
   0  -2  -3 2777.58 221.310   2
   0   2   3 2927.58 250.405   6
   0  -2   3 2279.40 181.950   1
   0   2  -3 2568.33 180.438   1
   0  -2   3 2836.52 270.836   5
   0  -2  -3 2783.43 250.149   6
   0   2   3 2716.07 206.009   2
   0   2  -3 2888.35 279.019   5
   0   2   3 2649.07 259.595   1
   0  -2  -4 12059.8 449.682   2
   0  -2  -4 11476.2 543.476   6
   0  -2   4 11217.8 354.167   1
   0   2   4 11913.6 578.285   1
   0   2   4 12141.6 544.463   6
   0   2  -4 11757.7 346.883   1
   0   2   4 11873.8 414.902   2
   0   2  -4 12121.4 588.469   5
   0   2   5 8868.59 333.586   2
   0   2   5 9472.66 512.983   6
   0  -2  -5 8960.60 507.127   6
   0   2  -5 9459.84 525.269   5
   0  -2  -5 9012.37 376.588   2
   0  -2   5 8636.67 281.244   1
   0   2  -5 8687.78 265.920   1
   0   2  -5 8384.46 500.260   3
   0   2   5 8867.53 533.757   1
   0   2  -6 49.1195 38.3494   3
   0   2  -6 129.907 31.4654   1
   0   2  -6 182.395 92.8477   5
   0  -2   6 81.8218 27.3116   1
   0   2   6 157.937 85.8802   1
   0  -2  -6 229.234 84.0402   6
   0  -2  -6 100.845 34.0017   2
   0   2   6 237.781 88.8764   6
   0  -2  -7 11.1091 27.4992   6
   0   2  -7-36.9850 56.2606   3
   0   2   7-17.0705 60.9391   1
   0   2  -7 62.3457 72.8443   5
   0   2  -7-94.4230 85.6272   4
   0   2   7-25.2986 35.9581   6
   0  -2  -7-17.7208 21.3762   2
   0  -2   7-6.21576 11.8658   1
   0  -2  -8 399.008 127.784   6
   0   2   8 643.160 158.460   1
   0  -2   8 461.740 57.2520   6
   0  -2  -8 334.544 51.8010   2
   0   2   8 624.500 140.641   6
   0   2  -8 492.742 132.115   3
   0  -2   8 386.617 52.6566   1
   0   2  -8 386.870 104.734   4
   0  -2   9 27364.6 433.907   1
   0   2   9 30728.5 1123.46   1
   0  -2  -9 28770.6 602.505   2
   0   2  -9 29977.4 1020.15   3
   0  -2   9 29265.3 544.951   6
   0   2  -9 29595.2 964.330   4
   0   2   9 29209.0 1076.29   6
   0  -2 -10 7223.30 293.614   2
   0   2  10 7256.62 553.099   6
   0   2 -10 7378.04 497.600   4
   0  -2  10 7450.32 316.112   6
   0   2 -10 7054.02 521.292   3
   0   2  10 7310.18 561.364   1
   0  -2  10 6877.81 227.393   1
   0   2  11 11743.6 723.045   6
   0  -2  11 12046.4 438.671   6
   0   2  11 12275.7 750.933   1
   0  -2 -11 11244.7 361.606   2
   0  -2  11 11226.8 311.439   1
   0   2 -11 11706.1 644.059   4
   0   2 -11 11426.8 672.176   3
   0   2  12 7.64773 59.0815   1
   0  -2  12 21.8967 35.6090   6
   0   2 -12 57.6491 74.4134   3
   0   2  12 35.2076 38.6847   6
   0   2 -12 59.6357 95.2349   4
   0  -2 -12 193.041 72.3322   2
   0  -2  12 1.21517 6.37371   1
   0   2 -13 205.070 127.273   4
   0   2  13 50.8891 40.6498   6
   0  -2  13 7.12880 4.71523   1
   0   2 -13 137.274 119.995   3
   0  -2  13 1.25073 35.0798   6
   0   2 -14 11212.3 680.029   4
   0   2  14 10531.2 769.501   6
   0  -2  14 10933.4 529.320   6
   0  -2  14 9350.97 392.218   1
   0  -2  15 377.673 103.604   6
   0   2 -15 399.767 67.3817   7
   0   2  15 334.040 153.303   6
   0  -2  15 296.787 75.3418   1
   0  -2  16 54.3037 29.0145   1
   0   2  16 88.4214 78.4252   6
   0   2 -16 21.5549 8.26576   7
   0  -2  16 77.2425 52.5858   6
   0   2  17 177.870 104.513   6
   0  -2  17 250.412 90.6327   6
   0  -2  17 217.878 67.3308   1
   0  -2  18 98.9437 43.9438   1
   0  -2  18 206.665 93.4418   6
   0   2  18 165.980 119.561   6
   0  -2  19 302.695 95.7792   1
   0  -2  19 419.812 127.448   6
   0   2  19 370.240 171.711   6
   0  -2  20 521.694 160.317   6
   0  -2  20 272.455 92.8376   1
   0   2  20 388.909 174.704   6
   0  -2  21 157.603 88.2616   6
   0   2  21 181.982 132.182   6
   0  -2  22 92.9160 93.6938   6
   0   2  22 91.6488 110.466   6
   0   2  23-19.2726 22.0010   6
   0  -2  23 92.1978 87.9585   6
   0   2  24 291.897 151.203   6
   0  -2  24 542.058 189.055   6
   0   2  25 60.5443 80.7822   6
   0  -2  25 116.978 104.673   6
   0   2  26 41.7731 52.4253   6
   0  -2  26 52.9083 102.362   6
   0   2 -27-47.2657 72.4454   2
   0   2  27 73.8682 56.8173   6
   0   2  28 173.987 170.799   6
   0   2 -28-36.8896 59.2581   2
   0   2  29 48.4398 132.214   6
   0   2 -29 14.9561 32.3923   2
   0   2 -30-156.009 126.773   2
   0   2  30 58.9791 153.134   6
   0   2 -31 20.7002 66.3860   2
   0  -3   0-23.5497 59.8059   5
   0   3   0-2.23129 32.2109   6
   0   3   0-11.2561 27.9995   2
   0   3   0-9.91182 14.0442   1
   0   3   1 898.947 173.447   2
   0  -3   1 902.610 181.971   5
   0   3   1 823.364 137.319   6
   0   3  -1 967.644 128.043   6
   0   3  -1 908.463 184.106   2
   0  -3  -1 864.116 191.635   5
   0   3   1 762.681 160.492   1
   0   3  -1 893.211 155.588   1
   0  -3   2 9.92026 24.9293   5
   0   3  -2 31.7548 55.5486   2
   0   3   2 14.7008 17.2949   6
   0   3  -2 18.7642 28.6812   6
   0   3   2 34.4164 56.0828   1
   0   3   2 9.53625 33.5395   2
   0   3  -2 0.29013 32.9764   1
   0  -3   3 5185.42 364.602   1
   0   3   3 6684.84 488.587   1
   0   3  -3 6316.20 257.218   6
   0   3   3 6235.83 435.080   6
   0   3  -3 6330.83 372.567   1
   0   3   3 6637.94 422.238   2
   0  -3   3 6526.85 518.809   5
   0   3  -3 6468.76 504.480   2
   0   3  -4 2799.55 336.372   2
   0   3   4 2591.79 322.140   1
   0  -3   4 2797.47 331.692   5
   0   3   4 2874.54 300.645   6
   0  -3   4 2297.02 226.291   1
   0   3  -4 2363.90 121.329   6
   0   3   4 3225.74 274.597   2
   0   3  -4 2753.88 230.080   1
   0   3  -4 3189.75 377.593   5
   0   3  -5 91.9232 73.2132   5
   0   3   5 131.373 55.2490   2
   0   3  -5 141.836 50.8362   2
   0   3  -5 137.435 49.3793   1
   0   3   5 149.748 93.7072   1
   0  -3   5 108.513 48.3779   1
   0   3  -5 92.0040 42.9705   3
   0   3   5 120.429 82.0100   6
   0  -3   6 712.175 106.729   1
   0   3  -6 773.127 103.069   1
   0   3  -6 969.234 218.438   5
   0   3   6 1245.51 157.361   2
   0   3  -6 727.483 182.740   2
   0   3   6 833.984 190.407   1
   0   3  -6 713.295 166.748   3
   0   3   6 862.730 180.237   6
   0   3  -7 7.04346 13.4163   1
   0   3  -7 15.9795 36.1444   5
   0  -3   7 10.1338 19.1439   1
   0   3  -7-6.52835 42.1179   3
   0   3   7 79.0971 81.5604   1
   0   3   7 15.8864 52.5296   6
   0   3   8 671.998 189.941   1
   0   3  -8 831.001 175.652   3
   0   3  -8 893.316 206.984   5
   0  -3  -8 793.129 135.260   2
   0   3   8 788.851 175.773   6
   0  -3   8 464.652 74.9616   1
   0   3  -9 6347.64 533.649   3
   0   3  -9 6430.43 510.059   4
   0  -3  -9 6774.46 389.579   2
   0   3   9 6452.32 556.977   6
   0   3 -10 400.244 133.990   3
   0   3  10 411.691 150.535   6
   0   3 -10 258.768 72.8002   4
   0  -3 -10 421.800 96.6375   2
   0   3 -11 2053.62 284.797   4
   0  -3 -11 2307.68 214.537   2
   0   3  11 2240.89 345.616   6
   0   3 -11 2384.28 335.817   3
   0   3  12 515.911 177.435   6
   0   3 -12 529.666 146.236   4
   0  -3 -12 572.480 102.550   2
   0   3 -12 485.779 162.016   3
   0   3 -13 1409.04 280.812   3
   0   3  13 1438.95 288.076   6
   0  -3 -13 1420.48 162.532   2
   0   3 -13 1573.63 260.094   4
   0   3  14-37.8336 84.2076   6
   0  -3 -14 72.5175 32.7722   2
   0  -3  14 89.3659 28.9960   6
   0   3 -14 163.367 119.332   3
   0   3 -14 64.1822 85.8674   4
   0   3  15 133.508 100.171   6
   0  -3 -15 212.516 61.3010   2
   0   3 -15 321.399 152.306   3
   0   3 -15 418.253 159.251   4
   0  -3  15 264.492 63.5443   6
   0  -3 -16 105.553 41.9055   2
   0   3 -16 277.464 146.549   4
   0   3  16 196.455 114.288   6
   0  -3  16 121.972 49.4458   6
   0   3 -17 226.997 148.918   4
   0   3  17 71.9467 72.7836   6
   0  -3  17 48.9404 37.2753   6
   0  -3 -17 38.5071 26.5011   2
   0   3 -18 592.720 215.960   4
   0  -3 -18 223.445 58.4630   2
   0   3  18 433.654 183.708   6
   0  -3  18 484.010 110.145   6
   0  -3  19 12.6075 36.3917   6
   0   3  19 0.99479 43.1051   6
   0  -3  20 272.033 98.3573   6
   0   3  20 58.1534 25.1439   6
   0   3  21 84.1056 3.26443   6
   0  -3  21 60.9727 45.9176   6
   0   3  22 5.44065 42.2179   6
   0   3  23 142.984 159.977   6
   0   3 -23 123.512 117.006   2
   0   3 -24 2.07973 46.7805   2
   0   3  24-18.6250 36.0823   6
   0   3 -25 142.311 146.146   2
   0   3  25 175.752 139.417   6
   0   3  26 126.175 127.965   6
   0   3 -26 34.4330 82.1912   2
   0   3 -27 73.5985 145.345   2
   0   3  27 196.446 177.997   6
   0   3  28 247.435 150.687   6
   0   3 -28 34.5163 98.6122   2
   0   3 -29 24.7620 66.8656   2
   0   3 -30 52.6101 79.0878   2
   0   4   0 475.558 133.552   1
   0   4   0 614.819 132.306   6
   0   4   0 523.384 154.393   2
   0  -4   0 565.211 173.517   5
   0   4   1 22.9707 54.3677   2
   0  -4   1 14.5283 16.7727   5
   0   4  -1-15.5151 46.2812   2
   0   4   1-13.3683 24.9625   1
   0   4  -1 14.7047 35.9196   6
   0   4   1-31.5695 53.6925   6
   0  -4  -1 3.81221 37.9372   5
   0   4  -1 1.90161 14.8227   1
   0  -4   2 1908.18 318.556   5
   0   4   2 2147.03 290.779   2
   0   4   2 1838.45 279.763   1
   0   4  -2 1697.69 250.428   1
   0   4  -2 2003.13 314.191   2
   0   4  -2 2062.72 200.524   6
   0  -4  -2 1909.71 337.984   5
   0   4   2 1991.93 262.555   6
   0   4   3-26.6311 38.0083   1
   0   4  -3 13.1877 46.8921   1
   0   4  -3 76.0733 47.6558   2
   0   4   3-94.8715 99.7796   2
   0   4  -3 12.7933 6.36057   6
   0  -4   3-44.6995 77.3585   5
   0   4   3 1.43480 28.9034   6
   0   4   4 1165.36 196.163   2
   0  -4   4 1228.93 257.867   5
   0   4  -4 1138.55 182.192   1
   0   4  -4 1052.37 102.149   6
   0   4  -4 1242.03 262.358   2
   0   4   4 1257.52 228.798   6
   0   4  -5 6.58205 57.0939   3
   0   4  -5 4.66140 64.1667   2
   0   4   5 3.59615 48.9560   6
   0   4   5 3.06088 39.9522   2
   0   4  -5 0.62400 13.3239   1
   0   4   6 157.454 86.1759   6
   0   4   6 369.170 114.984   2
   0   4  -6 181.896 66.7004   1
   0   4  -6 179.258 118.956   2
   0   4  -6 105.305 67.7596   3
   0   4   7 30.7972 34.7181   6
   0   4  -7 31.3994 34.5496   3
   0   4  -7 65.4028 32.4122   1
   0   4  -7 88.4152 81.3570   2
   0   4  -8 234.514 103.521   3
   0   4   8 276.535 104.896   6
   0   4  -8 285.833 143.039   2
   0   4  -8 209.738 53.8933   1
   0   4  -9 18.6476 16.9381   1
   0   4   9 53.7758 47.1239   6
   0   4  -9-41.3482 61.9907   2
   0   4  -9-8.27693 54.0084   3
   0   4 -10 156.322 84.1738   3
   0   4 -10 0.78909 34.7239   4
   0   4 -10 139.285 66.3695   2
   0   4  10 113.365 23.5084   6
   0   4 -11 300.820 147.991   2
   0   4 -11 196.856 93.2134   3
   0   4 -11 139.980 39.9384   4
   0   4  11 270.374 121.321   6
   0   4 -12-19.7947 89.8624   4
   0   4 -12-36.7811 61.8296   3
   0   4 -12 45.0149 59.2861   2
   0   4  12-29.0964 60.0625   6
   0   4 -13 2151.67 360.220   3
   0   4 -13 2230.36 340.111   4
   0   4  13 1948.38 366.571   6
   0   4 -13 1975.97 372.448   2
   0   4 -14 70.2945 98.8560   2
   0   4  14-13.5506 62.9612   6
   0   4 -14 56.8557 43.8347   4
   0   4 -14 5.71599 25.6105   3
   0   4 -15 3485.28 451.116   4
   0   4  15 2986.53 487.837   6
   0   4 -15 3249.39 530.466   2
   0   4 -15 3258.39 473.456   3
   0   4 -16 161.729 110.705   4
   0   4 -16 154.094 127.697   3
   0   4 -16 76.8099 103.855   2
   0   4  16 140.883 39.5632   6
   0   4  17 260.841 128.576   6
   0   4 -17 326.670 154.939   2
   0   4 -17 411.716 196.546   3
   0   4 -17 411.984 166.378   4
   0   4  18 50.8251 81.2908   6
   0   4 -18 38.3414 73.4792   2
   0   4  19 202.143 119.819   6
   0   4 -19 489.771 195.586   4
   0   4 -19 109.057 136.687   2
   0   4 -20 146.260 145.246   2
   0   4  20 81.9174 99.5721   6
   0   4  21 162.066 155.896   6
   0   4 -21 150.307 140.541   2
   0   4  22 41.2254 129.600   6
   0   4 -22-11.5501 40.3904   2
   0   4 -23-14.9084 45.9799   2
   0   4  23 248.050 195.033   6
   0   4 -24-69.8618 87.7723   2
   0   4  24 41.0326 156.236   6
   0   4 -25 42.4403 121.197   2
   0   4  25 100.527 145.737   6
   0   4 -26 46.0756 136.926   2
   0   4 -27 105.269 165.447   2
   0   5   0-98.2438 60.6998   2
   0   5   0-1.01518 33.5924   6
   0  -5   0 31.5578 81.9101   5
   0   5  -1 33.4895 53.9233   6
   0   5  -1-67.1427 96.0219   2
   0   5   1-77.1241 154.767   2
   0   5  -1 49.5748 71.5363   1
   0  -5   1-0.65786 52.6917   5
   0  -5  -1 5.53745 38.2865   5
   0   5   1 30.3131 40.3728   6
   0   5  -2 663.712 165.783   1
   0   5  -2 796.336 141.494   6
   0   5  -2 809.785 222.715   2
   0   5   2 811.044 189.895   6
   0  -5   2 800.818 237.817   5
   0  -5  -2 718.420 252.292   5
   0   5   2 659.850 155.449   2
   0   5   3 83.6757 77.2203   6
   0  -5  -3 86.6055 105.591   5
   0   5  -3 151.767 108.460   3
   0  -5   3 8.14203 32.1321   5
   0   5   3-23.2659 81.3820   2
   0   5  -3 41.4257 11.6891   2
   0   5  -3 88.4384 48.0267   6
   0   5  -3 60.7501 73.0941   1
   0   5  -4 49.6202 20.0777   6
   0  -5   4 210.414 163.861   5
   0   5   4-18.3329 52.6714   2
   0   5  -4 87.1907 78.9529   2
   0   5   4 87.9248 90.7374   6
   0   5  -4 12.1010 14.9613   1
   0   5  -4 30.3038 51.4947   3
   0  -5  -4 141.569 136.947   5
   0   5  -5 1942.96 258.028   1
   0  -5  -5 2346.96 454.227   5
   0   5  -5 2544.76 418.544   2
   0   5   5 2644.99 335.875   2
   0   5   5 2555.78 371.281   6
   0   5  -5 2652.90 393.274   3
   0   5   6 889.569 191.617   2
   0   5   6 617.308 171.419   6
   0   5  -6 572.019 195.004   2
   0   5  -6 223.650 149.050   3
   0   5  -6 424.040 115.584   1
   0   5   7 839.042 189.152   2
   0   5  -7 276.989 82.8544   1
   0   5  -7 333.659 147.776   3
   0   5  -7 362.114 132.996   2
   0   5   7 428.646 132.984   6
   0   5  -8-7.14551 44.2965   3
   0   5  -8-44.8231 80.4709   2
   0   5  -8 5.34914 14.7347   1
   0   5   8 34.5113 34.2050   6
   0   5   9 536.992 189.471   6
   0   5  -9 498.888 194.778   2
   0   5  -9 492.007 173.757   3
   0   5  10 421.443 151.956   6
   0   5 -10 359.050 148.703   4
   0   5 -10 405.824 169.111   3
   0   5 -10 307.058 165.241   2
   0   5  11 207.552 120.943   6
   0   5 -11-75.0857 92.7933   4
   0   5 -11 141.104 103.557   3
   0   5 -11 263.922 149.044   2
   0   5 -12 17.0820 62.3702   3
   0   5 -12-109.594 113.547   4
   0   5  12 63.9566 80.8670   6
   0   5 -12 110.184 92.3290   2
   0   5 -13 72.1740 34.0113   4
   0   5 -13 161.652 140.056   2
   0   5 -13 188.852 121.051   3
   0   5  13 99.5786 57.5300   6
   0   5 -14-58.8231 108.917   4
   0   5 -14-7.01310 53.0931   2
   0   5  14 102.215 112.347   6
   0   5 -14 68.8049 84.8986   3
   0   5  15 69.1358 82.5109   6
   0   5 -15 76.4729 55.6035   3
   0   5 -15 120.622 110.797   2
   0   5 -15 74.3925 55.2224   4
   0   5 -16 40.0284 63.6862   2
   0   5  16-0.85467 71.3274   6
   0   5 -16 14.2883 42.5742   4
   0   5 -16 53.7288 89.6402   3
   0   5  17 18.1084 60.6652   6
   0   5 -17 11.4844 49.6574   2
   0   5 -17 100.626 109.616   3
   0   5 -17 19.4516 25.4764   4
   0   5 -18 176.232 145.593   3
   0   5 -18 58.9506 98.5089   4
   0   5  18 130.679 101.151   6
   0   5 -18 89.4003 111.231   2
   0   5 -19 48.3635 66.7601   2
   0   5  19-104.201 102.570   6
   0   5  20 118.030 117.689   6
   0   5 -20 551.602 219.747   4
   0   5 -20 340.410 214.420   2
   0   5 -21 92.3988 116.761   2
   0   5  21 2.70711 82.1475   6
   0   5 -22 137.877 213.215   2
   0   5  22 297.253 231.923   6
   0   5 -22 481.876 271.734   4
   0   6   0 63.0486 74.5145   6
   0   6   0-47.1061 130.248   2
   0  -6   0 2.49447 79.3983   5
   0  -6   1 2257.00 436.101   5
   0   6  -1 1975.12 361.711   3
   0   6   1 1782.46 335.112   2
   0   6  -1 1829.97 352.139   2
   0  -6  -1 2225.56 444.450   5
   0   6   1 1700.06 267.979   6
   0  -6   2 81.9620 93.8595   5
   0   6  -2 21.4328 75.8298   3
   0   6   2-7.88329 88.1621   2
   0   6  -2 122.084 92.5406   2
   0  -6  -2 41.8002 73.5311   5
   0   6   2 108.826 53.9599   6
   0   6  -3 1145.80 293.865   2
   0  -6  -3 1525.17 375.749   5
   0   6  -3 1275.83 293.551   3
   0   6   3 1282.81 248.347   6
   0  -6   3 1206.53 335.746   5
   0   6   3 1103.40 242.016   2
   0   6  -4-17.7262 60.4307   2
   0   6  -4-3.90868 31.9592   3
   0   6   4 13.3993 82.3885   6
   0  -6  -4-27.2323 76.0171   5
   0   6   4 84.8115 86.0818   2
   0   6  -5 607.115 235.662   3
   0   6   5 794.869 209.248   2
   0  -6  -5 792.518 282.570   5
   0   6   5 594.990 198.787   6
   0   6  -5 617.159 226.439   2
   0  -6  -6 547.050 240.326   5
   0   6   6 479.895 169.605   6
   0   6   6 705.350 197.617   2
   0   6  -6 504.660 201.384   3
   0   6  -6 410.870 187.962   2
   0   6  -7 166.269 119.394   2
   0   6   7 177.822 100.943   6
   0  -6  -7 141.435 108.562   5
   0   6  -7 27.1693 37.9650   3
   0  -6  -8 241.076 168.108   5
   0   6  -8 237.985 153.577   3
   0   6   8 241.793 149.165   6
   0   6  -8 192.266 144.596   2
   0   6   9 93.3046 86.4372   6
   0   6  -9 51.4930 68.3939   3
   0   6  -9 211.218 167.052   2
   0   6 -10-89.8974 113.067   2
   0   6 -10-32.9277 85.3687   3
   0   6  10 100.363 58.9042   6
   0   6 -10-47.1046 111.369   4
   0   6  11 117.350 112.765   6
   0   6 -11 169.146 126.177   3
   0   6 -11-16.3148 104.115   2
   0   6 -11 5.40566 102.139   4
   0   6 -12-47.7906 118.017   4
   0   6 -12 11.6685 48.1136   3
   0   6 -12 42.6568 71.4368   2
   0   6  12 81.1961 107.274   6
   0   6 -13 10.2239 55.2436   2
   0   6  13 315.189 172.439   6
   0   6 -13 80.4432 64.1099   4
   0   6 -13 339.701 189.912   3
   0   6  14 129.217 112.195   6
   0   6 -14 128.029 122.860   3
   0   6 -14-112.157 96.7443   4
   0   6 -14 158.093 159.129   2
   0   6 -15 196.999 160.689   2
   0   6 -15 65.0831 92.3651   4
   0   6 -15-33.4512 39.7215   3
   0   6  15-58.8581 93.4903   6
   0   6 -16 176.841 131.817   4
   0   6 -16 202.075 148.332   3
   0   6  16 176.487 127.372   6
   0   6 -16-47.6722 68.9268   2
   0   6 -17 192.712 177.150   2
   0   6 -17 203.594 185.906   3
   0   6 -17 146.438 130.295   4
   0   6  17 112.808 156.260   6
   0   6  18 149.757 149.924   6
   0   6 -18 155.434 164.099   4
   0   6  19 117.676 93.1217   6
   0   7   0-23.8986 61.0519   3
   0  -7   0 91.2127 102.065   5
   0  -7  -1 347.916 237.462   5
   0   7   1 31.8953 87.3129   3
   0  -7   1 201.605 154.173   5
   0   7   1 2.75848 119.651   2
   0   7  -1 105.652 112.422   3
   0   7  -1 44.6682 66.2429   2
   0   7  -2 13.8793 52.1221   3
   0   7   2 63.1740 77.9327   3
   0  -7   2 127.660 122.849   5
   0   7  -2-84.8162 163.527   2
   0   7   2 46.7591 51.6090   2
   0  -7  -2 152.720 147.971   5
   0   7  -3-68.3847 99.5297   2
   0   7  -3 176.996 133.238   3
   0   7   3 209.252 143.112   2
   0   7   3 100.716 81.2881   3
   0  -7  -3 159.859 149.868   5
   0   7   4 298.325 167.841   2
   0  -7  -4 171.791 169.777   5
   0   7  -4-252.927 155.952   2
   0   7  -4-69.6449 119.519   3
   0  -7  -5 15.1592 101.080   5
   0   7  -5 38.4800 69.0206   3
   0   7  -5-86.2081 153.503   2
   0   7  -6 13.6844 38.7905   3
   0   7  -6-29.7356 105.286   2
   0  -7  -6 97.8643 120.368   5
   0   7  -7 44.6159 38.6997   3
   0  -7  -7 27.2844 18.8087   5
   0   7  -7 210.328 115.639   2
   0  -7  -8 203.602 183.984   5
   0   7  -8 280.174 202.992   2
   0   7  -8 151.902 151.675   3
   0  -7  -9 30.5756 89.8014   5
   0   7  -9 63.8296 104.002   2
   0   7  -9 46.6643 94.3908   3
   0   7 -10-156.848 121.886   4
   0   7 -10 136.517 128.187   3
   0   7 -10 86.6481 145.544   2
   0   7 -11 49.5999 112.010   2
   0   7 -11-123.908 109.077   4
   0   7  11 46.1848 114.386   6
   0   7 -11 53.3203 141.887   3
   0   7 -12-124.535 109.805   4
   0   7  12 21.5568 62.3394   6
   0   7  13 42.9729 82.9104   6
   0   7  14 6.71739 46.1886   6
   0   7  15 0.99987 36.7564   6
   0   7  16 12.6193 41.2322   6
   0   8  -1 8.88405 23.9651   3
   0   8  -2-0.12950 56.5440   3
   0   8  -2 20.1089 45.5211   2
  -1   0  34 88.0441 122.555   6
  -1   0  33-41.6404 67.4905   6
  -1   0  32 130.047 86.3467   6
  -1   0  31 135.885 165.466   6
  -1   0  30-3.30593 21.6982   6
  -1   0  29-111.778 116.391   6
  -1   0  28 740.286 258.361   6
  -1   0  27 60.7251 58.5080   6
  -1   0  26 41.3251 85.6256   6
  -1   0  25-64.1464 74.6911   6
  -1   0  24 56.3174 96.1543   6
  -1   0  23-4.11552 24.3322   6
  -1   0  22 194.158 115.495   6
  -1   0  21 97.9648 96.8219   6
  -1   0  20 8658.44 702.779   6
  -1   0  19 111.520 100.181   6
  -1   0  19 43.5194 63.9976   1
  -1   0  18 4452.74 438.395   1
  -1   0  18 4085.57 203.388   7
  -1   0  18 4311.37 404.928   3
  -1   0  18 3933.66 442.276   6
  -1   0  17 56.0273 55.4494   3
  -1   0  17 33.3031 32.3871   7
  -1   0  17 37.6902 58.8998   1
  -1   0  17-12.3616 58.2270   6
  -1   0  16 1558.47 221.970   3
  -1   0  16 1231.95 109.820   7
  -1   0  16 1200.84 228.544   6
  -1   0  16 1439.72 233.521   1
  -1   0  15-23.3600 11.6019   3
  -1   0  15 7.83356 38.8055   1
  -1   0  15-1.17405 15.2559   7
  -1   0  15 20.7378 33.1517   6
  -1   0  14 492.807 62.4688   7
  -1   0  14 568.802 137.184   1
  -1   0  14 513.894 140.947   6
  -1   0  14 622.525 145.135   4
  -1   0  14 529.551 122.386   3
  -1   0  13-8.83044 46.7628   6
  -1   0  13-34.1322 38.7739   7
  -1   0  13 6.71997 26.7572   1
  -1   0  13 89.2396 83.3148   4
  -1   0  13 20.2992 17.4748   3
  -1   0  12 41.2322 34.3044   1
  -1   0  12 122.868 90.4120   4
  -1   0  12 3.21088 27.6065   3
  -1   0  12-22.8779 37.2019   7
  -1   0  12 4.73413 41.3859   6
  -1   0  11 12.6365 24.7342   3
  -1   0  11 24.2661 9.74334   1
  -1   0  11 2.59300 25.5109   6
  -1   0  10 3653.12 288.527   3
  -1   0  10 4701.75 349.113   6
  -1   0  10 4800.63 325.645   1
  -1   0   9 12.4795 18.1265   3
  -1   0   9 12.7470 36.1360   1
  -1   0   9 22.3285 38.0133   6
  -1   0   8 30356.0 805.555   6
  -1   0   8 30877.3 741.749   1
  -1   0   8 32375.8 679.563   3
  -1   0   7 0.29361 18.2673   6
  -1   0   7 5.25868 45.0617   1
  -1   0   6 85593.4 1059.08   1
  -1   0   6 84300.8 1143.06   6
  -1   0   5 4.04762 20.9046   3
  -1   0   5-13.8747 9.15921   1
  -1   0   4 2888.36 148.498   3
   1   0  -4 3424.91 172.404   1
  -1   0  -4 295.375 63.9704   6
   1   0   4 217.056 59.0198   6
   1   0   5-59.0579 37.1497   7
  -1   0  -5 34.6072 35.8209   6
   1   0   5 1.18562 18.3540   6
   1   0   6 320.032 77.4464   6
  -1   0  -6 272.775 68.6344   6
   1   0   6 203.921 17.7147   7
   1   0   7-61.8378 50.7080   7
   1   0   7 23.5253 2.85393   6
  -1   0  -7-18.4419 34.7187   6
   1   0   8 5136.56 341.638   6
   1   0   8 5031.98 212.120   7
  -1   0  -8 5007.24 360.440   6
  -1   0  -9 3.32437 11.0617   6
   1   0   9-45.7560 38.9951   7
   1   0   9 9.74791 41.9708   6
   1   0  10 1400.46 200.460   6
  -1   0 -10 1598.78 214.514   6
   1   0  10 1337.75 116.846   7
   1   0  11 41.9248 42.0466   6
  -1   0 -11 69.4726 83.1877   6
   1   0  11-15.5678 16.6783   7
   1   0  12 29.2328 44.3097   6
   1   0  12 18.8903 23.2415   7
   1   0  13 20.8697 31.1859   7
   1   0  13 103.099 75.0693   3
   1   0  13 18.7734 53.0467   6
   1   0  14 8284.28 328.607   7
   1   0  14 8204.28 584.728   6
   1   0  14 8629.22 515.983   3
   1   0  15 121.397 56.9621   7
   1   0  15 50.4653 80.9197   6
   1   0  15 75.2408 71.3777   3
   1   0  16 5774.48 505.205   1
   1   0  16 4965.93 491.973   6
   1   0  16 5069.06 264.900   7
   1   0  16 4889.83 428.673   3
   1   0  17 81.8102 81.5363   1
   1   0  17 157.836 72.5432   7
   1   0  17 9.14881 10.8223   6
   1   0  18 910.496 222.010   6
   1   0  18 762.416 203.035   1
   1   0  19 28.2969 27.2218   6
   1   0  20 952.526 231.979   6
   1   0  21 1.24050 57.0157   6
   1   0  22 67.3950 45.7996   6
   1   0  23-9.39935 29.4796   6
   1   0  24 626.158 208.919   6
   1   0  25-13.5982 41.5202   6
   1   0  26 215.668 149.205   6
   1   0  27-25.4879 97.8641   6
   1   0  28 144.780 126.026   6
   1   0  29 5.84611 31.6540   6
   1   0  30 20.5902 30.4887   6
   1   0  31 40.4278 58.5016   6
   1   0  32 108.331 131.009   6
   1   0  33 254.495 190.135   6
  -1   1  32 157.091 136.193   6
  -1   1  31 30.8823 86.5868   6
  -1  -1  31 15.0711 78.2159   6
  -1  -1  30 50.0833 39.1871   6
  -1   1  30 60.5178 60.3591   6
  -1  -1  29 113.462 106.524   6
  -1   1  29 35.3529 95.8477   6
  -1   1  28 245.090 151.797   6
  -1  -1  28 196.416 119.116   6
  -1  -1  27 50.2354 71.2350   6
  -1   1  27 16.8096 41.8951   6
  -1   1  26 571.440 231.050   6
  -1  -1  26 497.623 191.108   6
  -1  -1  25 633.960 200.714   6
  -1   1  25 485.116 223.578   6
  -1   1  24 93.1479 35.8327   7
  -1  -1  24 78.5280 52.4611   6
  -1   1  24 182.333 119.363   6
  -1  -1  23-2.62866 28.3517   1
  -1  -1  23 333.310 132.862   6
  -1   1  23 263.746 72.6615   7
  -1   1  23 215.404 107.885   6
  -1   1  22 137.418 91.9352   6
  -1  -1  22 96.5465 68.0204   6
  -1   1  22 170.333 50.0494   7
  -1  -1  22 123.497 83.1003   1
  -1   1  21 279.377 161.088   6
  -1  -1  21 325.772 116.000   6
  -1  -1  21 266.239 111.812   1
  -1  -1  20 489.892 145.703   1
  -1   1  20 580.470 184.902   6
  -1   1  20 547.753 134.610   3
  -1  -1  20 544.164 161.631   6
  -1   1  19 42.7772 37.8607   6
  -1   1  19 142.897 71.6514   3
  -1  -1  19 37.7417 39.8611   6
  -1  -1  19 50.4192 47.8515   1
  -1   1  18 816.233 159.493   3
  -1  -1  18 861.439 166.886   1
  -1  -1  18 817.320 197.922   6
  -1   1  18 812.348 209.999   6
  -1  -1  17 156.794 84.9419   6
  -1  -1  17 62.0153 44.7813   1
  -1   1  17 61.1776 53.6836   6
  -1  -1  16 64.3418 60.4494   3
  -1  -1  16 86.9062 45.6739   1
  -1   1  16 170.292 84.0743   1
  -1   1  16 106.323 69.9667   6
  -1  -1  16 70.0327 40.3724   6
  -1  -1  15 29.3932 46.4420   6
  -1   1  15 50.4468 69.6210   6
  -1  -1  15 3.83549 24.4008   1
  -1  -1  15 10.1302 20.7734   3
  -1   1  15 77.9209 76.5951   1
  -1  -1  14 4005.25 381.187   4
  -1   1  14 4210.45 422.636   1
  -1   1  14 3906.72 417.984   6
  -1  -1  14 4118.19 393.554   3
  -1  -1  14 3644.95 298.522   1
  -1  -1  14 4017.67 351.996   6
  -1  -1  13 13.6594 30.7189   6
  -1  -1  13 28.2493 48.6541   3
  -1  -1  13-18.7080 34.4558   4
  -1   1  13 30.3407 29.4248   1
  -1   1  13 13.7839 41.7683   6
  -1  -1  13 20.5611 15.1195   1
  -1  -1  12 9223.89 487.402   6
  -1   1  12 9690.26 605.711   6
  -1  -1  12 10067.3 572.960   3
  -1  -1  12 10264.9 566.895   4
  -1  -1  12 9451.03 418.240   1
  -1   1  12 10423.5 618.117   1
   1   1 -11 4540.33 362.436   4
  -1   1  11 4081.90 375.836   6
   1   1 -11 4162.78 342.320   3
  -1  -1  11 3894.58 297.620   6
  -1  -1  11 3798.74 247.814   1
  -1  -1  11 3937.96 338.991   4
  -1  -1  11 4244.01 359.357   3
  -1   1  11 3977.66 374.655   1
   1   1 -10 366.832 140.312   4
   1   1 -10 89.3297 75.6335   3
  -1  -1  10 105.736 39.1509   1
  -1  -1  10 106.888 42.8597   6
  -1  -1  10 187.540 72.1824   3
  -1   1  10 74.3326 23.6389   1
  -1   1  10 89.6311 30.8316   6
  -1  -1  10 125.147 54.9278   4
  -1   1   9 924.548 162.390   6
  -1  -1   9 940.490 123.913   6
   1   1  -9 695.354 157.551   3
  -1  -1   9 846.703 100.185   1
   1   1  -9 1059.47 174.883   4
  -1  -1   9 1029.06 158.772   3
  -1   1   9 1005.20 173.236   1
  -1  -1   9 908.147 150.257   4
  -1  -1   8 458.371 63.5847   1
  -1  -1   8 400.326 96.6697   4
   1   1  -8 426.490 107.099   4
  -1   1   8 405.401 102.241   1
   1   1  -8 479.118 94.7660   3
  -1  -1   8 374.456 71.4950   6
  -1   1   8 455.699 108.255   6
   1   1  -7 3134.84 264.207   3
  -1  -1   7 2614.55 148.156   1
  -1   1   7 3336.95 307.177   6
   1   1  -7 3274.40 254.900   4
  -1   1   7 3281.65 273.942   1
  -1   1   6 98802.9 1479.70   1
   1   1  -6 98508.4 1391.09   3
   1   1  -6 99590.6 1346.72   4
  -1   1   6 97196.9 1469.82   6
   1   1  -5 24821.9 643.276   4
   1  -1  -5 25448.8 735.602   1
  -1   1   5 25199.1 694.055   6
  -1   1   5 24382.8 705.494   1
   1   1  -5 23511.1 655.921   3
  -1   1   4 9221.38 428.832   1
  -1   1   4 10647.4 421.667   6
   1  -1  -4 9879.14 277.930   2
   1  -1  -4 10089.9 438.866   1
   1   1  -3 10858.7 396.967   5
   1  -1  -3 10211.1 299.799   2
  -1   1   3 10380.9 380.213   6
  -1   1   3 10300.2 280.784   2
  -1   1   3 10616.6 401.166   1
   1  -1  -3 10063.9 410.231   1
  -1   1   2 8469.74 280.914   2
  -1  -1   2 8796.25 343.249   5
   1   1  -2 7688.40 210.846   1
  -1   1   2 8516.27 304.445   6
   1  -1  -2 8054.98 345.029   1
   1   1  -2 8548.09 342.991   5
  -1   1   2 7982.25 332.219   1
  -1   1   1-45.5570 37.2972   2
  -1   1   1 5.62214 13.2886   1
   1   1  -1 4.64090 12.8974   6
   1   1  -1-1.35628 9.60614   1
   1   1  -1 11.2471 12.9029   5
  -1   1   0 142.402 37.6352   1
   1  -1   0 163.524 36.3759   5
   1   1   0 197.382 43.4465   6
   1  -1   0 182.212 48.9682   2
  -1   1   0 210.277 53.9955   2
   1  -1   1 8878.07 338.302   5
  -1   1  -1 8236.91 262.385   1
  -1  -1  -1 8490.01 319.406   6
  -1   1  -1 8788.04 354.912   2
  -1   1  -1 8658.21 322.373   3
  -1   1  -1 8645.09 335.359   5
   1   1   1 8752.46 323.478   6
   1   1   1 9179.02 268.294   2
   1   1   2 23873.5 381.951   2
   1  -1   2 23362.8 579.149   3
   1  -1   2 23340.9 420.329   1
  -1   1  -2 23824.0 563.642   5
   1   1   2 23240.3 585.335   6
  -1   1  -2 23790.5 572.307   3
  -1   1  -2 23183.1 392.992   1
  -1  -1  -2 22810.4 573.974   6
  -1   1  -2 23982.4 623.331   2
  -1   1  -3 62125.8 614.563   1
  -1   1  -3 64312.7 996.534   3
   1   1   3 63406.0 1049.38   6
   1  -1   3 63588.6 651.528   1
   1  -1   3 65035.5 1015.92   3
  -1   1  -3 64376.7 946.668   4
  -1  -1  -3 60715.8 1017.27   6
  -1   1  -4 121992. 1365.91   4
  -1   1  -4 122242. 1453.87   3
   1   1   4 117590. 1534.71   6
   1  -1   4 120985. 1480.14   3
   1  -1   4 121738. 904.986   1
  -1   1  -4 117381. 819.511   6
  -1  -1  -4 115734. 1529.92   6
   1  -1   4 120908. 833.750   6
   1   1   5 29454.1 821.886   6
  -1   1  -5 29210.1 495.587   6
   1  -1   5 30300.0 778.268   3
  -1   1  -5 27907.4 762.213   3
   1  -1   5 31926.6 754.956   4
  -1  -1  -5 28432.2 814.692   6
   1  -1   5 29765.1 503.275   6
  -1   1  -5 30544.0 717.161   4
  -1  -1  -6 75447.7 1408.66   6
   1  -1   6 78691.8 1304.22   3
   1  -1   6 76099.6 927.530   6
  -1   1  -6 78059.5 1205.38   4
   1  -1   6 78948.6 1254.24   4
   1   1   6 75690.0 1392.41   6
  -1   1  -6 76619.6 920.865   6
  -1   1  -6 76684.4 1283.93   3
   1  -1   7 3161.78 274.671   3
   1  -1   7 3275.02 215.566   6
  -1   1  -7 3273.97 284.264   4
   1   1   7 3533.22 320.757   6
   1  -1   7 3477.61 267.712   4
  -1  -1  -7 3148.83 304.242   6
  -1   1  -8 8671.43 469.032   4
   1  -1   8 8375.09 471.023   3
   1   1   8 8547.29 515.566   6
   1  -1   8 8444.84 449.119   4
   1  -1   8 8424.25 377.567   6
  -1  -1  -8 8920.38 539.009   6
   1  -1   9 336.682 100.901   3
  -1   1  -9 469.038 72.8634   7
   1   1   9 295.509 105.252   6
   1  -1   9 375.479 92.7574   6
  -1  -1  -9 436.823 118.445   6
   1  -1   9 291.217 78.9926   4
   1   1  10 11289.9 634.802   6
   1  -1  10 10793.1 500.254   6
  -1  -1 -10 11647.1 671.487   6
   1  -1  10 11462.2 589.071   3
   1  -1  10 11212.9 563.759   4
  -1   1 -10 11209.3 314.405   7
  -1  -1 -11 3816.28 387.393   6
   1  -1  11 3421.98 297.442   6
   1   1  11 3695.63 369.353   6
   1  -1  11 3776.98 330.095   4
   1  -1  11 3612.35 341.686   3
  -1   1 -11 3457.22 179.140   7
   1   1  12 1557.89 251.910   1
   1   1  12 1326.15 237.219   6
   1  -1  12 1221.20 204.422   4
   1  -1  12 1466.48 226.578   3
  -1  -1 -12 1521.24 256.787   6
   1  -1  12 1308.14 191.645   6
   1   1  13 5377.65 486.722   1
   1  -1  13 4926.89 420.991   3
   1   1  13 4903.92 465.466   6
   1  -1  13 4555.92 400.683   4
   1  -1  13 4778.89 386.113   6
   1  -1  14 543.307 155.150   3
   1  -1  14 421.439 122.290   6
   1   1  14 505.002 146.907   6
   1   1  14 450.895 160.306   1
   1   1  15 102.461 76.0201   1
   1   1  15 110.936 78.6168   6
   1  -1  15 63.7386 44.5219   6
   1  -1  16 512.267 139.316   6
   1   1  16 497.438 158.003   6
   1   1  17 209.521 121.865   6
   1  -1  17 274.268 112.228   1
   1  -1  17 237.611 92.4588   6
   1   1  18 578.296 184.964   6
   1  -1  18 669.682 176.734   6
   1  -1  18 552.258 168.661   1
   1   1  19 228.416 115.610   6
   1  -1  19 143.727 75.4467   1
   1  -1  19 127.831 64.3315   6
   1   1  19 32.9882 52.4921   7
   1   1  20 46.0365 8.81537   6
   1  -1  20-20.5542 25.7427   6
   1   1  20-55.7513 68.3603   7
   1  -1  20-58.9045 74.4627   1
   1   1  21 313.192 87.7885   7
   1  -1  21 304.723 122.549   6
   1   1  21 396.752 164.393   6
   1  -1  21 356.567 141.519   1
   1   1  22 319.638 158.831   6
   1  -1  22 283.990 136.200   6
   1   1  22 202.103 72.4359   7
   1   1  23 859.623 261.805   6
   1  -1  23 1060.42 260.791   6
   1   1  23 1083.85 170.439   7
   1   1  24 906.388 156.180   7
   1  -1  24 883.939 242.557   6
   1   1  24 723.771 239.753   6
   1  -1  25 158.663 88.4189   6
   1   1  25 63.0588 79.1204   6
  -1   1 -26 17.8003 28.0317   2
   1   1  26 81.2459 101.238   6
   1  -1  26-19.1141 46.5542   6
  -1   1 -27 8.87953 27.6805   2
   1  -1  27 46.9725 82.5957   6
   1   1  27 33.6073 70.7641   6
   1  -1  28-32.0170 90.3045   6
  -1   1 -28 2.01034 24.8439   2
   1   1  28-131.131 136.819   6
   1   1  29 22.7853 73.1368   6
   1  -1  29-46.5748 22.1991   6
  -1   1 -29-10.4653 49.3973   2
   1  -1  30 18.0378 57.4432   6
   1   1  30-73.5268 85.5872   6
   1   1  31 4.74749 88.0046   6
   1   2 -32 19.1160 45.2039   2
   1   2 -31 328.867 217.663   2
   1   2 -30 0.14072 80.7925   2
  -1   2  30 30.7734 70.4667   6
  -1   2  29 214.828 158.327   6
  -1   2  28 69.5735 117.103   6
  -1   2  27 58.3614 108.897   6
  -1  -2  27 61.6082 79.3484   6
  -1  -2  26 91.2777 72.3762   6
  -1   2  26 55.7555 43.6689   6
  -1  -2  25 354.511 144.497   6
  -1   2  25 211.145 139.457   6
  -1   2  24 168.726 110.433   6
  -1  -2  24 356.543 160.969   6
  -1   2  23 411.082 162.170   6
  -1  -2  23 548.782 172.371   6
  -1   2  22 702.670 253.582   6
  -1  -2  22 857.206 201.787   6
  -1   2  21-32.4419 58.7134   6
  -1  -2  21-8.28443 18.1234   1
  -1  -2  21-6.16664 19.5952   6
  -1   2  20 163.533 132.008   6
  -1  -2  20 147.548 72.0446   1
  -1  -2  20 127.073 80.5364   6
  -1  -2  19 129.041 64.9090   1
  -1   2  19 155.875 94.7486   6
  -1  -2  19 237.329 99.8864   6
  -1  -2  18 147.819 62.1125   1
  -1  -2  18 154.865 83.6855   6
  -1   2  18 144.261 90.0374   6
  -1  -2  17 692.857 113.042   1
  -1  -2  17 775.603 160.212   6
  -1   2  17 775.211 208.429   6
   1   2 -16 137.274 29.0794   7
  -1  -2  16 214.686 53.6301   1
  -1  -2  16 231.946 83.0778   6
  -1   2  16 182.545 112.477   6
  -1  -2  15 354.093 67.7996   1
   1   2 -15 359.401 59.2732   7
  -1  -2  15 401.584 106.263   6
   1   2 -15 789.570 223.994   4
  -1   2  15 438.659 140.956   6
   1   2 -15 410.855 161.197   3
   1   2 -14 509.199 161.641   4
   1   2 -14 381.358 154.098   3
  -1   2  14 367.780 138.005   6
  -1  -2  14 407.653 95.2861   6
  -1  -2  14 281.583 59.7814   1
  -1  -2  13 494.612 100.807   6
  -1  -2  13 389.723 57.1178   1
   1   2 -13 485.412 147.966   4
  -1   2  13 369.941 125.463   6
  -1  -2  13 302.463 55.7418   1
   1   2 -13 491.008 155.774   3
  -1  -2  12 606.567 68.7441   1
  -1  -2  12 1271.50 88.0584   1
   1   2 -12 1234.70 225.632   3
   1   2 -12 1485.02 232.875   4
  -1  -2  12 1365.63 160.431   6
  -1   2  12 1294.50 241.416   1
  -1   2  12 1357.50 257.864   6
  -1  -2  11 13034.4 449.893   6
  -1   2  11 14261.0 793.020   1
   1   2 -11 13015.4 669.325   4
   1   2 -11 12978.2 707.726   3
   1  -2 -11 12633.0 416.593   2
  -1   2  11 12815.3 746.276   6
   1  -2 -10 13405.2 432.374   2
   1   2 -10 14598.5 692.694   4
  -1  -2  10 13803.0 419.476   6
   1   2 -10 13943.1 714.870   3
  -1   2  10 15251.5 797.982   1
  -1   2  10 13842.3 745.955   6
   1   2  -9 17.5824 45.1767   3
  -1   2   9 34.6987 45.8929   1
  -1  -2   9-3.53513 8.58598   6
  -1   2   9 33.2958 48.2638   6
   1  -2  -9 33.9708 32.4667   2
   1   2  -9 11.9833 32.9913   4
   1   2  -8 2545.86 282.650   3
   1   2  -8 2519.88 267.702   4
  -1   2   8 2799.46 298.175   6
   1  -2  -8 2522.69 194.699   2
  -1   2   8 2803.07 316.295   1
  -1  -2   8 2489.12 136.759   6
  -1   2   7 9351.14 542.011   6
   1   2  -7 9073.53 523.733   3
   1   2  -7 9913.96 554.456   5
   1  -2  -7 8702.79 373.189   2
  -1   2   7 9429.41 575.781   1
  -1   2   6 322.515 95.5348   6
  -1   2   6 254.471 93.1116   1
   1  -2  -6 255.187 60.6599   2
   1   2  -6 264.995 86.5785   5
  -1   2   5 647.406 121.516   2
  -1   2   5 524.971 114.283   6
   1  -2  -5 441.851 85.1282   2
  -1   2   5 358.228 110.794   1
   1   2  -5 455.364 59.0203   1
   1  -2  -5 334.392 118.127   1
   1   2  -5 482.891 122.126   5
   1   2  -4 5381.75 391.556   5
  -1   2   4 5280.51 348.107   6
  -1   2   4 5291.42 383.296   1
   1  -2  -4 5197.11 313.453   2
   1  -2  -4 4265.38 392.327   1
   1   2  -4 5271.28 228.489   1
  -1   2   4 5393.12 295.308   2
  -1  -2   3 9035.89 272.940   6
  -1   2   3 9571.47 420.403   2
   1   2  -3 9859.40 523.216   5
   1  -2  -3 9504.24 494.174   1
  -1   2   3 9445.70 437.296   6
   1  -2  -3 9278.67 435.807   2
   1   2  -3 8976.90 344.377   1
   1   2  -3 9636.21 271.892   6
  -1  -2   3 9756.46 510.530   5
  -1   2   3 9139.48 486.003   1
   1  -2  -2 4408.49 331.847   1
  -1   2   2 5031.86 295.487   6
   1   2  -2 4635.51 266.131   1
  -1   2   2 4712.07 308.845   2
  -1  -2   2 5026.96 363.954   5
   1   2  -2 5007.39 230.021   6
   1  -2  -2 4946.77 325.079   2
  -1   2   2 4673.93 331.051   1
  -1  -2   2 4532.22 225.440   6
  -1   2   1 3092.28 215.302   6
   1  -2  -1 3086.70 265.097   1
  -1   2   1 3165.52 262.723   2
   1  -2  -1 3183.61 267.845   2
   1   2  -1 3309.16 206.428   6
  -1  -2   1 2929.18 288.825   5
  -1  -2   1 2980.41 199.547   6
   1   2  -1 3039.62 232.679   1
  -1   2   1 3070.29 258.690   1
  -1   2   0 503.431 110.169   2
  -1   2   0 549.935 101.789   1
   1  -2   0 418.108 88.0966   1
  -1   2   0 544.874 77.1387   6
   1   2   0 359.992 89.9418   1
   1   2   0 491.375 97.1903   2
  -1  -2   0 490.178 86.9233   6
   1   2   0 524.154 92.7093   6
   1  -2   0 536.141 115.168   5
  -1  -2   0 485.270 110.919   5
   1   2   1 3586.02 264.085   2
  -1   2  -1 3662.12 181.035   6
   1  -2   1 2816.27 245.269   1
   1  -2   1 3424.20 306.393   5
  -1  -2  -1 3632.17 256.910   6
   1   2   1 3611.95 260.358   6
  -1   2  -1 3611.94 298.493   2
  -1   2  -1 3188.35 238.804   1
   1   2   1 3323.60 271.316   1
  -1   2  -2 5163.16 375.290   2
  -1   2  -2 5027.61 277.847   1
  -1   2  -2 4930.46 176.633   6
   1   2   2 5090.77 332.561   6
   1  -2   2 4657.88 279.942   1
  -1   2  -2 5116.47 372.418   5
  -1  -2  -2 4824.68 327.536   6
   1   2   2 4883.01 351.207   1
   1  -2   2 5289.18 374.565   5
   1   2   2 5148.32 298.048   2
  -1   2  -3 261.737 97.4167   2
  -1  -2  -3 228.427 89.1523   6
   1  -2   3 234.329 60.9738   1
   1  -2   3 397.622 110.578   5
   1   2   3 301.167 72.5892   6
   1   2   3 274.660 89.2065   1
  -1   2  -3 176.353 63.3490   3
   1   2   3 301.099 60.3907   2
  -1   2  -3 304.708 56.6000   1
  -1   2  -3 283.201 81.6212   5
  -1   2  -4 3125.80 184.822   1
  -1   2  -4 3317.58 301.926   5
   1   2   4 3059.59 304.579   1
  -1  -2  -4 3171.89 292.079   6
  -1   2  -4 3298.87 283.030   3
   1  -2   4 3017.75 194.125   1
  -1   2  -4 3138.19 307.062   2
   1   2   4 2935.42 280.654   6
   1   2   4 3096.77 198.137   2
   1   2   5 11349.0 584.362   6
   1   2   5 11277.7 338.108   2
   1   2   5 10880.7 604.193   1
  -1   2  -5 11830.1 574.494   3
  -1   2  -5 11316.3 331.467   1
  -1  -2  -5 11649.9 600.862   6
   1  -2   5 11592.6 361.959   1
  -1   2  -5 11711.3 619.957   2
  -1   2  -5 11866.0 583.410   5
  -1  -2  -6 8825.52 545.252   6
  -1   2  -6 8602.44 485.641   4
   1   2   6 9371.98 547.386   6
  -1   2  -6 9312.44 516.934   3
  -1   2  -6 9518.88 532.118   5
   1   2   6 9230.19 568.378   1
  -1  -2  -6 8607.62 320.990   2
   1  -2   6 8594.59 303.274   1
   1  -2   7 39324.8 636.781   1
   1   2   7 40490.0 1199.92   6
   1   2   7 41798.1 1253.72   1
  -1  -2  -7 41609.0 1241.20   6
  -1  -2  -7 40095.1 667.136   2
  -1   2  -7 41669.8 1140.09   3
  -1   2  -7 39742.8 1065.41   4
  -1  -2  -8 14032.2 378.819   2
  -1  -2  -8 15827.1 795.892   6
  -1   2  -8 15355.0 724.679   3
   1   2   8 15572.0 764.020   6
   1  -2   8 14266.0 382.048   1
  -1   2  -8 15383.9 673.360   4
   1  -2   8 14217.3 337.862   6
   1   2   8 15466.3 791.834   1
   1   2   9 3789.76 391.942   6
   1  -2   9 3456.61 190.041   1
  -1  -2  -9 3242.87 177.794   2
   1  -2   9 3408.49 193.688   6
  -1  -2  -9 3553.02 393.640   6
  -1   2  -9 3597.90 336.860   4
  -1   2  -9 3575.18 358.070   3
   1   2   9 3657.83 400.634   1
   1  -2  10 374.222 68.6575   1
   1   2  10 451.661 141.580   6
  -1  -2 -10 411.480 146.063   6
   1   2  10 326.653 108.042   1
  -1   2 -10 395.046 116.720   4
   1  -2  10 320.576 64.4248   6
  -1   2 -10 382.770 130.877   3
  -1  -2 -10 285.646 50.0614   2
   1   2  11 441.614 124.955   6
   1  -2  11 454.051 89.6351   6
  -1  -2 -11 346.121 59.5640   2
  -1   2 -11 598.644 143.183   4
   1  -2  11 488.948 78.4385   1
   1   2  11 491.990 161.885   1
  -1   2 -11 536.691 159.043   3
  -1  -2 -11 569.014 169.348   6
   1  -2  12 348.087 81.8676   6
   1  -2  12 341.773 67.2162   1
  -1  -2 -12 334.050 61.0056   2
  -1   2 -12 481.538 162.720   4
   1   2  12 247.748 100.141   6
  -1  -2 -13 797.506 99.3481   2
   1  -2  13 919.363 150.793   6
   1   2  13 938.885 217.058   6
   1  -2  13 970.335 118.003   1
  -1   2 -13 1414.58 263.324   4
   1   2  14 1663.74 300.299   6
   1  -2  14 1964.38 228.612   6
  -1   2 -15 545.456 83.7945   7
   1  -2  15 509.078 126.271   6
   1   2  15 573.647 194.416   6
   1  -2  16 68.9020 61.6977   6
   1   2  16-40.0821 58.6276   6
  -1   2 -16-6.50828 20.5870   7
   1   2  17 312.569 147.761   6
   1  -2  17 248.685 82.4539   1
   1  -2  17 246.924 100.710   6
   1  -2  18-10.2618 23.3591   6
   1   2  18-9.59283 56.1598   6
   1  -2  18-2.62282 37.3387   1
   1  -2  19 105.678 72.8958   6
   1   2  19 9.67342 70.3056   6
   1  -2  19 118.598 66.8449   1
   1  -2  20 334.153 110.823   1
   1   2  20 608.455 215.811   6
   1  -2  20 657.832 170.654   6
   1   2  21 402.616 170.659   6
   1  -2  21 433.805 153.482   6
   1  -2  22 833.409 202.979   6
   1   2  22 672.402 230.969   6
   1   2  23 435.128 177.678   6
   1  -2  23 428.416 163.096   6
   1   2  24 252.137 70.9106   7
   1  -2  24 324.076 136.907   6
  -1   2 -24 312.228 155.924   2
   1   2  24 162.830 96.8583   6
   1  -2  25-12.8752 30.3993   6
  -1   2 -25-60.1566 94.4766   2
   1   2  25-50.4544 92.3240   6
   1   2  25-85.6075 88.1292   7
   1  -2  26 389.401 175.863   6
  -1   2 -26 261.932 157.492   2
   1   2  26 211.529 158.248   6
   1   2  27 82.0958 120.021   6
  -1   2 -27 82.7388 105.676   2
   1   2  28 46.6501 118.660   6
  -1   2 -28 115.045 112.108   2
   1   2  29 159.987 151.524   6
  -1   2 -29 293.020 192.712   2
  -1   2 -30 1.28021 39.5058   2
   1   3 -31 64.6736 89.0286   2
   1   3 -30-140.118 128.664   2
   1   3 -29 40.2976 67.6764   2
  -1   3  28 414.615 243.285   6
   1   3 -28 27.2213 30.3594   2
   1   3 -27 7.38510 31.7341   2
  -1   3  27 148.573 137.621   6
  -1   3  26 180.899 162.072   6
  -1   3  25 81.6465 85.3342   6
  -1   3  24 138.977 120.992   6
  -1   3  23-28.4716 19.7484   6
  -1  -3  22 339.417 105.961   6
  -1   3  22 181.606 128.471   6
  -1  -3  21 86.7688 53.4547   6
  -1   3  21 10.9013 56.0965   6
  -1  -3  20 140.199 81.9659   6
  -1   3  20 113.468 91.8046   6
  -1   3  19 38.7246 36.4738   6
  -1  -3  19 40.9283 49.5720   6
  -1   3  18 152.106 114.980   6
   1  -3 -18 67.4311 20.5866   2
   1   3 -18 319.558 157.688   4
  -1  -3  18 150.916 58.5005   6
   1   3 -17 294.057 138.513   3
  -1  -3  17 233.648 71.7488   6
   1   3 -17 399.008 163.318   4
  -1   3  17 285.370 145.906   6
   1  -3 -17 180.319 48.9387   2
   1   3 -16 220.150 107.912   3
   1   3 -16 451.161 163.110   4
  -1  -3  16 230.956 68.7886   6
  -1   3  16 124.700 27.5834   6
   1  -3 -16 141.764 36.7748   2
   1  -3 -15 460.108 92.3543   2
   1   3 -15 463.347 153.573   4
  -1   3  15 338.925 134.153   6
   1   3 -15 506.300 162.628   3
  -1  -3  15 544.469 90.6677   6
   1   3 -14 775.215 202.644   3
  -1  -3  14 745.206 91.8968   6
   1  -3 -14 800.665 130.526   2
   1   3 -14 758.424 183.142   4
  -1   3  14 607.880 182.971   6
   1   3 -13 1695.11 270.595   4
   1   3 -13 1725.07 303.232   3
   1  -3 -13 1803.00 201.647   2
  -1  -3  13 1542.46 111.465   6
  -1   3  13 1895.18 318.672   6
   1  -3 -12 145.558 61.2715   2
  -1   3  12 168.375 110.404   6
   1   3 -12 140.827 90.3076   3
   1   3 -12 242.581 100.327   4
   1   3 -11 4455.58 442.177   4
   1   3 -11 4244.47 453.133   3
   1  -3 -11 4365.71 320.413   2
  -1   3  11 4370.27 477.701   6
   1   3 -10 602.767 175.410   3
   1   3 -10 401.150 115.650   4
   1  -3 -10 552.887 119.325   2
  -1   3  10 550.617 168.512   6
   1  -3  -9 148.067 63.7865   2
   1   3  -9 204.368 73.5301   3
  -1   3   9 234.508 115.803   6
  -1   3   8 645.132 158.812   6
   1   3  -8 407.154 53.3111   1
   1   3  -8 697.729 185.393   5
   1   3  -8 550.112 150.371   3
   1  -3  -8 602.959 126.152   2
  -1   3   8 541.589 169.364   1
   1  -3  -7 21.7956 13.8118   2
   1   3  -7 58.6674 37.8880   3
   1   3  -7 45.5667 24.8798   1
  -1   3   7 46.5063 77.8358   1
   1   3  -7 79.7352 86.2080   5
  -1   3   7 120.951 91.4637   6
  -1   3   6 4562.80 306.688   2
   1   3  -6 4592.73 449.293   5
  -1   3   6 3758.33 370.381   6
   1   3  -6 3955.38 231.729   1
  -1   3   6 3705.16 415.777   1
   1  -3  -6 4020.60 339.760   2
   1   3  -5 837.202 113.764   1
   1   3  -5 889.474 192.994   5
  -1   3   5 797.731 179.849   1
  -1   3   5 1089.81 157.649   2
   1  -3  -5 892.986 163.061   2
  -1   3   5 892.487 166.472   6
  -1   3   4 21.2522 32.0801   1
   1   3  -4 37.6186 10.4960   1
  -1  -3   4-6.14608 17.1190   5
  -1   3   4-19.4480 16.2215   6
   1   3  -4 53.7456 56.9821   5
  -1   3   4-40.9765 64.0396   2
   1   3  -4-43.6275 51.4579   2
   1   3  -4 26.7705 20.0107   6
   1   3  -3 1591.28 145.473   6
  -1   3   3 1530.71 238.497   1
   1  -3  -3 1571.60 245.108   1
  -1   3   3 1518.79 199.416   2
  -1  -3   3 1545.78 146.041   6
  -1   3   3 1484.84 206.021   6
   1   3  -3 1444.45 237.931   2
   1   3  -3 1563.91 185.532   1
  -1  -3   3 1428.33 244.136   5
   1  -3  -2 2090.84 313.423   1
  -1   3   2 3205.73 311.630   2
  -1   3   2 3079.93 328.095   1
   1   3  -2 3134.46 228.403   6
  -1   3   2 3083.37 283.415   6
   1   3  -2 3311.96 289.805   1
   1   3  -2 3205.89 347.142   2
  -1  -3   2 3246.69 358.521   5
  -1  -3   2 3178.34 233.321   6
  -1  -3   1 815.419 128.688   6
   1  -3  -1 899.067 193.478   5
  -1   3   1 769.219 161.273   2
   1  -3  -1 693.178 136.391   1
   1   3  -1 810.750 124.059   6
  -1   3   1 765.876 131.261   6
  -1   3   1 638.639 146.345   1
   1   3  -1 902.415 176.752   2
   1   3  -1 833.586 155.436   1
  -1  -3   1 828.275 180.327   5
   1   3   0 12.0171 41.8461   1
  -1   3   0 24.2703 32.3944   2
  -1   3   0-8.71791 4.37951   6
  -1  -3   0 11.1737 17.3571   6
  -1   3   0-23.9079 24.1006   1
   1   3   0-4.01418 35.4646   6
   1  -3   0 1.89109 62.4456   5
  -1  -3   0 21.0854 57.1654   5
   1  -3   0-13.6915 58.6589   1
   1   3   0 54.3855 36.7905   2
  -1  -3  -1 907.865 152.777   6
   1  -3   1 877.616 158.548   1
  -1  -3  -1 882.086 200.201   5
   1   3   1 1065.66 182.664   1
  -1   3  -1 964.444 192.751   2
   1   3   1 921.031 156.044   6
   1  -3   1 943.381 202.788   5
  -1   3  -1 1007.42 124.252   6
   1   3   1 821.895 161.023   2
  -1   3  -1 937.645 157.364   1
  -1   3  -2 184.837 48.3806   6
   1   3   2 147.334 70.0176   1
   1   3   2 207.301 71.2673   2
  -1   3  -2 176.483 77.7168   2
   1  -3   2 101.064 60.5078   1
  -1  -3  -2 165.635 69.5325   6
  -1   3  -2 163.697 56.4434   1
   1   3   2 195.209 84.6106   6
   1  -3   2 202.108 92.5921   5
  -1   3  -3 1316.05 213.778   3
  -1   3  -3 1402.03 176.114   1
   1   3   3 1425.59 192.587   2
  -1   3  -3 1569.78 252.701   2
   1   3   3 1518.94 219.017   6
   1   3   3 1427.52 232.681   1
   1  -3   3 1312.13 182.462   1
  -1   3  -3 1271.09 102.574   6
   1  -3   3 1260.99 227.782   5
  -1  -3  -3 1371.44 216.201   6
  -1   3  -4 34.2690 49.7924   3
   1   3   4 4.33360 31.8766   6
   1   3   4 29.0227 48.5853   1
  -1  -3  -4 10.3957 28.7928   6
   1  -3   4 11.0092 26.9255   1
   1  -3   4 2.01023 21.1662   5
  -1   3  -4 21.4656 33.0332   1
   1   3   4-17.1829 58.7380   2
  -1   3  -4 63.2143 16.4342   2
  -1   3  -4 95.4226 73.8739   5
  -1   3  -5 28.5726 20.6640   3
   1   3   5 11.4941 33.5128   6
  -1   3  -5-18.6601 46.4607   2
  -1   3  -5 2.39174 15.8573   1
   1   3   5-21.0992 41.1509   2
  -1   3  -5-2.32110 19.5569   5
   1   3   5 17.2545 41.2555   1
  -1  -3  -5-7.40965 24.9646   6
   1  -3   5 4.72038 18.5148   1
   1   3   6 1041.56 236.917   1
  -1  -3  -6 1217.63 227.424   6
  -1   3  -6 1344.76 240.024   5
   1   3   6 1162.28 221.065   6
   1  -3   6 1098.62 136.817   1
  -1   3  -6 1018.52 191.688   3
  -1   3  -6 980.221 226.282   2
  -1   3  -6 1184.60 127.586   1
   1   3   6 1441.46 155.897   2
  -1   3  -7 136.753 42.0410   1
  -1   3  -7 233.917 119.358   5
  -1   3  -7 18.8761 29.7124   3
   1  -3   7 79.5230 31.9887   1
  -1   3  -7 105.346 56.4944   2
   1   3   7 104.746 98.5013   6
   1   3   7 112.479 75.4930   1
  -1  -3  -7 65.8399 59.5449   6
   1   3   8 660.893 168.565   6
   1  -3   8 569.039 87.6768   1
  -1   3  -8 644.133 173.095   3
  -1  -3  -8 697.576 188.141   6
  -1   3  -8 524.555 195.385   2
  -1   3  -8 514.372 110.991   4
  -1   3  -8 692.092 179.752   5
   1  -3   9 193.562 47.5808   1
   1   3   9 264.031 101.704   6
  -1   3  -9 177.563 99.8723   3
  -1   3  -9 60.8025 77.8946   4
  -1   3  -9 347.842 132.614   2
  -1   3 -10 683.875 182.578   3
   1   3  10 665.493 179.570   6
   1  -3  10 642.744 84.0527   1
  -1   3 -10 724.130 164.606   4
  -1   3 -10 594.830 179.307   2
   1   3  11-46.2505 10.9069   6
  -1   3 -11 61.3944 50.0596   2
  -1   3 -11 6.19907 25.2904   4
   1  -3  11-5.61618 7.46897   1
  -1   3 -11-39.6943 76.7296   3
  -1   3 -12 435.683 189.063   2
   1   3  12 669.514 190.236   6
  -1   3 -12 499.415 161.977   3
  -1   3 -12 549.604 148.193   4
  -1   3 -13 1367.12 305.559   2
  -1   3 -13 1481.38 282.478   3
   1   3  13 1837.33 329.693   6
  -1   3 -13 1869.62 290.745   4
   1  -3  13 1040.25 86.0902   6
   1  -3  13 625.275 69.8825   1
   1  -3  14 329.424 63.3643   6
   1  -3  14 156.488 34.0541   1
  -1   3 -14 271.860 128.687   2
  -1   3 -14 412.410 176.584   3
   1   3  14 280.875 112.281   6
  -1   3 -14 396.993 147.685   4
   1  -3  15 3458.24 231.900   6
   1   3  15 3037.81 457.558   6
  -1   3 -15 2661.05 447.561   2
   1  -3  15 1759.22 116.499   1
  -1   3 -15 3459.89 423.498   4
   1   3  16 334.674 154.873   6
   1  -3  16 306.643 79.0661   6
  -1   3 -16 191.529 128.208   2
  -1   3 -17 63.2480 79.3413   2
   1  -3  17 18.0790 23.0999   1
   1  -3  17 117.399 39.0225   1
   1  -3  17 205.964 73.9006   6
   1   3  17 92.6184 99.8548   6
  -1   3 -18 2352.05 428.632   2
   1  -3  18 2804.65 266.534   6
   1  -3  18 1908.60 137.151   1
   1   3  18 2613.35 459.419   6
   1  -3  19 691.501 142.747   6
   1   3  19 418.981 175.656   6
  -1   3 -19 407.319 193.193   2
   1   3  20 696.127 241.859   6
  -1   3 -20 603.401 234.706   2
   1  -3  20 933.912 173.451   6
  -1   3 -21 51.1655 42.9761   2
   1   3  21 8.57769 95.4403   6
   1   3  22-10.0056 62.3110   6
  -1   3 -22 25.0498 39.2259   2
  -1   3 -23 25.0975 34.1927   2
   1   3  23-11.4081 87.0045   6
  -1   3 -24 4.22146 56.4912   2
   1   3  24 220.251 166.677   6
   1   3  25 74.4387 74.9614   6
  -1   3 -25 92.8624 135.498   2
  -1   3 -26 0.14246 35.4304   2
   1   3  26 115.103 152.291   6
   1   3  27 176.749 197.862   6
  -1   3 -27 66.2182 99.2803   2
  -1   3 -28 123.878 177.183   2
  -1   3 -29 43.1317 70.5472   2
  -1   3 -30 69.1755 156.834   2
   1   4 -27 170.047 187.657   2
  -1   4  26 140.473 123.298   6
   1   4 -26 0.16123 4.34914   2
  -1   4  25 369.352 234.971   6
   1   4 -25 113.387 126.325   2
  -1   4  24 164.846 146.961   6
   1   4 -24 205.048 169.331   2
   1   4 -23 16.2656 41.2760   2
  -1   4  23-3.73035 28.9627   6
   1   4 -22-86.3761 93.3507   2
  -1   4  22-11.0152 93.7430   6
  -1   4  21-11.2181 60.6272   6
   1   4 -21-89.7880 93.4333   2
   1   4 -20 17.8849 34.5348   2
  -1   4  20 77.7530 95.6140   6
   1   4 -19 843.883 263.932   2
   1   4 -19 1203.61 286.018   4
  -1   4  19 942.319 291.878   6
   1   4 -19 815.799 260.953   3
   1   4 -18 110.000 111.409   3
   1   4 -18-4.18864 90.0457   2
  -1   4  18 174.598 141.643   6
   1   4 -18 147.477 96.9624   4
   1   4 -17 5.53149 11.6314   2
  -1   4  17 4.86885 50.3038   6
   1   4 -17 17.5151 48.3195   4
   1   4 -17-20.3166 37.8150   3
   1   4 -16-3.92812 60.8304   4
   1   4 -16 31.5157 78.3470   2
   1   4 -16 22.9981 34.3473   3
  -1   4  16 118.807 114.479   6
   1   4 -15 4.70093 27.0439   4
  -1   4  15 53.3845 69.0595   6
   1   4 -15 45.2045 78.0569   3
   1   4 -15 79.8287 98.2251   2
   1   4 -14 346.283 112.625   4
  -1   4  14 327.646 159.841   6
   1   4 -14 371.325 142.084   3
   1   4 -14 400.868 194.398   2
   1   4 -13-79.1771 103.938   4
   1   4 -13-22.7986 30.9528   2
   1   4 -13 81.2452 69.0804   3
  -1   4  13 11.7511 103.673   6
   1   4 -12 600.836 206.460   2
   1   4 -12 609.838 195.990   3
  -1   4  12 725.938 208.607   6
   1   4 -12 587.454 164.899   4
   1   4 -11 786.586 247.021   2
  -1   4  11 759.590 203.180   6
   1   4 -11 645.528 188.627   4
   1   4 -11 705.911 199.013   3
  -1   4  10 456.834 157.549   6
   1   4 -10 303.403 134.425   2
   1   4 -10 264.577 134.167   3
   1   4  -9 183.600 104.672   3
   1   4  -9 180.221 40.0900   1
  -1   4   9 240.040 113.674   6
   1   4  -9 252.057 138.096   2
   1   4  -8 14.3623 37.3746   2
   1   4  -8 14.5908 13.1307   1
   1   4  -8 1.82368 2.78286   3
  -1   4   8 0.06852 35.2620   6
   1   4  -7-64.8932 74.6207   3
  -1   4   7 12.1952 72.8227   6
   1   4  -7-20.6376 67.3158   2
   1   4  -7 44.6065 22.8886   1
  -1   4   6 195.068 88.7346   6
   1   4  -6 166.411 66.1336   1
   1   4  -6 121.872 67.6921   2
  -1   4   6 423.094 124.661   2
   1   4  -5 1674.40 203.093   1
  -1   4   5 1953.80 242.394   2
   1   4  -5 1689.20 300.327   2
  -1   4   5 1753.12 273.654   6
  -1   4   4 1504.12 224.277   2
   1   4  -4 1119.69 186.484   1
   1   4  -4 1250.51 264.868   2
  -1  -4   4 1206.84 275.285   5
   1   4  -4 1222.60 130.833   6
  -1   4   4 1307.08 218.905   6
  -1   4   3 948.941 214.855   1
  -1  -4   3 1265.83 268.746   5
   1   4  -3 1140.29 146.442   6
  -1   4   3 1135.67 188.603   2
  -1   4   3 1119.47 204.766   6
   1   4  -3 1175.49 242.032   2
   1   4  -3 1120.33 182.634   1
   1   4  -2-8.93586 20.6361   1
   1  -4  -2 1.83799 34.4076   5
   1   4  -2 26.3023 7.34278   6
   1   4  -2 55.1922 58.3564   2
  -1  -4   2-20.5867 57.4435   5
  -1   4   2-0.34117 19.6918   6
  -1   4   2-75.2542 92.3195   2
  -1   4   2-48.3042 50.7118   1
  -1   4   1 572.954 166.331   1
  -1   4   1 844.316 185.392   2
  -1   4   1 734.961 139.199   6
   1   4  -1 688.985 136.603   6
   1   4  -1 797.033 187.950   2
  -1  -4   1 801.442 201.353   5
   1   4  -1 710.000 155.476   1
   1  -4  -1 522.980 182.793   5
  -1   4   0 147.844 61.6992   6
  -1  -4   0 23.6182 82.3858   5
   1  -4   0 176.118 58.4307   5
  -1   4   0 113.122 82.3061   2
   1   4   0 103.197 46.8429   6
   1   4   0 79.5720 59.1530   1
   1   4   0 103.092 87.7552   2
  -1   4   0 103.515 71.6425   1
  -1   4  -1 1737.34 288.702   2
   1   4   1 1785.38 267.783   1
  -1   4  -1 1553.19 245.540   1
  -1   4  -1 1749.69 194.103   6
   1   4   1 1689.52 264.246   2
  -1  -4  -1 1446.41 310.368   5
   1  -4   1 1710.25 306.771   5
   1   4   1 1693.99 238.289   6
   1   4   2 649.565 166.144   2
  -1   4  -2 589.645 102.620   6
   1   4   2 630.478 174.938   1
   1  -4   2 665.216 185.760   5
  -1   4  -2 590.712 179.813   2
  -1   4  -2 506.562 136.078   1
   1   4   2 527.108 137.922   6
  -1  -4  -2 531.537 177.241   5
   1   4   3 346.523 112.760   6
   1   4   3 389.814 152.484   1
  -1   4  -3 420.062 148.203   2
  -1   4  -3 264.402 90.1488   1
   1   4   3 323.304 73.1177   2
  -1   4  -3 371.776 129.888   3
   1  -4   3 292.987 134.738   5
  -1   4  -3 298.907 62.7297   6
  -1   4  -4 303.564 106.779   3
   1  -4   4 359.857 147.256   5
   1   4   4 279.867 76.7597   2
   1   4   4 238.689 97.8447   6
  -1   4  -4 290.088 87.5646   1
  -1   4  -4 243.255 119.331   2
   1   4   5 625.940 138.658   2
  -1   4  -5 642.409 166.802   3
  -1   4  -5 576.755 118.520   1
   1   4   5 635.204 162.698   6
  -1   4  -5 746.076 195.127   2
  -1   4  -6 139.391 74.0475   3
   1   4   6 322.170 103.780   2
   1   4   6 227.545 111.819   6
  -1   4  -6 167.707 96.8068   2
  -1   4  -6 230.748 71.1824   1
  -1   4  -7 49.4523 47.7119   3
   1   4   7 21.4657 44.5169   6
  -1   4  -7 44.9221 36.5921   1
  -1   4  -7-26.7434 73.8659   2
  -1   4  -8 1304.26 142.763   1
  -1   4  -8 1157.24 238.010   3
   1   4   8 1467.56 281.080   6
  -1   4  -8 1284.75 271.960   2
   1   4   9 3498.91 454.951   6
  -1   4  -9 3225.91 420.124   3
  -1   4  -9 3248.88 458.216   2
  -1   4  -9 3347.67 404.239   4
  -1   4 -10 192.631 83.0535   3
  -1   4 -10 220.845 130.712   2
   1   4  10 247.895 135.470   6
  -1   4 -10 29.1869 59.6753   4
  -1   4 -11 275.071 137.975   2
   1   4  11 216.527 101.993   6
  -1   4 -11 303.671 128.317   3
  -1   4 -11 277.794 114.418   4
  -1   4 -12 80.4276 68.7919   2
  -1   4 -12 217.606 100.696   4
   1   4  12 231.404 119.562   6
  -1   4 -12 176.347 108.227   3
  -1   4 -13 64.3954 73.1661   2
  -1   4 -13-33.5688 57.4408   4
   1   4  13-4.33783 35.0803   6
  -1   4 -13 73.9185 78.4725   3
   1   4  14 24.5034 44.3793   6
  -1   4 -14 175.953 122.659   4
  -1   4 -14 128.483 98.8410   2
  -1   4 -14 74.4233 94.1133   3
  -1   4 -15 67.4345 47.9781   2
   1   4  15 24.9624 9.92608   6
  -1   4 -15 135.404 101.547   4
  -1   4 -15 85.5937 106.721   3
  -1   4 -16 25.1456 52.5632   2
  -1   4 -16 193.858 120.908   4
   1   4  16 27.2909 78.5290   6
   1   4  17 657.776 238.229   6
  -1   4 -17 543.942 216.098   2
  -1   4 -17 1012.25 262.687   4
   1   4  18 142.315 107.052   6
  -1   4 -18 49.4014 42.5345   2
  -1   4 -19 109.144 148.392   2
   1   4  19 112.066 133.534   6
  -1   4 -20 40.3952 77.4608   2
   1   4  20-118.728 107.175   6
   1   4  21 127.883 111.118   6
  -1   4 -21-107.667 103.860   2
  -1   4 -22 94.9633 163.886   2
   1   4  22 351.334 205.083   6
  -1   4 -23 133.918 133.262   2
   1   4  23 219.743 197.487   6
  -1   4 -24 260.546 235.220   2
   1   4  24 249.552 187.420   6
   1   4  25 76.3787 116.727   6
  -1   4 -25 5.86944 58.9848   2
  -1   4 -26 52.4388 93.8574   2
   1   5 -23 230.845 237.533   2
  -1   5  23 39.3174 24.2902   6
   1   5 -23 347.541 228.687   4
   1   5 -22 147.393 134.514   2
  -1   5  22 78.6760 130.441   6
   1   5 -22 404.256 218.915   4
  -1   5  21 65.7455 146.425   6
   1   5 -21 70.5942 125.688   2
   1   5 -21 189.800 156.080   4
  -1   5  20 152.895 162.395   6
   1   5 -20 17.6599 103.407   2
   1   5 -20 295.535 157.397   4
  -1   5  19 85.0035 116.282   6
   1   5 -19 302.110 174.680   4
   1   5 -19 138.211 143.620   3
   1   5 -19 0.14589 35.1988   2
   1   5 -18 104.347 112.825   4
   1   5 -18 21.8820 75.3030   2
  -1   5  18-2.07938 84.7204   6
   1   5 -18 43.5285 104.747   3
   1   5 -17 355.319 186.987   3
  -1   5  17 89.3073 86.5249   6
   1   5 -17 219.888 173.559   2
   1   5 -17 199.194 125.802   4
   1   5 -16 139.951 89.7501   4
   1   5 -16 97.1708 58.5251   3
  -1   5  16 319.803 177.832   6
   1   5 -16 222.142 156.055   2
   1   5 -15 376.114 191.379   2
  -1   5  15 214.908 131.929   6
   1   5 -15 323.961 174.409   3
   1   5 -15 185.498 79.8124   4
   1   5 -14 62.9275 23.2990   2
  -1   5  14 58.9842 77.3607   6
   1   5 -14 133.934 106.646   3
   1   5 -14 29.3286 39.1659   4
  -1   5  13 385.966 186.403   6
   1   5 -13 378.732 166.246   3
   1   5 -13 438.175 160.361   4
   1   5 -13 444.441 204.712   2
   1   5 -12-135.537 102.924   4
   1   5 -12-1.27150 68.7401   2
   1   5 -12 69.1044 60.1601   3
  -1   5  12 1.87421 35.2007   6
  -1   5  11 30.0110 76.3585   6
   1   5 -11-40.3282 23.3424   2
   1   5 -11-16.0801 40.8113   3
   1   5 -10 301.075 140.323   3
   1   5 -10 311.289 154.637   2
  -1   5  10 263.907 119.698   6
   1   5  -9 1443.81 309.687   3
   1   5  -9 1572.49 363.023   2
  -1   5   9 1556.07 304.259   6
  -1   5   8 680.332 204.069   6
   1   5  -8 824.576 229.056   2
   1   5  -8 570.775 114.218   1
   1   5  -8 716.194 213.511   3
   1   5  -7-120.494 123.911   2
   1   5  -7-50.7555 103.097   3
  -1   5   7-0.30005 13.7240   6
   1   5  -7 41.1486 48.0262   1
   1   5  -6 54.3863 18.6398   2
  -1   5   6 228.701 119.346   6
  -1   5   6 368.137 136.881   2
   1   5  -6 85.6544 81.7225   3
   1   5  -6 97.0212 62.5040   1
   1   5  -5-52.6055 46.8433   3
  -1   5   5 202.493 123.312   2
   1  -5  -5 218.785 145.532   5
   1   5  -5 98.9067 92.2188   2
   1   5  -5-16.4838 65.3533   1
  -1   5   5 53.1670 72.4304   6
   1   5  -4 1771.95 265.567   1
   1   5  -4 1719.85 171.978   6
   1   5  -4 1876.40 355.576   2
  -1  -5   4 2155.34 400.191   5
  -1   5   4 2319.77 319.229   6
   1  -5  -4 2157.55 397.954   5
  -1   5   4 2222.67 317.518   2
   1  -5  -3 331.622 163.675   5
   1   5  -3 138.786 57.5902   6
  -1   5   3 163.634 107.356   6
   1   5  -3 132.544 67.3478   2
  -1  -5   3 193.890 101.487   5
   1   5  -3 150.423 82.8724   1
  -1   5   3 126.368 60.4253   2
   1   5  -2 418.832 131.530   1
   1   5  -2 531.179 185.533   2
  -1   5   2 450.000 139.558   6
  -1   5   2 459.387 112.156   2
   1   5  -2 410.159 108.153   6
  -1  -5   2 612.588 193.868   5
   1  -5  -2 561.461 183.931   5
   1   5  -1 10.4712 38.5899   1
   1  -5  -1 50.2356 22.2268   5
   1   5  -1 3.00040 51.4279   2
  -1   5   1-158.935 137.019   2
  -1   5   1-9.86406 23.0008   6
  -1  -5   1-107.582 85.9142   5
   1   5  -1 65.0422 67.3363   6
   1   5   0 150.803 90.6064   2
  -1  -5   0 176.882 92.5147   5
  -1   5   0-121.804 125.788   2
  -1   5   0 123.964 65.8804   6
   1  -5   0 185.951 114.368   5
   1   5   0 166.550 83.7825   6
  -1   5  -1 40.4609 57.5282   1
   1   5   1-50.1072 89.7999   2
  -1   5  -1 57.9786 61.8222   3
  -1   5  -1 15.4942 26.3992   6
   1  -5   1-12.1737 29.0224   5
  -1   5  -1 107.510 37.0048   2
  -1  -5  -1-62.6021 66.0846   5
   1   5   1-63.3443 63.3532   6
   1   5   2 245.776 95.1202   6
  -1   5  -2 200.161 113.718   3
  -1   5  -2 208.778 71.4304   6
   1   5   2 50.4876 109.517   2
  -1   5  -2 143.573 52.8236   2
  -1  -5  -2 188.767 132.655   5
  -1   5  -2 263.707 111.442   1
   1  -5   2 347.079 171.197   5
  -1   5  -3 119.070 61.4557   1
   1   5   3 154.106 85.5555   6
  -1   5  -3 108.802 91.5435   2
  -1   5  -3 90.6141 36.6046   6
  -1  -5  -3 77.1159 24.2963   5
   1   5   3-6.55394 101.604   2
   1  -5   3 140.816 120.805   5
  -1   5  -3 139.678 93.1845   3
   1   5   4 534.024 141.129   2
  -1   5  -4 402.078 115.323   1
  -1   5  -4 488.931 187.978   3
  -1   5  -4 607.378 190.601   2
   1   5   4 584.662 163.526   6
  -1  -5  -4 425.190 211.793   5
   1  -5   4 765.331 226.642   5
  -1   5  -5 181.514 85.1280   1
  -1   5  -5 283.339 127.915   2
  -1   5  -5 224.780 91.2511   3
   1   5   5 238.119 114.806   6
   1   5   5 165.142 68.8408   2
   1   5   6 210.241 112.816   2
  -1   5  -6-43.6990 81.4525   3
   1   5   6 45.0289 43.6730   6
  -1   5  -6 41.7729 71.4962   2
  -1   5  -6 53.7417 43.1538   1
  -1   5  -7 1774.46 220.275   1
   1   5   7 2420.92 381.877   6
  -1   5  -7 2425.28 427.984   2
  -1   5  -7 2384.21 389.054   3
   1   5   7 3021.55 318.910   2
  -1   5  -8 819.540 246.651   2
  -1   5  -8 859.176 244.928   3
   1   5   8 1094.28 271.440   6
   1   5   9 4193.21 527.810   6
  -1   5  -9 3760.57 487.068   4
  -1   5  -9 3717.24 551.051   2
  -1   5  -9 3779.33 508.626   3
  -1   5 -10 59.0399 97.0866   2
  -1   5 -10-80.5364 105.180   4
  -1   5 -10 43.0353 39.0967   3
   1   5  10 74.4037 37.3701   6
  -1   5 -11-15.7936 67.2746   2
  -1   5 -11-56.2955 90.2702   4
  -1   5 -11-74.2981 87.7292   3
   1   5  11 54.8102 68.7144   6
   1   5  12 465.166 178.606   6
  -1   5 -12 441.204 165.932   3
  -1   5 -12 306.802 129.568   4
  -1   5 -12 329.497 191.192   2
  -1   5 -13-24.3413 59.7816   4
  -1   5 -13 104.166 83.3239   3
   1   5  13 19.2147 28.8686   6
  -1   5 -13 22.3177 62.8453   2
  -1   5 -14 53.9462 79.3361   3
  -1   5 -14 41.7739 55.8934   4
   1   5  14 33.6767 72.7128   6
  -1   5 -14-58.9192 84.5742   2
   1   5  15 29.3264 39.3093   6
  -1   5 -15 0.13175 38.2789   2
  -1   5 -15 48.1501 63.6525   4
  -1   5 -15-12.5464 26.3230   3
  -1   5 -16 245.581 189.785   3
  -1   5 -16 254.078 141.094   4
   1   5  16 315.913 200.296   6
  -1   5 -16 175.248 127.884   2
  -1   5 -17 148.421 140.997   2
  -1   5 -17 95.2826 111.138   4
   1   5  17 75.4883 118.314   6
  -1   5 -18 344.707 186.528   4
   1   5  18 338.550 196.171   6
  -1   5 -18 232.208 199.749   2
  -1   5 -19 118.110 146.190   2
   1   5  19 13.6730 50.2410   6
  -1   5 -19 100.420 134.230   4
  -1   5 -20-27.0680 55.0378   2
   1   5  20 126.403 145.574   6
   1   5  21 162.434 179.368   6
  -1   5 -21 33.7359 118.509   2
  -1   5 -22 124.951 160.008   2
   1   5  22 2.24973 16.2194   6
  -1   6  20 65.8028 124.372   6
  -1   6  19 224.644 167.871   6
   1   6 -18 200.711 187.869   2
  -1   6  18 38.7986 67.1886   6
   1   6 -18 184.118 153.773   4
   1   6 -18 142.431 179.015   3
   1   6 -17 7.17702 27.8820   2
  -1   6  17 86.8666 132.077   6
   1   6 -17 156.250 139.773   3
   1   6 -17 11.2662 75.5855   4
   1   6 -16-1.55315 23.4626   4
  -1   6  16 107.316 130.009   6
   1   6 -16 34.9873 87.6319   3
   1   6 -16 0.61593 73.8383   2
   1   6 -15 202.910 158.855   3
   1   6 -15-164.408 118.784   4
  -1   6  15-55.5682 60.0816   6
   1   6 -15 32.2880 99.9169   2
   1   6 -14 93.0112 106.231   3
  -1   6  14-16.5072 68.4772   6
   1   6 -14-210.172 133.519   4
   1   6 -14-36.4345 81.9490   2
   1   6 -13 319.797 210.407   2
   1   6 -13 130.861 89.3078   4
  -1   6  13 328.381 173.013   6
   1   6 -13 256.966 173.479   3
   1   6 -12 6.89749 66.0563   3
  -1   6  12 4.91118 63.0142   6
   1   6 -12 18.9506 54.0510   2
   1   6 -12-45.8892 116.354   4
   1   6 -11-109.030 112.551   3
   1   6 -11-30.6420 109.712   4
   1   6 -11-26.9017 50.9331   2
  -1   6  11-5.01109 36.9440   6
  -1   6  10 65.9524 59.9036   6
   1   6 -10 90.0398 111.795   2
   1   6 -10 152.076 130.461   3
  -1   6   9 507.298 189.130   6
   1   6  -9 437.855 185.378   3
   1   6  -9 601.669 239.267   2
   1   6  -8 286.562 165.585   2
   1   6  -8 201.834 122.304   3
  -1   6   8 346.073 153.629   6
   1  -6  -8 346.634 198.072   5
  -1   6   7 338.344 171.492   6
   1  -6  -7 263.682 210.566   5
   1   6  -7 209.762 144.020   2
   1   6  -7 96.8791 90.9963   3
   1   6  -6 86.3071 82.9905   2
   1  -6  -6 56.0604 76.2846   5
  -1   6   6 190.824 122.279   6
  -1   6   6 476.618 179.802   2
   1   6  -6 175.735 129.560   3
   1   6  -5-32.5008 54.6618   2
   1   6  -5 95.0327 108.197   3
  -1   6   5 7.04416 30.7903   6
   1  -6  -5 22.2632 58.3637   5
  -1   6   5 88.6675 63.4110   2
   1   6  -4 74.6952 96.9045   2
  -1   6   4 39.3952 50.2915   2
  -1   6   4 19.9826 86.2329   6
   1   6  -4 47.5027 91.8201   3
   1  -6  -4-147.821 114.967   5
   1   6  -3 2337.92 430.271   2
   1   6  -3 2107.91 381.848   3
   1  -6  -3 2259.16 472.816   5
  -1  -6   3 2198.74 460.609   5
  -1   6   3 2338.18 378.371   2
  -1   6   3 2054.19 305.146   6
  -1   6   2 671.950 168.916   6
  -1  -6   2 817.436 270.882   5
   1   6  -2 828.620 247.956   2
   1  -6  -2 768.088 274.851   5
  -1   6   2 764.618 209.806   2
  -1   6   1 19.6179 63.8170   6
  -1   6   1-63.7734 104.071   2
  -1  -6   1-27.5078 104.574   5
   1   6  -1-149.144 146.897   2
   1  -6  -1 239.099 156.479   5
  -1   6   1 53.3918 64.8931   3
   1  -6   0 42.7108 116.916   5
  -1   6   0-182.768 150.066   2
  -1   6   0 88.6933 58.4833   3
   1   6   0-54.3515 122.606   2
   1   6   0 93.4607 70.4756   6
  -1  -6   0 79.7685 103.123   5
   1   6   1-89.0810 119.633   2
   1   6   1 29.2507 51.2105   6
   1  -6   1 26.8143 64.7564   5
  -1   6  -1 59.0663 90.0635   3
  -1   6  -1-89.6606 123.439   2
  -1  -6  -1 61.0650 64.3912   5
  -1   6  -2 343.710 155.638   3
   1   6   2 586.434 174.744   6
  -1  -6  -2 794.876 276.251   5
   1   6   2 573.369 162.699   2
  -1   6  -2 380.924 117.085   2
   1  -6   2 596.171 246.685   5
   1   6   3 573.091 172.712   2
  -1  -6  -3 829.535 269.775   5
   1  -6   3 528.127 249.432   5
   1   6   3 564.926 160.623   6
  -1   6  -3 615.346 220.435   2
  -1   6  -3 609.371 195.726   3
  -1  -6  -4 803.307 258.327   5
   1   6   4 633.190 191.812   6
   1   6   4 777.092 200.482   2
  -1   6  -4 653.624 217.710   2
  -1   6  -4 748.627 240.602   3
  -1  -6  -5 397.277 187.259   5
   1   6   5 373.748 159.875   6
  -1   6  -5 299.370 160.192   3
  -1   6  -5 385.255 200.061   2
   1   6   5 479.328 172.538   2
  -1   6  -6-5.45995 67.3087   3
   1   6   6 95.8422 89.5749   6
  -1   6  -6 221.623 132.427   2
  -1  -6  -6 29.0553 66.8340   5
  -1   6  -7 160.354 134.608   2
  -1   6  -7 9.24551 55.3402   3
  -1  -6  -7 33.5890 92.9893   5
   1   6   7-2.84312 15.4502   6
  -1   6  -8 12.3577 13.7820   3
  -1  -6  -8-15.0385 54.4206   5
   1   6   8 40.3505 88.8417   6
  -1   6  -8-5.50915 52.5421   2
   1   6   9 73.1628 89.0754   6
  -1   6  -9-47.6046 89.1154   4
  -1   6  -9 41.7020 40.8020   3
  -1   6  -9 116.334 83.0770   2
   1   6  10 108.473 115.805   6
  -1   6 -10 283.872 169.434   3
  -1   6 -10 36.9563 45.9619   4
  -1   6 -10 192.402 163.469   2
  -1   6 -11-48.7374 78.2020   2
  -1   6 -11-116.547 109.395   4
  -1   6 -11 117.485 89.2917   3
   1   6  11 68.2239 84.1818   6
   1   6  12-169.170 120.132   6
  -1   6 -12-137.796 104.801   4
  -1   6 -12 92.7147 142.700   2
  -1   6 -12 5.68171 48.6351   3
  -1   6 -13 206.272 150.615   3
  -1   6 -13-7.76154 68.5326   4
  -1   6 -13 207.175 136.514   2
   1   6  13 107.783 100.178   6
  -1   6 -14 446.927 252.983   2
   1   6  14 433.945 201.287   6
  -1   6 -14 352.543 160.833   4
  -1   6 -14 554.228 227.920   3
  -1   6 -15 136.987 138.150   4
   1   6  15 60.1614 82.3424   6
  -1   6 -15 116.557 129.749   2
  -1   6 -15 144.043 147.831   3
  -1   6 -16 48.2281 92.3687   4
   1   6  16 38.3976 43.9247   6
  -1   6 -16 223.411 182.240   3
  -1   6 -16 102.530 169.421   2
  -1   6 -17 39.9389 92.5375   4
  -1   6 -17-8.72887 76.7738   2
   1   6  17-24.5690 39.8004   6
   1   6  18-22.6866 30.2571   6
  -1   6 -18 157.680 162.263   4
   1   6  19 203.132 222.367   6
  -1   7  16 51.5926 68.8313   6
  -1   7  15 7.37389 89.2099   6
  -1   7  14 16.5431 70.5227   6
  -1   7  13 7.14773 55.3041   6
   1   7 -12 91.3441 111.735   3
   1   7 -12-166.538 171.184   4
  -1   7  12 45.1592 99.8634   6
   1   7 -11 4.55318 70.3272   4
   1   7 -11 126.629 90.5762   3
   1   7 -10 238.104 193.735   2
   1   7 -10 129.306 145.874   3
   1   7  -9 44.2385 59.3943   3
   1   7  -9 17.7104 110.618   2
   1  -7  -9 51.6126 118.487   5
   1   7  -8 52.7681 104.722   2
   1  -7  -8 16.9502 35.1678   5
   1   7  -8-168.758 125.346   3
   1   7  -7-25.7775 39.6534   3
   1  -7  -7-21.7778 83.1860   5
   1   7  -7 15.9436 109.992   2
  -1   7   6 132.020 115.180   3
   1   7  -6 96.4327 56.0589   3
   1  -7  -6 230.484 185.690   5
   1   7  -6 44.1545 47.6489   2
   1   7  -5-70.7745 84.5367   2
   1  -7  -5 47.0610 73.3618   5
   1   7  -5 82.6813 107.951   3
  -1   7   5-81.1451 74.6417   3
   1   7  -4 99.1271 151.910   3
  -1   7   4 14.6131 32.9064   3
   1   7  -4-9.04411 116.274   2
   1  -7  -4 174.066 171.515   5
  -1   7   4 305.759 168.438   2
   1   7  -3 239.275 148.876   3
  -1   7   3 616.431 227.009   2
   1   7  -3 285.768 102.925   2
  -1   7   3 284.336 149.518   3
   1  -7  -3 509.772 269.191   5
   1   7  -2 238.467 103.782   2
  -1   7   2 284.837 160.119   3
   1  -7  -2 474.414 256.876   5
  -1   7   2 414.369 194.100   2
   1   7  -2 438.556 187.608   3
  -1  -7   2 648.616 287.537   5
   1   7  -1 68.0424 46.6954   3
  -1   7   1 132.780 123.992   3
   1  -7  -1 261.849 198.674   5
  -1   7   1 19.1513 18.3769   2
  -1  -7   1 153.466 150.174   5
   1   7  -1-40.1764 102.445   2
  -1  -7   0 250.967 207.159   5
   1   7   0 25.4049 76.9732   2
  -1   7   0-11.8356 43.1900   2
  -1   7   0 76.2158 91.5339   3
   1  -7   0 164.959 158.001   5
   1   7   0 118.778 107.703   3
  -1   7  -1 570.544 236.219   2
  -1   7  -1 411.698 168.760   3
  -1  -7  -1 685.071 287.558   5
   1   7   1 514.874 222.577   3
   1  -7   1 638.782 273.051   5
   1   7   1 678.202 230.291   2
  -1   7  -2-162.419 122.318   2
   1   7   2-56.0548 73.6066   2
  -1  -7  -2 68.7299 109.192   5
   1  -7   2 182.831 136.506   5
  -1   7  -2 32.4571 57.2034   3
  -1  -7  -3 255.658 172.232   5
  -1   7  -3-164.659 167.844   2
   1   7   3 208.511 127.261   2
  -1   7  -3 103.068 108.969   3
  -1   7  -4 24.5115 58.6239   3
  -1  -7  -4 114.637 139.855   5
   1   7   4 207.468 150.056   2
  -1  -7  -5 185.259 151.852   5
  -1   7  -5 95.1141 86.1775   3
  -1   7  -5-223.358 149.974   2
  -1   7  -6-155.630 126.638   2
  -1   7  -6-81.6859 99.6066   3
  -1  -7  -6 144.804 174.903   5
  -1  -7  -7 221.131 200.195   5
  -1   7  -7 85.8490 41.3031   3
  -1  -7  -8 58.2518 106.801   5
  -1   7  -8 57.1476 104.278   3
  -1   7  -8-176.194 138.187   2
  -1   7  -9 51.1588 68.5742   4
  -1   7  -9 7.53110 74.0909   3
  -1   7  -9 184.239 166.916   2
  -1   7 -10 48.3294 125.868   2
  -1   7 -10 88.9040 81.5093   3
  -1   7 -10-158.258 120.539   4
   1   7  10 107.106 106.018   6
  -1   7 -11-133.617 112.145   4
   1   7  11 21.0890 72.5824   6
  -1   7 -11 180.796 169.192   3
   1   7  12-1.41740 94.1068   6
   1   7  13 0.80740 35.5665   6
   1   7  14-21.4559 46.7918   6
   1   7  15 117.807 169.127   6
   1   8  -2 25.3198 74.3253   3
   1   8  -1-0.12975 58.7750   3
   1   8   0 38.0238 69.0972   3
  -1   8  -1-0.13783 53.6221   2
  -1   8  -1-33.6366 55.3228   3
  -1   8  -2 43.2063 97.7284   3
  -1   8  -2-103.791 103.911   2
  -2   0  34 263.546 207.736   6
  -2   0  33 68.9150 93.4111   6
  -2   0  32 265.973 156.443   6
  -2   0  31 73.1840 86.1993   6
  -2   0  30 592.420 227.841   6
  -2   0  29 34.9530 45.8033   6
  -2   0  28 494.454 212.312   6
  -2   0  27-59.7128 47.2789   6
  -2   0  26 25.7330 43.2884   6
  -2   0  25 146.283 124.413   6
  -2   0  24 7011.97 713.709   6
  -2   0  23 70.9807 114.841   6
  -2   0  22 2653.33 406.871   6
  -2   0  21 51.4710 86.1703   6
  -2   0  20 2195.35 352.052   6
  -2   0  20 2339.08 336.901   1
  -2   0  19 1.63554 28.6774   1
  -2   0  19 96.0395 41.5368   7
  -2   0  19 45.5841 65.3323   3
  -2   0  19-1.21288 38.0074   6
  -2   0  18 2185.61 137.235   7
  -2   0  18 2438.63 322.448   1
  -2   0  18 2050.02 314.683   6
  -2   0  18 2291.22 293.965   3
  -2   0  17-50.3642 70.2554   6
  -2   0  17-1.77954 8.41883   7
  -2   0  17 3.09757 19.3951   3
  -2   0  17 0.53123 50.8270   1
  -2   0  16 158.457 73.4579   6
  -2   0  16 138.470 27.3247   7
  -2   0  16 217.617 84.9091   1
  -2   0  16 284.887 99.6611   4
  -2   0  16 171.037 70.6162   3
  -2   0  15-32.9720 31.7391   7
  -2   0  15-52.6888 66.2424   6
  -2   0  15-20.7225 25.3712   1
  -2   0  15 83.3874 66.7094   4
  -2   0  15-28.2104 32.5015   3
  -2   0  14 3679.21 339.815   1
  -2   0  14 3683.49 305.244   3
  -2   0  14 4060.75 331.020   4
  -2   0  14 3620.92 363.155   6
  -2   0  13 27.4341 37.3707   3
  -2   0  13-19.7605 42.1742   6
  -2   0  13 83.6568 77.5200   4
  -2   0  13-12.2468 10.0915   1
  -2   0  12 9.36756 28.3562   1
  -2   0  12 5.33479 7.03899   3
  -2   0  12 154.610 80.0902   4
  -2   0  12 16.7811 11.4883   6
  -2   0  11 73.3196 63.8935   4
  -2   0  11-31.3993 29.8685   6
  -2   0  11-12.5944 15.9204   1
  -2   0  11 2.40396 13.6679   3
  -2   0  10 280.608 79.6463   1
  -2   0  10 305.328 98.5554   4
  -2   0  10 179.497 67.1113   3
  -2   0  10 314.650 87.8868   6
  -2   0   9 12.1664 16.4304   1
  -2   0   9-16.4436 25.8075   3
  -2   0   8 1843.27 168.341   1
  -2   0   8 1427.94 163.323   4
  -2   0   8 1521.61 143.854   3
  -2   0   7 125.445 69.9331   4
   2   0  -7 7.54318 31.3664   1
   2   0  -7 25.0296 35.2262   3
  -2   0   7-9.52923 25.6964   3
  -2   0   7-3.80931 22.1137   1
   2   0  -6 41586.2 620.200   3
  -2   0   6 43391.6 751.142   1
  -2   0   6 44262.8 669.202   4
  -2   0   6 43959.8 650.945   3
   2   0  -6 44840.8 757.898   1
   2   0  -5 9.98813 13.4552   1
  -2   0   5 18.1982 27.4038   4
   2   0  -4 23292.5 458.145   1
   2   0   2 1761.49 108.354   2
   2   0   3-0.15192 23.0621   6
  -2   0  -3-37.4872 39.1464   7
  -2   0  -3 3.48739 16.3446   6
   2   0   4 116489. 969.529   7
   2   0   4 117074. 1336.80   6
  -2   0  -4 115455. 1080.19   2
  -2   0  -4 113953. 1331.21   6
   2   0   5-2.44388 18.7698   6
  -2   0  -5 52.0645 27.5020   6
   2   0   5 181.543 54.1966   7
   2   0   6 3060.40 171.434   7
  -2   0  -6 3118.88 254.323   6
   2   0   6 3056.20 252.146   6
   2   0   7 17.6073 30.2424   6
   2   0   7-15.4371 23.3850   7
  -2   0  -7 25.8327 16.0788   6
  -2   0  -8 1077.01 168.688   6
   2   0   8 1151.67 110.430   7
   2   0   8 1087.48 165.682   6
   2   0   9 34.5837 31.3054   6
  -2   0  -9 53.1413 49.6866   6
   2   0   9-7.99777 16.0172   7
  -2   0 -10 66.8418 51.5020   6
   2   0  10 35.9448 26.5118   7
   2   0  10-13.9428 19.9220   6
   2   0  11 51.5607 45.0368   7
  -2   0 -11-3.94092 17.0882   6
   2   0  11 33.3976 34.7107   6
   2   0  12 10451.3 621.601   6
  -2   0 -12 11434.1 658.229   6
   2   0  12 9847.28 372.571   7
   2   0  13 101.003 60.2973   7
  -2   0 -13 2.91426 49.4520   6
   2   0  13 40.1134 59.3695   6
  -2   0 -14 1812.07 289.116   6
   2   0  14 1607.57 257.350   6
   2   0  14 1860.68 170.124   7
   2   0  15 188.053 76.7362   7
   2   0  15-35.9906 35.3615   6
   2   0  15 121.304 86.3622   3
   2   0  16 4103.99 257.568   7
   2   0  16 4085.25 444.081   6
   2   0  17-11.7840 28.7279   6
   2   0  18 3071.70 415.925   6
   2   0  19 6.05520 46.5634   6
   2   0  20 310.090 100.993   6
   2   0  21-72.5384 76.3269   6
   2   0  22 1658.84 337.064   6
   2   0  23 79.4080 90.3148   6
   2   0  24 64.4226 109.566   6
  -2   0 -24 203.381 112.367   2
  -2   0 -25 33.2247 76.7479   2
   2   0  25 95.3004 51.0287   6
  -2   0 -26 229.902 137.052   2
   2   0  26 270.508 151.299   6
   2   0  27-69.1633 90.4904   6
   2   0  28 471.704 213.584   6
   2   0  29-75.8034 57.5797   6
   2   0  30 408.495 219.268   6
   2   0  31 201.592 169.152   6
   2   0  32 120.466 177.039   6
  -2  -1  32 76.3159 93.3824   6
  -2   1  32 99.0581 130.025   6
  -2   1  31-5.89340 55.9251   6
  -2  -1  31 66.4090 71.5365   6
  -2   1  30-18.2264 11.4340   6
  -2  -1  30 48.3052 90.9537   6
  -2  -1  29-10.9757 62.6484   6
  -2   1  29 9.74326 64.4788   6
  -2   1  28 371.108 163.540   6
  -2  -1  28 625.708 212.292   6
  -2  -1  27 21.6663 59.7732   6
  -2   1  27 21.4572 20.6246   6
  -2   1  26 869.507 273.958   6
  -2  -1  26 928.949 261.369   6
  -2   1  25 354.654 186.840   6
  -2  -1  25 412.339 168.566   6
  -2   1  25 299.496 73.4527   7
  -2   1  24-43.1217 58.0163   6
  -2   1  24-58.0355 53.1166   7
  -2  -1  24-29.6768 82.7579   6
  -2   1  23 738.677 124.485   7
  -2   1  23 661.677 223.368   6
  -2  -1  23 696.241 202.111   6
  -2  -1  23 599.785 185.116   1
  -2  -1  22 860.325 200.346   1
  -2  -1  22 966.787 229.814   6
  -2   1  22 1131.12 271.763   6
  -2   1  22 897.831 182.481   3
  -2   1  21 156.363 85.4536   3
  -2  -1  21 71.1245 65.0911   1
  -2  -1  21 103.648 59.9100   6
  -2   1  20-65.8266 102.235   6
  -2  -1  20-35.5281 48.8804   6
  -2   1  20-20.4762 12.2189   3
  -2  -1  20 23.3657 42.6000   1
  -2   1  19 893.084 165.874   3
  -2  -1  19 768.859 168.487   1
  -2   1  19 732.666 196.809   6
  -2  -1  19 658.054 163.732   6
  -2   1  18 1011.22 173.747   3
  -2   1  18 740.375 201.664   6
  -2  -1  18 779.967 177.276   6
  -2  -1  18 885.844 165.518   1
  -2  -1  17 3759.11 403.900   3
  -2  -1  17 3620.00 325.268   1
  -2   1  17 3603.69 310.815   3
  -2   1  17 3544.34 429.326   6
  -2  -1  17 3598.87 375.532   6
  -2   1  16 106.188 85.0322   6
  -2   1  16-48.6550 62.2124   1
  -2  -1  16 40.3669 51.4461   6
  -2   1  16 3.54195 34.9348   3
  -2  -1  16 51.8445 62.2266   3
  -2  -1  16 21.9945 44.4854   1
  -2   1  15 353.548 133.694   1
  -2  -1  15 319.188 101.168   6
  -2   1  15 367.851 128.296   6
  -2  -1  15 370.007 97.0248   1
  -2  -1  15 288.166 106.619   3
  -2  -1  15 404.655 127.775   4
  -2   1  14 2748.26 340.507   1
  -2  -1  14 2517.64 281.720   6
  -2  -1  14 2690.91 310.711   4
  -2  -1  14 2730.54 241.747   1
  -2   1  14 2588.25 339.740   6
  -2  -1  13 7893.28 386.681   1
  -2   1  13 8466.60 569.422   1
  -2   1  13 7715.26 563.316   6
  -2  -1  13 7734.17 465.684   6
   2   1 -13 8371.33 520.024   3
  -2  -1  13 8272.09 517.940   4
  -2  -1  12 26.1211 18.5713   6
  -2   1  12 7.41173 15.0182   6
  -2   1  12 107.229 70.5818   1
  -2  -1  12 15.1891 21.3481   4
  -2  -1  12 69.4773 38.4556   1
   2   1 -12 55.6926 63.9941   3
  -2  -1  11 727.768 127.453   6
  -2   1  11 820.080 161.992   6
  -2  -1  11 559.916 136.589   4
  -2  -1  11 653.860 94.5590   1
   2   1 -11 663.447 139.216   3
   2   1 -11 950.273 182.335   4
  -2   1  11 727.703 158.042   1
   2   1 -10 307.715 108.826   4
   2   1 -10 73.8374 54.4911   3
  -2  -1  10 157.782 43.0908   1
  -2   1  10 55.9060 52.9711   1
  -2  -1  10 69.7359 33.1876   4
  -2   1  10 160.300 88.1722   6
  -2   1   9 101.841 55.2868   1
   2   1  -9 112.849 60.6862   3
   2   1  -9 94.0430 28.8227   4
  -2   1   9 158.871 72.0332   6
  -2  -1   9 149.283 35.3942   1
  -2  -1   8 20747.8 375.456   1
  -2   1   8 19859.8 730.550   1
   2   1  -8 19866.1 677.057   3
   2  -1  -8 21592.6 781.096   1
   2   1  -8 20728.1 664.974   4
  -2   1   8 20141.4 737.449   6
   2  -1  -7 658.501 131.938   1
  -2   1   7 684.497 111.210   1
  -2   1   7 449.517 105.454   6
   2   1  -7 551.894 100.739   3
   2   1  -7 441.573 105.176   4
   2  -1  -6 1738.37 206.118   1
  -2   1   6 2148.81 205.693   1
   2  -1  -5 63438.1 1167.81   1
  -2   1   5 64213.8 1141.10   1
   2  -1  -4 68156.5 1122.16   1
  -2   1   4 67392.0 1100.01   1
   2  -1  -4 61448.1 758.437   2
  -2  -1   3 340.056 46.7644   6
   2  -1  -3 312.999 75.0874   1
   2   1  -3 316.443 63.0371   5
   2  -1  -3 351.992 69.0170   2
  -2   1   3 307.591 65.1938   1
   2   1  -2 37881.1 726.915   5
   2  -1  -2 35775.2 655.343   2
  -2   1   2 36558.4 635.279   2
  -2  -1   2 39061.7 729.933   5
  -2   1   2 37343.0 721.043   1
  -2  -1   2 35930.8 554.072   6
   2   1  -2 38571.8 549.439   6
   2  -1  -2 35773.0 745.830   1
   2  -1  -1 62704.7 909.793   1
  -2   1   1 66055.5 926.707   2
  -2   1   1 64552.5 758.848   3
   2   1  -1 65717.2 795.218   6
  -2   1   1 61030.7 870.228   1
  -2  -1   1 66307.4 949.516   5
   2  -1  -1 64353.0 919.916   2
   2  -1   0 6181.62 300.598   2
   2  -1   0 6228.86 265.625   1
   2  -1   0 6203.96 278.646   5
  -2   1   0 6344.16 300.148   2
   2   1   0 6065.33 269.481   6
   2  -1   0 6471.28 264.808   3
  -2  -1   0 6013.51 269.038   6
  -2   1   0 6396.30 256.226   3
  -2   1   0 5812.91 251.877   1
   2  -1   1 20668.2 520.241   3
  -2  -1  -1 19646.9 534.965   6
  -2   1  -1 19484.5 497.202   5
   2  -1   1 20117.0 459.557   1
   2  -1   1 20335.5 568.178   2
  -2   1  -1 19319.3 433.464   1
  -2   1  -1 19997.9 565.035   2
  -2   1  -1 20345.0 504.433   3
   2   1   1 20172.5 535.429   6
   2  -1   1 20285.0 503.477   5
   2  -1   2 1883.62 174.330   2
   2   1   2 1893.28 170.947   6
  -2   1  -2 1673.52 140.934   4
  -2   1  -2 1702.54 172.624   2
  -2   1  -2 1870.76 165.287   3
  -2   1  -2 1764.83 121.936   1
   2  -1   2 1779.63 158.794   3
  -2  -1  -2 1827.04 170.091   6
  -2   1  -2 1764.49 155.803   5
   2  -1   2 1891.54 137.530   1
  -2   1  -3 41089.3 900.907   2
   2  -1   3 41477.9 836.227   3
   2  -1   3 41559.3 790.101   4
   2   1   3 41153.8 897.721   6
  -2   1  -3 41486.5 515.099   6
  -2   1  -3 42765.7 829.143   3
   2  -1   3 41996.9 502.398   6
  -2  -1  -3 41481.8 897.378   6
   2  -1   3 41280.3 618.095   1
  -2   1  -3 40577.2 749.858   4
   2   1   4 21851.0 693.636   6
   2  -1   4 21997.2 425.855   6
  -2   1  -4 21451.0 679.614   2
  -2  -1  -4 22010.5 697.417   6
  -2   1  -4 21949.5 581.784   4
   2  -1   4 22923.9 614.791   4
  -2   1  -4 22031.0 432.597   6
   2  -1   4 22950.0 650.091   3
   2  -1   4 22621.7 468.617   1
   2  -1   5 25677.0 520.299   6
  -2   1  -5 24262.7 765.949   2
   2  -1   5 26714.5 727.569   3
  -2   1  -5 25799.1 672.914   4
  -2   1  -5 24999.6 525.997   6
   2  -1   5 26167.9 689.074   4
   2   1   5 24253.1 786.659   6
  -2  -1  -5 24755.8 783.249   6
   2  -1   6 2352.29 175.632   6
  -2   1  -6 2500.22 250.707   4
   2   1   6 2453.20 263.271   6
  -2   1  -6 2427.64 174.564   6
  -2  -1  -6 2419.28 261.475   6
   2  -1   6 2388.65 232.484   3
   2  -1   6 2646.93 221.123   4
   2  -1   7 14477.9 594.017   3
  -2  -1  -7 14635.0 669.100   6
  -2   1  -7 14509.4 482.884   6
   2  -1   7 14205.9 566.034   4
   2   1   7 14335.9 659.619   6
   2  -1   7 14116.7 483.729   6
   2   1   8 52.4810 52.7596   6
  -2  -1  -8 64.2182 53.4746   6
  -2   1  -8 49.4667 41.0632   6
   2  -1   8 18.1332 30.1619   4
   2  -1   8-3.96400 24.3215   6
   2  -1   8 60.3357 62.4439   3
   2  -1   9 6046.69 364.450   6
  -2   1  -9 6123.73 365.582   6
   2  -1   9 6295.74 426.786   3
   2  -1   9 5926.64 396.410   4
  -2   1  -9 6115.31 260.191   7
   2   1   9 6134.00 469.453   6
  -2  -1  -9 6323.55 481.861   6
   2  -1  10 25912.9 799.327   6
  -2   1 -10 26522.7 804.289   6
   2   1  10 25402.3 993.349   6
  -2   1 -10 25529.9 539.898   7
   2  -1  10 25949.4 901.892   3
  -2  -1 -10 27432.0 1057.37   6
   2  -1  10 26731.8 862.100   4
   2  -1  11 7429.53 456.363   6
  -2  -1 -11 7936.10 579.638   6
   2  -1  11 7888.09 508.272   3
  -2   1 -11 7494.11 451.782   6
  -2   1 -11 7267.07 298.084   7
   2   1  11 7018.61 545.522   6
   2  -1  11 7202.74 480.660   4
   2  -1  12 153.555 73.5631   6
  -2   1 -12 72.5750 24.7814   7
   2   1  12 186.594 80.3986   6
  -2  -1 -12 158.429 84.5306   6
   2  -1  12 72.7962 65.2087   3
   2  -1  12 109.767 71.8516   4
   2  -1  13 6626.88 469.436   6
  -2  -1 -13 7001.86 588.025   6
   2   1  13 6127.24 547.018   6
   2  -1  13 6783.04 502.442   3
   2  -1  14 643.844 153.702   6
   2   1  14 631.255 183.178   6
   2  -1  15 142.675 65.0039   6
   2   1  15 203.116 95.5494   6
   2   1  16 166.312 100.500   6
   2  -1  16 136.469 81.3775   6
   2   1  17 975.983 243.837   6
   2   1  17 890.093 153.797   7
   2  -1  17 1131.79 221.443   6
   2  -1  18 611.228 171.661   6
   2   1  18 757.496 219.996   6
   2   1  18 524.538 106.899   7
   2  -1  19 262.748 105.817   1
   2   1  19 245.288 75.2469   7
   2   1  19 295.648 118.568   6
   2  -1  19 341.412 133.181   6
   2   1  20 1811.93 359.225   6
   2  -1  20 1923.17 322.141   6
   2   1  20 2008.08 235.888   7
   2  -1  20 1788.70 296.581   1
   2   1  21 22.5155 41.1152   7
   2   1  21 40.5365 75.8138   6
   2  -1  21 44.0336 43.3659   6
   2   1  22 234.882 118.260   6
   2   1  22 379.976 104.560   7
   2  -1  22 366.635 145.175   6
   2   1  23 313.950 92.1762   7
  -2  -1 -23 308.752 122.856   2
   2  -1  23 334.521 141.527   6
  -2   1 -23 234.516 145.096   2
   2   1  23 257.766 144.978   6
   2  -1  24 54.5612 57.0127   6
  -2   1 -24 164.241 108.398   2
   2   1  24 184.223 79.8167   7
   2   1  24 134.143 122.827   6
  -2   1 -25 453.966 176.817   2
   2  -1  25 752.930 234.460   6
   2   1  25 476.516 183.650   6
   2   1  26 191.975 135.435   6
  -2   1 -26 48.0209 107.438   2
   2  -1  26 210.946 146.357   6
  -2   1 -27 347.659 181.660   2
   2   1  27 271.900 158.150   6
   2  -1  27 454.026 198.208   6
   2   1  28 110.443 108.875   6
   2  -1  28-61.8248 86.4537   6
  -2   1 -28 98.2339 74.2820   2
   2  -1  29 91.8423 121.228   6
   2   1  29-55.7194 132.672   6
   2  -1  30 68.8883 106.569   6
   2   1  30-131.462 121.922   6
   2   2 -32 0.15187 93.3276   2
  -2   2  31 531.414 266.806   6
  -2   2  30 125.169 147.432   6
  -2   2  29 56.7438 96.3331   6
  -2  -2  28 334.871 181.290   6
  -2   2  28 285.601 195.659   6
  -2  -2  27-11.1085 19.0277   6
  -2   2  27-63.4696 95.6605   6
  -2  -2  26 46.4734 78.2354   6
  -2   2  26 6.53083 81.5734   6
  -2  -2  25 78.4329 76.1142   6
  -2   2  25 111.676 104.003   6
  -2  -2  24 73.1108 53.9819   6
  -2   2  24 20.0741 32.6763   6
  -2   2  23 55.7619 54.6054   6
  -2  -2  23 116.714 97.2282   6
  -2   2  22-16.8347 82.7475   6
  -2  -2  22 31.6957 56.2019   6
  -2   2  22 16.0162 22.7706   3
  -2   2  21-2.45956 54.1020   6
  -2   2  21 122.605 64.4076   3
  -2  -2  21 112.798 32.1041   6
  -2  -2  21 62.5152 51.9995   1
  -2   2  20-52.7492 93.4855   6
  -2  -2  20 16.0645 29.7002   1
  -2  -2  20-17.0242 23.4382   6
  -2  -2  19 387.167 123.121   6
  -2  -2  19 381.833 93.8940   1
  -2   2  19 465.470 182.373   6
  -2  -2  18 23.6556 25.7095   1
  -2  -2  18 37.6023 31.3197   6
  -2   2  18-1.91933 82.2681   6
  -2  -2  17-0.96197 15.9563   6
  -2  -2  17-16.6650 20.0554   1
  -2   2  17-20.4827 75.1580   6
   2   2 -16 199.284 144.306   4
  -2  -2  16-10.8468 23.4203   6
   2   2 -16 131.147 98.6062   3
  -2   2  16 74.6398 10.5195   6
  -2  -2  16 10.8306 20.1397   1
  -2  -2  15 507.775 109.370   6
  -2  -2  15 429.950 63.9195   1
  -2   2  15 447.485 143.010   6
   2   2 -15 723.995 183.641   4
   2   2 -15 496.266 162.730   3
  -2  -2  14 8.60887 18.3134   6
  -2   2  14 67.8538 33.7400   6
   2   2 -14 76.6041 84.5511   4
  -2  -2  14 6.50360 5.94358   1
   2   2 -14-14.5436 19.2969   3
   2   2 -13 32.8381 57.8536   4
  -2   2  13-75.4961 70.6711   6
  -2   2  13 10.8865 52.2835   1
   2   2 -13 29.5594 26.9193   3
  -2  -2  13-18.8958 23.5773   6
   2   2 -12 2317.83 317.314   3
  -2   2  12 2726.10 358.022   1
   2   2 -12 2831.96 316.425   4
  -2   2  12 2558.69 327.962   6
  -2  -2  12 2702.88 218.702   6
  -2   2  11 1504.13 250.102   6
  -2  -2  11 1129.82 135.193   6
   2   2 -11 1158.03 208.847   3
  -2   2  11 1245.87 256.631   1
   2   2 -11 1210.38 206.536   4
   2   2 -10 42084.2 1237.66   3
   2  -2 -10 40134.3 799.717   2
   2   2 -10 43282.1 1205.90   4
  -2   2  10 45766.7 1375.94   1
  -2   2  10 44399.8 1319.49   6
   2   2  -9 275.303 40.0737   4
  -2   2   9 373.792 117.010   6
  -2   2   9 403.860 127.278   1
   2   2  -9 434.023 116.933   3
   2  -2  -9 492.382 103.635   2
   2  -2  -8 5008.15 294.846   2
  -2   2   8 5112.79 439.192   1
   2   2  -8 4223.17 388.643   3
  -2   2   8 5279.54 418.891   6
   2  -2  -8 4644.74 446.220   1
   2  -2  -7 2995.08 233.631   2
   2  -2  -7 3429.49 339.341   1
  -2  -2   7 2976.10 153.630   6
   2   2  -7 3509.42 326.452   5
  -2   2   7 3266.22 329.938   1
  -2   2   7 3272.97 315.374   6
  -2   2   6 912.480 175.762   1
  -2  -2   6 772.886 76.0353   6
   2   2  -6 901.292 161.112   5
   2  -2  -6 726.005 111.952   2
  -2   2   6 912.699 148.207   6
   2  -2  -6 726.857 152.130   1
   2   2  -5 1057.28 95.6909   1
   2  -2  -5 1078.65 148.191   2
  -2  -2   5 1044.16 93.3327   6
  -2   2   5 1150.87 189.259   1
  -2   2   5 1636.53 178.028   2
  -2   2   5 1162.24 158.572   6
   2  -2  -5 1022.45 181.353   1
   2   2  -5 1050.55 174.463   5
  -2   2   4 12722.5 533.113   6
   2  -2  -4 12260.2 504.150   2
   2   2  -4 12623.3 333.828   6
   2   2  -4 12930.2 614.477   5
   2   2  -4 12152.0 366.782   1
  -2   2   4 12359.9 586.390   1
  -2   2   4 12489.9 466.011   2
   2  -2  -4 12342.5 604.136   1
  -2  -2   4 12498.3 351.776   6
   2   2  -3 103.133 50.8580   5
   2   2  -3 167.923 40.0968   6
  -2  -2   3 174.616 46.5520   6
   2   2  -3 77.2701 43.2112   1
  -2   2   3 165.020 38.6441   2
  -2   2   3 165.088 60.0042   6
   2  -2  -3 117.555 45.3531   2
  -2   2   3 91.7913 57.2588   1
   2  -2  -3 112.103 45.2905   1
  -2  -2   3 216.560 96.0383   5
  -2  -2   2 7221.15 443.919   5
   2  -2  -2 7443.19 415.815   2
  -2  -2   2 7129.50 314.122   6
   2   2  -2 7086.56 336.966   1
  -2   2   2 7281.91 345.822   6
  -2   2   2 7376.69 402.219   2
   2   2  -2 7263.74 313.902   6
  -2   2   2 7117.88 408.288   1
   2  -2  -2 6995.68 418.342   1
   2   2  -1 987.237 132.599   1
  -2   2   1 1039.28 148.400   1
   2   2  -1 1082.73 125.200   6
   2  -2  -1 1097.80 156.991   2
  -2   2   1 1056.06 120.828   6
   2  -2  -1 950.987 146.050   1
  -2  -2   1 1050.96 127.267   6
  -2   2   1 1008.60 151.888   2
  -2  -2   1 1130.81 161.058   5
  -2  -2   0 1726.33 181.194   6
   2   2   0 1855.31 184.844   6
   2   2   0 1770.34 197.453   1
  -2  -2   0 1659.14 217.571   5
  -2   2   0 1923.01 216.115   2
  -2   2   0 1702.85 178.928   1
   2  -2   0 1672.30 193.125   1
  -2   2   0 1679.92 140.868   6
  -2   2   0 1247.15 182.102   3
   2  -2   0 1736.35 212.914   2
   2  -2   0 1815.58 212.341   5
   2   2   1 3722.43 288.788   1
   2   2   1 3651.10 253.496   2
  -2   2  -1 3453.96 273.353   3
  -2   2  -1 3756.52 251.209   1
  -2   2  -1 3697.10 316.097   2
   2  -2   1 3736.12 306.741   5
  -2  -2  -1 3437.70 268.900   6
   2   2   1 3530.85 270.281   6
   2  -2   1 3521.90 260.760   1
  -2   2  -1 3416.73 172.805   6
  -2   2  -2 193.772 78.0594   5
   2   2   2 108.847 47.8465   1
  -2  -2  -2 156.894 56.7495   6
  -2   2  -2 126.095 36.3365   1
   2  -2   2 65.4529 31.4139   1
   2   2   2 187.283 65.7882   6
  -2   2  -2 115.877 27.0841   2
   2   2   2 147.060 43.5527   2
   2  -2   2 167.917 53.7506   5
  -2   2  -2 93.7102 38.4839   3
   2   2   3 6942.06 305.378   2
   2   2   3 6780.33 451.687   1
  -2   2  -3 7402.10 320.234   1
  -2   2  -3 6948.25 466.813   2
  -2   2  -3 6967.23 437.563   5
   2  -2   3 6934.38 335.858   1
  -2  -2  -3 6887.73 434.348   6
   2   2   3 7072.85 434.203   6
  -2   2  -3 7101.85 415.334   3
  -2  -2  -4 192.842 66.5493   6
  -2   2  -4 225.044 94.4920   2
   2   2   4 197.456 33.8569   2
  -2   2  -4 240.370 85.3583   5
   2  -2   4 169.821 60.2561   1
  -2   2  -4 228.129 58.2754   1
   2   2   4 185.149 65.6597   6
  -2   2  -4 169.087 60.7062   3
  -2   2  -5 1753.39 241.327   2
   2  -2   5 1608.92 148.788   1
   2   2   5 1592.67 222.231   6
  -2  -2  -5 1531.62 224.037   6
  -2   2  -5 1563.29 197.699   4
  -2   2  -5 1550.37 132.991   1
  -2   2  -5 1699.65 216.612   3
  -2   2  -5 1711.13 221.317   5
   2   2   5 1734.67 124.489   2
   2   2   6 5307.00 433.929   6
  -2   2  -6 5882.06 416.122   3
  -2   2  -6 5322.92 369.984   4
  -2   2  -6 5726.00 413.004   5
   2  -2   6 4918.57 265.035   1
  -2  -2  -6 5239.65 436.076   6
  -2   2  -6 5054.99 430.104   2
  -2  -2  -7 14084.6 738.448   6
  -2   2  -7 13729.9 725.689   2
  -2   2  -7 14071.1 684.812   3
   2   2   7 14222.1 725.892   6
   2  -2   7 12412.7 296.710   6
   2  -2   7 14061.9 709.104   3
  -2   2  -7 14456.3 631.598   4
   2   2   7 14110.2 747.362   1
   2  -2   7 13159.1 423.080   1
  -2   2  -8 3429.23 346.417   3
  -2   2  -8 3223.82 312.324   4
   2   2   8 3238.15 361.760   6
   2   2   8 3462.77 375.480   1
   2  -2   8 3575.77 367.344   3
  -2  -2  -8 3374.79 377.608   6
   2  -2   8 3138.12 207.410   1
   2  -2   8 3266.79 177.616   6
  -2   2  -8 3031.20 351.404   2
   2   2   9 19148.0 917.971   6
  -2   2  -9 19784.6 800.127   4
   2   2   9 20860.3 982.277   1
  -2   2  -9 19695.9 862.297   3
  -2  -2  -9 20450.5 965.639   6
   2  -2   9 20220.6 509.452   6
  -2   2  -9 18742.8 906.799   2
   2  -2   9 21597.4 914.568   3
   2  -2   9 19525.6 527.096   1
  -2  -2 -10 962.161 225.770   6
   2   2  10 1003.85 220.113   6
   2  -2  10 959.904 205.609   3
   2  -2  10 892.607 116.353   1
   2  -2  10 860.861 119.151   6
   2   2  10 970.339 220.589   1
  -2   2 -10 1073.66 203.995   4
   2  -2  11 2103.72 202.311   6
   2   2  11 2353.09 328.617   6
   2  -2  11 2297.83 189.845   1
  -2   2 -11 2251.25 297.441   4
  -2   2 -12 3957.30 409.602   4
   2   2  12 3307.60 413.312   6
   2  -2  12 3504.31 281.590   6
   2  -2  12 3485.05 243.837   1
   2   2  13 125.911 76.8527   6
   2  -2  13 75.2795 32.9367   1
   2  -2  13 102.558 47.9129   6
  -2  -2 -14 442.156 60.4242   2
   2   2  14 707.714 184.216   6
   2  -2  14 704.595 148.235   6
  -2   2 -14 986.451 125.618   7
  -2  -2 -15 354.416 60.3141   2
   2  -2  15 537.102 134.269   6
  -2   2 -15 662.392 98.5397   7
   2   2  15 471.728 154.757   6
   2  -2  16 61.5468 70.9169   6
   2   2  16 61.8632 27.7951   6
  -2   2 -16-24.9009 34.2815   7
   2   2  17-22.2280 39.6815   6
   2  -2  17 9.53822 34.4669   6
   2  -2  18 1094.41 216.476   6
   2   2  18 1033.58 265.881   6
   2   2  19 153.789 108.054   6
   2  -2  19 57.3450 64.9974   1
  -2   2 -19 182.488 123.722   2
   2  -2  19 171.810 92.4073   6
  -2  -2 -19 203.401 52.2396   2
  -2   2 -20-8.50388 41.4004   2
  -2  -2 -20 32.1706 29.9346   2
   2   2  20-13.7579 44.4752   6
   2  -2  20 25.7063 11.5142   6
   2  -2  21 7.16096 37.8820   6
   2   2  21 23.7258 71.8483   6
  -2   2 -21-24.1490 13.4593   2
   2   2  22 77.0621 93.9572   6
  -2   2 -22 24.0748 38.8540   2
   2  -2  22 17.9015 66.4529   6
   2   2  23-67.8215 100.591   7
   2   2  23 30.0330 96.5339   6
  -2   2 -23-72.8946 92.2477   2
   2  -2  23 41.6045 52.6649   6
   2   2  24 46.5277 68.6582   6
  -2   2 -24 76.6349 97.7164   2
   2   2  24-31.0701 77.9095   7
   2  -2  24 33.1903 48.1641   6
  -2   2 -25-81.3585 72.7776   2
   2   2  25-9.52610 45.6206   7
   2   2  25 4.25514 70.1564   6
   2  -2  25 30.9218 79.1454   6
   2   2  26 141.967 104.262   6
  -2   2 -26 45.6295 72.4271   2
   2   2  27 489.321 250.714   6
  -2   2 -27 274.154 169.237   2
  -2   2 -28-53.4510 99.7857   2
   2   2  28-2.50048 124.274   6
   2   2  29 14.3466 105.271   6
  -2   2 -29-92.2131 96.1718   2
   2   3 -31-98.8082 109.640   2
   2   3 -30 31.2851 60.5904   2
  -2   3  28 117.626 125.261   6
  -2   3  27 132.169 129.921   6
  -2   3  26-21.3177 43.7874   6
  -2   3  25 134.680 131.029   6
  -2   3  24 181.048 156.016   6
  -2   3  23-4.94459 22.9425   6
  -2  -3  22 131.282 73.3393   6
  -2   3  22 12.4489 38.0217   6
  -2  -3  21 638.325 151.778   6
  -2   3  21 495.453 193.661   6
  -2   3  20 11.4461 43.7343   6
  -2  -3  20 45.1067 48.1205   6
   2  -3 -19 58.8587 20.4296   2
  -2  -3  19 147.898 62.7938   6
   2   3 -19 124.389 127.456   3
   2   3 -19 379.413 174.406   4
  -2   3  19-19.8082 83.0534   6
   2   3 -19 122.456 33.4933   7
   2   3 -18 1341.04 301.585   3
   2   3 -18 1610.68 309.542   4
  -2   3  18 1632.12 346.168   6
  -2  -3  18 1671.76 201.765   6
   2  -3 -18 1380.19 175.034   2
   2   3 -17 4.63948 46.7832   3
  -2   3  17-27.6539 78.3674   6
   2   3 -17 15.8242 66.7565   4
   2  -3 -17-15.8455 40.7758   2
  -2  -3  17-10.1519 18.9294   6
   2  -3 -16 25.5236 37.5775   2
  -2   3  16 40.6864 36.0990   6
   2   3 -16 90.3139 84.0666   4
   2   3 -16 60.5793 46.9868   3
  -2  -3  16 115.242 49.9098   6
   2   3 -15-3.07224 31.3144   3
   2  -3 -15-56.4150 58.0183   2
   2   3 -15-67.5638 70.0735   4
  -2  -3  15-7.46851 16.4731   6
  -2   3  15-76.6387 70.6473   6
  -2   3  14 29.6463 72.3696   6
   2   3 -14 5.63640 18.9842   4
   2   3 -14-45.4762 87.1526   3
   2  -3 -14-23.3969 54.8244   2
  -2  -3  14 34.5028 23.0590   6
   2  -3 -13 1612.32 198.716   2
  -2   3  13 1388.24 273.173   6
   2   3 -13 1691.42 281.113   4
  -2  -3  13 1263.87 107.732   6
   2   3 -13 1695.89 291.360   3
  -2  -3  13 1630.12 128.011   6
  -2   3  12 1014.28 226.074   6
   2   3 -12 939.995 220.246   3
  -2  -3  12 564.816 62.0119   6
   2   3 -12 860.879 193.121   4
  -2  -3  12 836.417 77.8497   6
   2  -3 -12 983.157 159.245   2
  -2   3  11 396.110 142.960   6
   2  -3 -11 507.649 114.849   2
   2   3 -11 453.384 135.262   4
   2   3 -11 446.644 138.625   3
   2   3 -10 1980.21 303.313   3
   2  -3 -10 1987.84 232.879   2
  -2   3  10 1954.61 292.968   6
  -2   3   9 2518.69 322.733   6
   2   3  -9 2581.83 340.927   3
   2  -3  -9 2500.08 265.949   2
   2  -3  -8 4202.55 344.637   2
  -2   3   8 4044.49 411.974   6
  -2   3   8 4154.91 440.681   1
   2   3  -8 3345.86 148.484   1
   2   3  -8 5062.12 486.822   5
   2  -3  -7 1379.38 201.475   2
  -2   3   7 1471.39 254.734   1
   2   3  -7 1382.16 124.916   1
   2  -3  -7 1107.05 233.532   1
  -2   3   7 1244.45 218.259   6
   2   3  -7 1739.70 283.604   5
  -2  -3   6 270.453 48.5441   6
  -2   3   6 178.900 104.023   1
   2  -3  -6 254.979 71.6442   1
   2  -3  -6 319.031 99.5726   2
  -2   3   6 641.138 146.198   2
   2   3  -6 326.939 63.7227   1
   2   3  -6 351.954 123.265   5
  -2   3   6 260.106 99.2343   6
  -2  -3   5 1473.08 128.876   6
  -2   3   5 1459.54 213.564   6
  -2   3   5 1419.60 239.788   1
   2  -3  -5 1479.52 217.808   2
  -2   3   5 1678.34 206.195   2
   2   3  -5 1480.40 158.320   1
   2  -3  -5 905.063 223.925   1
   2   3  -5 1801.45 281.540   5
  -2   3   4-12.6834 19.2862   1
   2  -3  -4-14.9726 9.11999   1
  -2  -3   4 5.17632 10.8014   6
  -2   3   4 12.6125 40.7409   6
   2  -3  -4 7.01265 22.4476   2
   2   3  -4 8.57901 17.1306   6
  -2   3   4-10.4933 41.0153   2
   2   3  -4 51.8419 39.5718   1
  -2  -3   4-7.08336 45.8899   5
   2  -3  -3 3250.13 334.238   2
   2  -3  -3 2992.35 327.683   1
   2   3  -3 2980.74 269.843   1
  -2   3   3 3263.03 307.022   2
  -2  -3   3 3052.32 348.950   5
  -2  -3   3 3087.87 230.530   6
  -2   3   3 3047.12 328.417   1
   2   3  -3 3309.53 233.808   6
  -2   3   3 3104.32 286.663   6
  -2   3   2 1796.57 208.359   6
  -2   3   2 1651.57 221.709   2
   2   3  -2 1795.17 255.301   2
   2   3  -2 1793.91 218.180   1
   2   3  -2 1810.76 188.609   6
  -2  -3   2 2006.37 282.947   5
  -2  -3   2 1718.14 187.922   6
   2  -3  -2 1443.42 239.852   1
  -2   3   2 1476.36 239.264   1
   2   3  -1 213.375 93.1240   2
  -2  -3   1 160.679 65.2597   6
   2   3  -1 231.562 69.6420   6
  -2  -3   1 281.751 113.855   5
  -2   3   1 242.863 80.1643   6
   2   3  -1 228.091 91.7882   1
  -2   3   1 146.711 72.8356   1
   2  -3  -1 166.626 85.0730   1
  -2   3   1 236.773 85.1412   2
   2  -3  -1 210.665 87.0033   5
  -2  -3   0 2178.89 236.851   6
   2   3   0 2026.93 252.021   1
   2  -3   0 1830.61 251.744   1
  -2   3   0 2319.87 198.748   6
  -2   3   0 2280.79 256.283   1
  -2   3   0 2324.88 291.348   2
  -2  -3   0 2177.10 311.225   5
   2   3   0 2249.31 238.541   6
   2  -3   0 2021.33 300.756   5
   2   3   0 2276.13 269.876   2
   2   3   1 563.736 155.659   1
  -2   3  -1 641.911 92.4951   6
  -2   3  -1 733.662 170.321   2
  -2   3  -1 636.929 128.790   1
  -2   3  -1 402.920 129.883   3
  -2  -3  -1 628.378 131.425   6
   2   3   1 662.096 136.158   6
   2   3   1 684.901 133.174   2
   2  -3   1 492.604 128.958   1
   2  -3   1 611.800 150.289   5
  -2  -3  -2 483.330 118.618   6
  -2   3  -2 456.007 103.036   1
   2   3   2 474.563 108.080   2
  -2   3  -2 425.042 135.422   2
   2  -3   2 547.502 139.205   5
   2  -3   2 355.264 107.581   1
   2   3   2 535.059 127.429   6
   2   3   2 482.923 135.547   1
  -2   3  -2 446.820 70.0398   6
  -2   3  -2 496.991 126.601   3
  -2   3  -3 3960.05 301.800   1
   2   3   3 3952.15 393.435   1
   2   3   3 4030.46 315.946   2
   2  -3   3 4141.18 404.095   5
  -2   3  -3 3604.89 367.465   3
  -2  -3  -3 3983.62 373.922   6
   2   3   3 4076.17 369.738   6
   2  -3   3 3720.18 306.374   1
  -2   3  -3 4002.63 414.224   2
   2  -3   4 57.1902 49.9245   1
  -2  -3  -4 46.4809 47.2550   6
   2   3   4 2.59771 44.2083   6
  -2   3  -4-51.6705 65.0355   3
  -2   3  -4 91.1144 91.5886   5
  -2   3  -4 66.4188 57.3443   1
   2   3   4-17.0802 55.3418   2
   2   3   4 39.2868 38.6507   1
  -2   3  -4-3.80275 42.8886   2
  -2   3  -5 25.1337 31.4615   1
  -2   3  -5 14.1823 45.6749   5
  -2  -3  -5 23.0708 38.8174   6
   2   3   5 78.2904 59.0554   1
   2  -3   5 54.8285 42.0002   1
  -2   3  -5-22.3826 59.5871   3
   2   3   5 17.2093 42.6610   6
  -2   3  -5 54.7219 37.0097   2
   2   3   5 8.72990 14.3435   2
   2  -3   6 361.866 89.9968   1
  -2   3  -6 456.735 84.7802   1
  -2   3  -6 576.712 164.222   5
   2   3   6 372.795 131.021   1
   2   3   6 568.801 99.2572   2
  -2  -3  -6 398.619 147.341   6
  -2   3  -6 385.904 118.353   3
   2   3   6 309.657 105.403   6
  -2   3  -6 324.779 128.316   2
   2  -3   7 127.755 55.4243   1
  -2  -3  -7 134.193 95.7677   6
  -2   3  -7 152.108 46.8614   1
  -2   3  -7 191.352 93.7758   5
  -2   3  -7 255.734 103.792   3
  -2   3  -7 112.969 75.0148   2
  -2   3  -7 94.1386 3.06605   4
   2   3   7 132.612 66.7178   6
   2   3   7 201.762 99.1149   1
  -2   3  -8 98.4431 65.6188   3
  -2  -3  -8 30.1352 62.5252   6
  -2   3  -8-6.99608 66.8571   4
   2  -3   8 16.0357 12.1791   1
  -2   3  -8-48.6709 56.0749   2
   2   3   8-30.2565 68.2286   6
  -2   3  -8 74.2944 57.5903   5
  -2   3  -9 142.964 104.835   2
   2   3   9 68.2206 5.90809   6
   2  -3   9 105.371 34.5252   1
  -2   3  -9 44.5429 52.2835   4
  -2   3  -9 135.607 90.0019   3
   2   3  10-0.80889 81.2085   6
  -2   3 -10 12.1542 61.3783   2
  -2   3 -10 22.8562 51.0584   4
  -2   3 -10 19.2416 54.2051   3
   2  -3  10 16.7176 22.2989   1
  -2   3 -11 455.482 162.678   3
   2  -3  11 387.326 75.3734   1
   2   3  11 466.785 152.349   6
  -2   3 -11 451.907 146.365   4
  -2   3 -11 414.622 151.218   2
   2  -3  12 24.0071 32.5438   1
   2   3  12-30.2550 85.4634   6
  -2   3 -12 88.1135 115.343   3
  -2   3 -12-4.47517 46.1411   2
  -2   3 -12 99.3449 94.5619   4
  -2   3 -13 881.314 242.485   2
   2   3  13 974.715 242.603   6
  -2   3 -13 1158.23 236.614   4
   2  -3  13 901.148 112.137   1
   2  -3  14 1890.41 156.639   6
   2  -3  14 1874.67 162.341   1
  -2   3 -14 2245.87 336.766   4
   2   3  14 1885.47 344.806   6
  -2   3 -14 1739.75 344.003   2
  -2   3 -15 93.8867 76.5471   2
   2  -3  15 49.6426 27.2788   6
   2  -3  15 81.9844 41.5759   1
   2   3  15-23.1321 67.1986   6
   2  -3  16 12.8228 16.1839   6
   2  -3  16 14.0139 24.9752   1
   2   3  16 11.6481 65.6885   6
  -2   3 -16 63.9414 74.6473   2
   2  -3  17 1305.89 143.192   1
   2  -3  17 1494.22 190.290   6
   2   3  17 1193.41 296.541   6
  -2   3 -17 944.844 298.856   2
   2  -3  18 1697.41 218.254   6
   2   3  18 1443.62 356.119   6
  -2   3 -18 1367.97 319.242   2
   2  -3  18 1555.03 158.668   1
  -2   3 -19 1009.43 298.739   2
   2   3  19 1067.30 298.564   6
   2  -3  19 1233.66 199.874   6
  -2   3 -20 238.756 176.505   2
   2   3  20 405.364 183.459   6
   2  -3  20 333.650 115.718   6
   2   3  21 219.521 160.713   6
  -2   3 -21 191.467 150.039   2
   2   3  22 132.291 150.167   6
  -2   3 -22 41.1210 101.452   2
  -2   3 -23 37.4394 119.471   2
   2   3  23-38.0187 62.0703   6
  -2   3 -24 23.9389 68.0683   2
   2   3  24 269.590 172.270   6
  -2   3 -25 1.10952 65.4446   2
   2   3  25 53.6786 111.946   6
   2   3  26 2.68852 50.8367   6
  -2   3 -26-157.471 128.369   2
   2   3  27 264.436 205.726   6
  -2   3 -27 4.62676 22.4163   2
  -2   3 -28 47.7827 124.164   2
  -2   3 -29-147.956 131.159   2
  -2   3 -30 25.8344 55.6181   2
   2   4 -27 163.135 219.379   2
   2   4 -26 90.1614 142.777   2
  -2   4  26 184.715 146.672   6
   2   4 -25 145.432 127.348   2
  -2   4  25 278.853 220.290   6
   2   4 -24 95.5503 102.432   2
  -2   4  24 11.7171 75.0677   6
  -2   4  23 6.04431 145.825   6
  -2   4  22 169.461 147.598   6
   2   4 -22 430.332 204.828   4
  -2   4  21 238.491 174.340   6
   2   4 -21 401.898 188.366   4
  -2   4  20 55.0691 45.9964   6
   2   4 -20 129.150 107.745   3
   2   4 -20 262.438 168.276   4
   2   4 -19 118.025 111.331   4
   2   4 -19 148.545 140.875   3
  -2   4  19 89.7913 94.6478   6
  -2   4  18 119.366 45.6638   6
   2   4 -18 125.111 90.5139   4
   2   4 -18 108.952 78.3245   3
   2   4 -17 403.938 166.283   4
  -2   4  17 507.823 206.525   6
   2   4 -17 372.091 154.370   3
   2   4 -16 47.1139 86.7206   3
  -2   4  16 29.4184 82.4520   6
   2   4 -16 35.1213 35.3318   4
   2   4 -15 2172.50 381.477   3
   2  -4 -15 1865.27 240.636   2
  -2   4  15 2090.23 385.339   6
   2   4 -15 2195.41 353.814   4
   2   4 -14 22.5375 43.5406   4
  -2   4  14-22.3303 10.6485   6
   2  -4 -14 22.6591 44.1372   2
   2   4 -14 43.0709 19.0859   3
  -2   4  13 396.281 172.303   6
   2   4 -13 295.446 94.4455   4
   2   4 -13 360.772 149.093   3
   2  -4 -13 487.096 135.126   2
   2  -4 -12 413.259 116.033   2
   2   4 -12 219.629 94.2488   4
  -2   4  12 473.047 172.714   6
   2   4 -12 371.638 150.701   3
  -2   4  11 1064.43 253.929   6
   2   4 -11 803.846 226.931   3
   2  -4 -11 944.071 185.500   2
   2   4 -10 521.641 176.405   3
  -2   4  10 563.892 174.584   6
   2  -4 -10 690.002 167.887   2
  -2   4   9 1939.84 322.532   6
   2   4  -9 1431.93 122.027   1
   2   4  -9 1763.14 306.551   3
   2  -4  -9 1967.94 275.092   2
   2   4  -8 348.383 74.2164   1
   2   4  -8 374.321 158.714   2
  -2   4   8 487.170 145.311   6
   2   4  -8 462.688 138.986   3
   2   4  -7 505.680 99.0845   1
  -2   4   7 540.382 173.101   6
   2   4  -7 423.324 150.908   2
   2   4  -6 37.4645 47.5475   1
  -2   4   6 52.6960 47.2233   6
   2   4  -6 42.7292 54.8390   2
   2   4  -5 166.155 94.7166   2
   2   4  -5 200.052 51.7625   6
  -2   4   5 242.634 100.412   2
  -2  -4   5 234.790 138.810   5
  -2   4   5 150.985 88.5654   6
   2   4  -5 175.298 67.7397   1
  -2   4   4 87.3582 72.3442   6
   2   4  -4 88.9373 42.1219   6
   2   4  -4 35.6335 7.01516   1
  -2   4   4 47.5672 67.1674   1
   2   4  -4 143.501 106.867   2
  -2  -4   4 65.3186 100.280   5
  -2   4   4 3.25199 48.8863   2
  -2   4   3 983.764 192.288   2
   2   4  -3 1030.81 231.244   2
  -2   4   3 1140.64 189.728   6
  -2   4   3 950.161 215.408   1
   2   4  -3 1101.28 156.866   6
   2  -4  -3 792.010 218.317   1
   2   4  -3 957.460 181.090   1
  -2  -4   3 1029.03 240.057   5
   2  -4  -3 957.052 262.874   5
   2   4  -2 1653.78 241.751   1
  -2   4   2 1671.99 222.919   6
   2  -4  -2 1841.68 313.580   5
  -2   4   2 1572.36 256.303   1
  -2   4   2 1848.99 268.154   2
   2   4  -2 1678.54 203.474   6
  -2  -4   2 1941.55 317.279   5
  -2  -4   2 1724.74 212.466   6
   2  -4  -2 1320.91 260.599   1
   2   4  -2 1635.21 275.049   2
   2   4  -1 138.420 84.5920   2
   2   4  -1 141.123 72.8914   6
  -2  -4   1 82.5530 84.6497   5
   2  -4  -1 77.8664 42.7622   1
  -2   4   1 131.864 57.7554   6
  -2   4   1 101.175 82.1292   1
  -2  -4   1 166.433 78.5134   6
   2  -4  -1 77.3675 30.1896   5
  -2   4   1 42.3687 59.7204   2
   2   4  -1 147.785 82.1247   1
  -2   4   0 667.436 158.501   2
   2   4   0 505.979 138.982   2
   2   4   0 564.634 123.973   6
  -2  -4   0 514.417 158.838   5
   2   4   0 550.592 145.181   1
   2  -4   0 530.941 170.201   5
  -2   4   0 621.010 155.121   1
  -2   4   0 568.210 114.740   6
  -2  -4   0 601.986 142.186   6
   2  -4   0 435.827 143.682   1
  -2   4  -1 97.3764 47.3422   1
  -2   4  -1 114.898 55.4207   6
  -2   4  -1 90.2759 71.8960   3
  -2  -4  -1 96.1335 55.5466   5
   2   4   1 115.816 50.1276   6
  -2  -4  -1 138.257 73.6703   6
   2   4   1 143.669 102.758   1
   2  -4   1 68.9476 31.2384   1
  -2   4  -1 72.7844 46.7766   2
   2   4   1 133.653 93.2799   2
   2  -4   1 94.1288 71.4375   5
  -2  -4  -2 829.768 221.260   5
   2  -4   2 675.635 191.777   5
  -2   4  -2 769.667 107.191   6
   2   4   2 846.193 179.671   6
   2   4   2 869.773 185.438   2
   2   4   2 749.120 186.690   1
  -2   4  -2 739.393 172.951   3
  -2  -4  -2 849.315 177.823   6
  -2   4  -2 883.628 207.340   2
  -2   4  -2 693.993 159.073   1
   2  -4   2 571.922 154.782   1
   2  -4   3 12.3585 29.8533   5
  -2   4  -3 52.9257 71.0129   2
   2  -4   3-0.37730 46.5536   1
   2   4   3 96.3617 83.6580   6
  -2  -4  -3 37.5116 57.5353   6
  -2   4  -3 27.5509 46.3148   1
  -2   4  -3 26.2290 9.27368   6
   2   4   3 20.6671 20.3469   2
  -2   4  -3 92.2051 64.0079   3
  -2   4  -4 100.781 78.3791   3
   2   4   4 8.51114 65.2931   2
   2  -4   4 70.8237 43.2346   1
  -2   4  -4 100.677 84.3403   2
  -2  -4  -4 96.6478 85.7788   6
  -2   4  -4 103.728 58.8114   1
   2   4   4 105.885 75.6993   6
   2  -4   4 200.599 109.380   5
  -2  -4  -5 598.970 169.647   6
   2  -4   5 665.725 147.045   1
  -2   4  -5 566.312 123.175   1
   2   4   5 604.077 175.500   6
  -2   4  -5 580.683 160.577   3
   2   4   5 778.320 145.000   2
  -2   4  -5 504.803 168.266   2
  -2   4  -6 58.3699 41.1290   1
  -2   4  -6 66.8688 50.8346   3
  -2   4  -6 96.0830 50.1190   2
   2  -4   6 19.6949 32.6516   1
   2   4   6 91.6355 59.5199   2
   2   4   6 57.0974 26.7301   6
   2  -4   7 111.655 56.8664   1
   2   4   7 157.331 77.7697   6
  -2   4  -7 104.069 47.4299   1
  -2   4  -7 178.495 96.3307   3
  -2   4  -7 198.269 124.290   2
   2   4   7 541.852 118.626   2
   2  -4   8-25.7109 45.3664   1
  -2   4  -8-118.611 102.608   4
  -2   4  -8 2.42352 15.8662   1
   2   4   8 61.6653 68.3698   6
  -2   4  -8-54.9041 98.0321   3
  -2   4  -8-45.4796 69.5620   2
   2  -4   9 63.6036 38.7976   1
  -2   4  -9 6.39938 80.0243   2
   2   4   9 62.9957 70.8447   6
  -2   4  -9-65.6935 57.2842   4
  -2   4  -9 48.6613 78.9777   3
   2   4  10 127.933 46.5079   6
  -2   4 -10 117.280 92.9405   2
  -2   4 -10 78.2665 67.8356   3
  -2   4 -10-27.3847 75.4387   4
   2  -4  10 115.688 42.6482   1
   2  -4  11-1.10812 16.7652   1
  -2   4 -11-12.1488 48.2282   2
   2   4  11 15.2261 41.8135   6
  -2   4 -11-7.43577 70.2586   3
  -2   4 -11-65.6223 86.1724   4
  -2   4 -12 109.534 80.4175   2
  -2   4 -12 193.161 97.3539   4
  -2   4 -12 249.635 127.467   3
   2   4  12 24.8326 77.9286   6
  -2   4 -13 354.601 140.095   4
  -2   4 -13 319.386 154.309   3
   2   4  13 186.202 122.473   6
  -2   4 -13 105.280 88.2708   2
  -2   4 -14-48.0386 105.212   2
  -2   4 -14 109.274 86.1448   4
   2   4  14 49.5230 88.8119   6
  -2   4 -15 34.6440 44.6352   2
   2   4  15 197.981 108.894   6
  -2   4 -15 202.632 118.358   4
  -2   4 -16 384.251 173.683   4
   2   4  16 345.097 170.662   6
  -2   4 -16 173.286 138.818   2
  -2   4 -17 322.585 179.556   4
  -2   4 -17 67.2516 125.580   2
   2   4  17-7.91511 75.9376   6
   2   4  18 534.733 237.200   6
  -2   4 -18 484.282 236.280   2
  -2   4 -18 755.710 252.467   4
  -2   4 -19 16.6383 39.6708   2
   2   4  19-44.7334 90.0945   6
  -2   4 -20 252.509 147.241   2
   2   4  20 237.334 146.615   6
   2   4  21 94.6407 116.175   6
  -2   4 -21-21.9288 117.043   2
  -2   4 -22-38.3654 63.5748   2
   2   4  22 7.12778 64.8383   6
   2   4  23 86.5521 117.987   6
  -2   4 -23 17.5382 133.928   2
   2   4  24 74.4169 67.1733   6
  -2   4 -24 1.86389 57.4494   2
  -2   4 -25 27.4355 102.144   2
  -2   4 -26 189.578 162.110   2
   2   5 -23 21.6632 133.900   2
  -2   5  23 22.1504 93.7134   6
   2   5 -23 258.831 194.405   4
   2   5 -22 200.438 207.277   2
  -2   5  22 118.076 152.102   6
   2   5 -22 605.698 249.535   4
   2   5 -21 373.687 195.049   4
  -2   5  21 2.15900 70.8519   6
   2   5 -21 204.241 179.182   3
   2   5 -21 41.6873 142.219   2
  -2   5  20 29.3726 113.868   6
   2   5 -20 50.5554 144.637   3
   2   5 -20 90.8313 183.977   2
   2   5 -20 49.6454 64.6487   4
  -2   5  19-108.445 124.147   6
   2   5 -19 1.83373 27.1935   3
   2   5 -19-101.296 96.5487   2
   2   5 -19 47.3259 28.4282   4
   2   5 -18 62.6914 106.795   3
  -2   5  18 11.2832 36.8333   6
   2   5 -18-19.2030 52.9522   2
   2   5 -18-56.3562 95.5948   4
   2   5 -17 40.5034 63.2749   4
   2   5 -17 61.8613 103.060   3
  -2   5  17-9.83084 96.2901   6
   2   5 -17 101.526 122.208   2
   2   5 -16 128.674 82.0006   2
   2   5 -16 173.618 139.239   3
   2   5 -16 26.4515 14.7223   4
  -2   5  16 162.736 123.313   6
  -2   5  15 108.450 86.6962   6
   2   5 -15 143.148 52.2120   4
   2   5 -15 160.413 123.256   2
   2   5 -15 193.887 114.088   3
   2   5 -14 111.807 105.822   3
  -2   5  14 26.8815 72.9533   6
   2   5 -14 78.1644 59.3886   2
   2   5 -14-58.5806 77.9883   4
  -2   5  13-7.76531 26.7930   6
   2   5 -13 33.7611 49.6605   3
   2   5 -13 19.2820 54.0101   2
   2   5 -13-85.9064 106.237   4
   2   5 -12-34.2362 18.6633   2
   2   5 -12-25.7473 68.0167   4
  -2   5  12-0.57571 12.1405   6
   2   5 -12 99.8573 91.3896   3
  -2   5  11 566.563 202.057   6
   2   5 -11 785.526 240.963   3
   2   5 -11 549.626 200.666   2
  -2   5  10-13.5603 83.9733   6
   2   5 -10 91.9171 76.0687   3
   2   5 -10 43.1138 38.9528   2
   2   5  -9 1021.36 280.692   2
   2   5  -9 607.443 265.099   3
  -2   5   9 1109.51 251.916   6
   2   5  -8-56.6508 94.0469   3
   2   5  -8 9.74828 23.0827   2
  -2   5   8 80.8572 73.7073   6
   2   5  -8 50.2946 44.1337   1
   2   5  -7 1137.98 280.322   2
   2   5  -7 1131.51 269.745   3
   2   5  -7 1015.45 166.825   1
  -2   5   7 1245.38 263.575   6
  -2   5   7 1929.44 289.995   2
   2   5  -6 194.827 69.7943   1
   2   5  -6 220.668 133.431   2
  -2   5   6 289.574 121.641   6
   2  -5  -5 93.8590 130.949   5
   2   5  -5 147.567 99.7478   2
   2   5  -5 125.941 58.9180   1
  -2   5   5 191.801 104.319   2
  -2   5   5 166.837 93.8093   6
   2   5  -4 112.093 80.6201   2
  -2  -5   4 102.037 101.689   5
   2   5  -4 96.1886 65.5755   1
   2  -5  -4 36.5371 72.5959   5
  -2   5   4 79.2549 46.3462   6
  -2   5   4 46.0707 58.9778   2
   2   5  -4 90.1370 50.1630   6
   2   5  -3 501.415 152.989   1
   2   5  -3 633.882 125.847   6
   2   5  -3 673.801 191.694   2
  -2   5   3 695.078 165.360   6
  -2   5   3 607.146 161.593   2
   2  -5  -3 640.403 225.286   5
  -2  -5   3 867.006 245.736   5
   2  -5  -2 46.9985 47.8209   5
   2   5  -2 131.480 90.2837   2
  -2   5   2 133.322 47.9296   2
  -2   5   2 191.865 101.051   6
   2   5  -2 185.243 80.2442   6
   2   5  -2 50.2691 47.9049   1
  -2  -5   2 91.9115 60.8454   5
   2   5  -1 312.324 131.054   2
   2   5  -1 301.978 104.540   6
  -2  -5   1 379.103 159.641   5
  -2   5   1 176.058 56.3033   2
  -2   5   1 297.785 108.601   6
  -2   5   1 320.546 121.671   3
   2  -5  -1 284.881 154.052   5
   2   5   0 718.369 164.973   6
  -2   5   0 633.413 130.762   6
   2  -5   0 651.690 212.420   5
  -2   5   0 543.334 170.577   3
   2   5   0 643.791 179.012   2
  -2  -5   0 721.048 222.520   5
  -2   5   0 548.841 155.543   2
  -2   5  -1 219.116 69.5321   6
   2   5   1 192.665 99.5602   2
  -2   5  -1 123.249 50.0917   3
   2   5   1 212.586 100.018   6
   2  -5   1 154.867 74.3128   5
  -2   5  -1 143.966 76.5041   1
  -2   5  -1 33.7797 108.787   2
  -2  -5  -1 245.703 139.555   5
   2   5   2-38.1910 94.5887   2
  -2   5  -2 99.2042 80.1835   1
  -2   5  -2 23.6313 64.9256   3
  -2   5  -2 90.5657 41.5121   6
  -2  -5  -2 61.0441 19.6534   5
  -2   5  -2 48.6193 57.4489   2
   2  -5   2 94.9522 82.1915   5
   2   5   2 88.1218 83.9840   6
   2   5   3-109.664 125.704   2
   2   5   3 76.0319 65.6837   6
  -2  -5  -3 59.4489 48.5550   5
  -2   5  -3 31.5643 23.4952   1
  -2   5  -3 76.9494 45.6740   2
  -2   5  -3 28.6348 22.9127   6
  -2   5  -3 38.0312 42.1358   3
   2  -5   3 47.6894 54.3075   5
  -2   5  -4 776.977 173.946   1
  -2  -5  -4 1017.53 295.432   5
   2   5   4 1040.15 199.180   2
  -2   5  -4 1250.70 287.882   2
   2   5   4 1009.80 229.937   6
  -2   5  -4 971.651 231.966   3
  -2   5  -5 42.1618 42.5794   2
   2   5   5 138.768 95.1016   6
  -2   5  -5 32.5903 24.0560   3
   2   5   5 131.557 80.3531   2
  -2   5  -5 73.4277 69.1798   1
   2   5   6 1215.60 275.077   6
  -2   5  -6 1265.25 309.278   2
  -2   5  -6 1243.15 278.336   3
   2   5   6 1580.54 232.967   2
  -2   5  -6 1018.29 173.748   1
   2   5   7 1701.10 232.637   2
  -2   5  -7 1311.90 287.794   3
  -2   5  -7 870.905 154.832   1
  -2   5  -7 1283.16 324.647   2
   2   5   7 1271.72 289.618   6
   2   5   8 431.783 161.640   6
  -2   5  -8 565.634 209.252   2
  -2   5  -8 619.895 202.945   3
  -2   5  -8 410.595 161.596   4
   2   5   9 59.1007 55.2668   6
  -2   5  -9-26.6385 43.5277   3
  -2   5  -9-10.4080 58.7367   2
  -2   5  -9-68.1929 91.2280   4
  -2   5 -10 126.979 99.1538   2
   2   5  10 47.5759 16.5936   6
  -2   5 -10 34.0306 53.5552   4
  -2   5 -10 200.967 125.691   3
  -2   5 -11 25.5016 41.9232   3
  -2   5 -11-77.7223 90.9667   2
  -2   5 -11-72.7227 74.2822   4
   2   5  11-5.16849 55.2787   6
   2   5  12 158.068 104.273   6
  -2   5 -12 235.097 139.444   3
  -2   5 -12 80.7920 47.7158   4
  -2   5 -12 102.611 80.3531   2
  -2   5 -13 81.5932 79.3564   2
   2   5  13-20.6833 98.7202   6
  -2   5 -13-8.41190 52.0300   4
  -2   5 -14 20.9750 86.1533   2
   2   5  14 19.3721 50.1812   6
  -2   5 -14-28.0556 61.2201   4
  -2   5 -14 65.6008 75.6791   3
  -2   5 -15 39.6280 39.4451   4
   2   5  15 33.0293 34.1588   6
  -2   5 -15 84.3285 92.6791   2
   2   5  16 262.864 148.549   6
  -2   5 -16 316.763 159.843   4
  -2   5 -16 199.549 138.003   2
  -2   5 -17 187.719 159.595   4
  -2   5 -17 192.081 175.713   2
   2   5  17 41.0984 93.1201   6
   2   5  18 39.0285 92.3202   6
  -2   5 -18 156.898 147.529   4
  -2   5 -18 41.6967 113.688   2
  -2   5 -19 304.933 193.902   4
   2   5  19 73.0745 114.082   6
  -2   5 -19 37.9109 64.6788   2
   2   5  20 148.588 114.961   6
  -2   5 -20 161.017 140.655   2
   2   5  21 167.675 161.440   6
  -2   5 -21 71.0159 122.942   2
  -2   6  20 366.437 227.165   6
  -2   6  19 151.143 105.055   6
   2   6 -19 232.458 181.699   4
   2   6 -18 125.957 119.791   4
   2   6 -18 119.405 148.611   2
   2   6 -18 5.69337 81.7254   3
  -2   6  18-36.3951 34.6681   6
   2   6 -17 48.7598 93.2219   3
  -2   6  17 134.816 131.245   6
   2   6 -17 47.4243 64.3162   2
   2   6 -17 35.4893 81.2766   4
   2   6 -16 244.964 180.102   3
  -2   6  16 229.154 180.223   6
   2   6 -16 128.913 128.795   4
   2   6 -16 253.566 189.658   2
  -2   6  15 82.6784 147.110   6
   2   6 -15 106.209 111.533   3
   2   6 -15 23.2850 87.3785   2
   2   6 -15-196.171 130.831   4
   2   6 -14 166.704 147.209   2
  -2   6  14 4.99171 67.8589   6
   2   6 -14-101.944 93.7738   4
   2   6 -14 176.884 144.501   3
  -2   6  13 58.6974 70.3742   6
   2   6 -13-60.2172 133.633   4
   2   6 -13 80.0114 81.2888   3
   2   6 -13 47.2484 106.606   2
   2   6 -12-115.580 98.0560   4
  -2   6  12 32.2731 72.0942   6
   2   6 -12 13.5366 66.4342   2
   2   6 -12 56.2363 82.5138   3
   2   6 -11 167.331 115.658   2
   2   6 -11 58.3462 41.9283   3
  -2   6  11 99.1097 104.465   6
  -2   6  10 90.4280 123.521   6
   2   6 -10-105.320 130.483   3
   2   6 -10-54.1604 61.2542   2
   2   6  -9 174.024 131.328   3
   2   6  -9 75.6237 79.4014   2
  -2   6   9 100.521 101.212   6
   2   6  -8-11.1028 65.2383   3
   2  -6  -8 123.148 145.613   5
  -2   6   8 27.3015 33.7905   6
   2   6  -8-52.5217 120.959   2
   2   6  -7 744.939 241.406   3
   2   6  -7 673.919 218.478   2
   2  -6  -7 884.483 289.793   5
  -2   6   7 1199.05 254.617   2
  -2   6   7 660.296 225.574   6
  -2   6   6 722.395 213.152   2
   2   6  -6 245.370 142.681   2
   2   6  -6 191.100 151.422   3
  -2   6   6 394.439 159.657   6
   2  -6  -6 299.757 176.040   5
  -2   6   5 501.582 166.870   6
   2   6  -5 469.538 197.986   2
  -2   6   5 589.463 192.805   2
   2  -6  -5 730.613 255.631   5
   2   6  -5 545.636 208.364   3
  -2   6   4 160.011 80.0265   6
   2   6  -4 267.601 164.178   2
  -2   6   4 321.077 150.406   2
  -2   6   4 258.680 125.453   3
  -2  -6   4 161.990 151.628   5
   2  -6  -4 374.473 184.192   5
  -2   6   3 232.227 126.980   6
  -2   6   3 132.829 103.686   3
   2   6  -3 307.786 145.130   2
   2  -6  -3 220.389 132.203   5
  -2  -6   3 290.168 184.359   5
  -2   6   3 146.294 117.016   2
  -2   6   2 19.7132 26.5700   3
   2  -6  -2-4.05803 7.88642   5
   2   6  -2 52.0229 69.1896   2
  -2   6   2 71.0487 68.6314   6
  -2   6   2-85.5216 91.2055   2
  -2  -6   2 3.21058 50.1052   5
   2  -6  -1 406.156 191.568   5
  -2   6   1 457.517 148.829   3
  -2  -6   1 273.907 166.729   5
   2   6  -1 381.856 137.521   6
  -2   6   1 206.996 70.2822   2
   2   6  -1 366.829 140.112   2
  -2   6   0-27.5876 86.4602   2
  -2   6   0-24.1144 43.6188   3
  -2  -6   0 122.523 130.812   5
   2   6   0-90.6740 166.849   2
   2  -6   0 46.0973 63.2888   5
   2   6   0 66.8802 56.8066   6
   2   6   1 101.486 67.3915   6
  -2  -6  -1 227.783 129.725   5
   2   6   1 66.0327 95.9948   2
  -2   6  -1 89.8234 34.2856   2
   2  -6   1 126.916 153.179   5
  -2   6  -1 239.509 138.221   3
   2  -6   2 182.841 133.493   5
  -2   6  -2 205.227 116.581   3
  -2  -6  -2 134.099 78.3625   5
  -2   6  -2-109.410 152.171   2
   2   6   2 149.510 121.273   6
   2   6   2 60.8770 38.5439   2
  -2   6  -3 2756.63 436.090   3
   2   6   3 2574.59 372.548   6
  -2   6  -3 2707.95 457.213   2
   2   6   3 2766.06 391.075   2
   2  -6   3 2892.38 526.547   5
  -2  -6  -3 3272.60 539.386   5
  -2   6  -4-37.5527 117.424   2
  -2   6  -4 102.375 77.0973   3
   2   6   4 136.952 81.7937   2
   2   6   4 169.747 123.954   6
  -2  -6  -4 164.609 138.054   5
  -2   6  -5 25.6533 50.6234   2
  -2   6  -5 28.8159 9.53290   3
  -2  -6  -5 103.344 140.011   5
   2   6   5 7.47346 68.0364   6
   2   6   5 121.389 106.532   2
  -2   6  -6 666.551 246.089   2
   2   6   6 809.278 198.084   2
  -2  -6  -6 584.705 257.281   5
   2   6   6 680.389 223.610   6
  -2   6  -6 576.097 202.610   3
   2   6   7 69.6914 91.9727   6
  -2   6  -7 40.7224 36.1979   3
  -2   6  -7-50.2962 67.4172   2
  -2  -6  -7 93.8127 118.903   5
  -2   6  -8 24.4413 64.8046   3
   2   6   8 8.49460 40.7061   6
  -2   6  -8 109.342 100.991   2
  -2  -6  -8 18.2759 31.3242   5
  -2   6  -8-68.1517 79.5734   4
  -2   6  -9-22.7655 71.4517   3
  -2   6  -9 34.8134 9.26983   4
  -2   6  -9 3.55025 48.3748   2
   2   6   9 55.0744 79.3358   6
   2   6  10 84.7541 113.787   6
  -2   6 -10 71.1268 47.6090   2
  -2   6 -10 80.5293 85.6248   4
  -2   6 -10 159.850 119.042   3
   2   6  11 142.090 97.3941   6
  -2   6 -11 14.4732 52.4646   4
  -2   6 -11 135.919 144.986   3
  -2   6 -11 358.392 223.131   2
  -2   6 -12 73.3897 136.479   3
  -2   6 -12 31.7342 120.049   2
  -2   6 -12 81.5856 105.386   4
   2   6  12 65.9410 58.7144   6
  -2   6 -13 650.836 237.288   4
  -2   6 -13 607.174 261.503   2
  -2   6 -13 757.174 263.457   3
   2   6  13 807.593 256.590   6
   2   6  14 55.7206 111.935   6
  -2   6 -14 169.209 157.743   3
  -2   6 -14-24.5275 80.4691   2
  -2   6 -14 5.21566 37.5084   4
  -2   6 -15 187.550 142.784   4
  -2   6 -15 20.7356 87.1611   2
   2   6  15 5.61509 71.8268   6
   2   6  16-29.0912 54.9432   6
  -2   6 -16 71.6333 172.780   2
  -2   6 -16 152.281 137.660   4
  -2   6 -17 188.443 153.043   4
   2   6  17 0.44511 64.5355   6
   2   6  18 7.40402 102.092   6
  -2   7  17 190.345 171.162   6
  -2   7  16 7.40333 80.8339   6
  -2   7  15 96.1491 141.733   6
  -2   7  14 56.6579 51.1505   6
  -2   7  13-84.0294 86.6610   6
   2   7 -12 0.13773 33.0236   4
   2   7 -12 62.2561 99.4353   3
   2   7 -12 142.509 180.715   2
   2   7 -11 98.3739 125.010   3
   2   7 -11 141.927 154.692   2
   2   7 -10-135.675 121.125   2
   2   7 -10-28.2379 52.8158   3
   2  -7  -9 91.6073 126.104   5
   2   7  -9 129.413 131.237   2
   2   7  -9-32.6437 61.3362   3
   2   7  -8-56.6732 82.9147   2
   2   7  -8 39.8066 90.0621   3
   2  -7  -8-37.9142 88.2052   5
   2   7  -7-41.3914 98.3813   3
   2   7  -7 51.9485 64.8092   2
   2  -7  -7-29.3547 62.2845   5
   2   7  -6-192.801 132.531   3
   2   7  -6-2.80894 125.200   2
  -2   7   6-21.9720 89.8041   3
   2  -7  -6 11.3330 91.0751   5
   2   7  -5 455.719 212.483   3
  -2   7   5 359.153 148.961   3
   2  -7  -5 497.182 237.255   5
   2   7  -5 397.297 208.318   2
  -2   7   5 789.207 254.036   2
  -2   7   4 175.151 137.592   2
   2  -7  -4 144.387 158.616   5
   2   7  -4 29.0512 89.0233   3
  -2   7   4-2.55022 39.4719   3
   2   7  -3 100.477 116.315   3
   2  -7  -3 206.187 163.656   5
  -2   7   3 491.049 205.946   2
   2   7  -3 16.7456 101.509   2
  -2   7   3 251.952 135.361   3
   2   7  -2 28.3823 117.758   2
  -2   7   2 91.0820 74.9654   2
  -2   7   2 128.865 123.189   3
  -2  -7   2 261.222 233.210   5
   2  -7  -2 245.508 217.788   5
   2   7  -2 86.5831 110.761   3
   2  -7  -1 149.283 145.005   5
  -2   7   1 151.772 131.083   3
  -2  -7   1 259.827 195.308   5
   2   7  -1 39.0529 30.9844   2
  -2   7   1 80.6711 50.8060   2
  -2   7   0 118.317 91.3130   2
   2   7   0-0.77744 111.778   2
  -2   7   0 40.6515 39.1628   3
   2  -7   0 163.878 173.415   5
  -2  -7   0 79.3064 135.685   5
  -2   7  -1 38.8851 33.2725   3
   2  -7   1 67.7038 124.817   5
  -2   7  -1-180.333 128.192   2
  -2  -7  -1 72.6539 136.225   5
   2   7   1-210.992 127.748   2
  -2  -7  -2 57.3407 71.7213   5
  -2   7  -2 27.1958 36.3606   3
   2   7   2 28.7880 73.8709   2
  -2   7  -3 14.6791 77.0067   3
  -2   7  -3-82.3441 148.973   2
   2   7   3 98.7359 110.538   2
  -2  -7  -3-35.9410 70.9450   5
  -2  -7  -4 111.357 143.885   5
  -2   7  -4 12.8803 59.6468   3
  -2  -7  -5-28.2089 88.1229   5
  -2   7  -5-9.53834 35.8852   3
  -2  -7  -6 9.95798 103.833   5
  -2   7  -6 30.6580 73.1588   3
  -2   7  -7-19.7148 57.6302   3
  -2  -7  -7-33.5958 106.715   5
  -2  -7  -8 114.288 140.847   5
  -2   7  -8 119.495 105.903   4
  -2   7  -8 18.3367 145.223   2
  -2   7  -8 190.325 135.596   3
  -2   7  -9 0.12391 15.3171   4
  -2   7  -9 139.739 141.824   3
   2   7  10 28.8219 93.1343   6
  -2   7 -10 89.6607 135.052   3
  -2   7 -10-195.289 133.207   4
  -2   7 -11-42.6177 62.7174   4
  -2   7 -11 171.044 166.531   3
   2   7  11 86.8035 119.845   6
   2   7  12 35.1435 58.2358   6
   2   7  13 108.013 90.7722   6
   2   7  14 0.71990 64.9902   6
   2   7  15-0.74967 58.1905   6
   2   8  -1-32.0810 55.6299   3
   2   8   0 0.12974 88.7457   3
  -2   8  -1 199.179 165.039   2
  -3   0  34 185.835 123.251   6
  -3   0  33 12.8693 104.592   6
  -3   0  32 335.057 211.505   6
  -3   0  31-21.3507 43.3724   6
  -3   0  30 264.901 164.330   6
  -3   0  29-28.3063 53.1464   6
  -3   0  28 1606.27 379.915   6
  -3   0  27 23.6381 61.7143   6
  -3   0  26 458.740 176.294   6
  -3   0  25-26.6277 69.0657   6
  -3   0  24 2313.00 393.945   6
  -3   0  23 102.713 113.931   6
  -3   0  22 7875.23 693.355   6
  -3   0  21 16.4903 35.8082   1
  -3   0  21 86.6188 111.574   6
  -3   0  20 852.273 196.442   1
  -3   0  20 678.803 165.359   3
  -3   0  20 879.711 208.354   6
  -3   0  20 702.533 68.8976   7
  -3   0  19 28.9996 23.7267   7
  -3   0  19 15.0234 28.7825   6
  -3   0  19 18.1480 44.2573   3
  -3   0  19 36.2203 59.2169   1
  -3   0  18 494.061 60.3848   7
  -3   0  18 585.773 165.542   6
  -3   0  18 659.569 155.392   1
  -3   0  18 650.550 151.862   3
  -3   0  17-19.9784 64.7000   6
  -3   0  17-7.84227 16.2120   3
  -3   0  17-25.5158 25.0399   7
  -3   0  17-29.8368 16.6240   1
  -3   0  16 450.573 123.426   1
  -3   0  16 463.116 114.883   3
  -3   0  16 440.504 136.639   6
  -3   0  16 542.200 128.431   4
  -3   0  15 19.2475 29.0656   1
  -3   0  15 43.4034 40.9308   3
  -3   0  15 12.0190 12.1729   6
  -3   0  15 8.45278 51.6231   4
  -3   0  14 2297.16 247.746   3
  -3   0  14 2573.20 264.496   4
  -3   0  14 2414.03 298.757   6
  -3   0  14 2324.42 269.836   1
  -3   0  13-10.2236 17.8230   1
  -3   0  13-0.18864 45.0131   4
  -3   0  13 6.41730 17.0306   3
  -3   0  13 35.8289 63.9023   6
  -3   0  12 599.588 114.776   4
  -3   0  12 480.323 121.297   1
  -3   0  12 302.088 97.7449   3
  -3   0  11 89.5487 66.0375   4
  -3   0  11 11.8728 19.5447   3
  -3   0  11 35.5580 29.4196   1
  -3   0  10 598.201 109.100   3
  -3   0  10 876.658 130.506   1
  -3   0  10 792.371 128.355   4
   3   0 -10 831.908 138.600   1
  -3   0   9 61.7197 49.2051   4
   3   0  -9 14.7136 36.7183   3
   3   0  -9 33.8179 32.9960   1
  -3   0   9 0.97010 12.5792   3
  -3   0   8 1675.93 161.214   1
  -3   0   8 1701.95 146.412   4
   3   0  -8 769.483 132.816   3
   3   0  -8 1610.64 165.613   1
  -3   0   7 17.0074 16.2621   1
   3   0  -7-16.6656 10.7860   3
   3   0  -7-25.0808 2.92644   1
  -3   0   7 7.59310 16.2964   4
   3   0  -6 10252.4 372.028   1
  -3   0   6 9366.83 351.024   1
   3   0  -6 9129.78 290.844   3
  -3   0   6 9935.29 299.633   4
   3   0  -6 8747.83 301.516   4
   3   0  -5 13.1698 13.6367   1
  -3   0   5 18.3482 22.7168   1
  -3   0   5-20.0358 27.7503   4
   3   0  -4 2492.80 150.970   1
  -3   0  -1 22.3221 22.8530   7
   3   0   1 47.7508 19.9541   2
  -3   0  -1 29.6542 20.5821   6
   3   0   2 10146.4 300.435   2
  -3   0  -2 10664.3 383.028   6
   3   0   2 10791.7 375.522   6
   3   0   2 11154.9 311.561   7
  -3   0  -2 11151.7 318.900   7
  -3   0  -3-33.3872 52.5162   7
   3   0   3-22.8541 18.6014   2
  -3   0  -3-28.7658 42.0442   6
  -3   0  -3-14.0815 21.8641   2
   3   0   3 108.797 47.8384   7
   3   0   3-22.7391 34.7874   6
  -3   0  -4 26.5046 13.7768   6
   3   0   4 14.7780 10.1329   6
  -3   0  -4-56.6189 56.1056   7
  -3   0  -4 19.8774 16.3742   2
   3   0   5 24.0509 19.2688   6
   3   0   5 63.4526 46.2061   7
  -3   0  -5 4.57948 16.3575   2
  -3   0  -5-36.5718 41.2263   6
  -3   0  -6 15293.5 485.372   2
  -3   0  -6 16021.4 610.637   6
   3   0   6 15064.6 600.604   6
   3   0   6 15876.0 433.199   7
  -3   0  -7 10.2204 25.4898   6
  -3   0  -7 22.8080 5.55570   2
   3   0   7-40.9909 36.7347   6
   3   0   7 41.4514 44.2988   7
   3   0   8 3535.04 217.022   7
  -3   0  -8 3381.51 311.397   6
  -3   0  -8 3525.20 250.253   2
   3   0   8 3064.58 298.181   6
   3   0   9 38.6842 48.8083   6
   3   0   9 67.8301 58.1386   7
  -3   0  -9 31.9102 11.2568   6
   3   0  10 664.206 152.585   6
  -3   0 -10 676.880 153.799   6
   3   0  10 648.319 106.592   7
  -3   0 -11 25.9104 56.5381   6
   3   0  11 89.0209 61.1326   7
   3   0  11 24.3847 61.0484   6
  -3   0 -12 102.746 70.6398   6
   3   0  12 100.982 67.5880   7
   3   0  12-49.7230 59.7634   6
  -3   0 -13-2.89836 41.7913   6
   3   0  13 39.2520 61.5325   6
   3   0  13 131.681 76.2837   7
  -3   0 -14 12429.5 761.519   6
   3   0  14 10957.6 437.962   7
   3   0  14 11238.6 713.431   6
   3   0  15 35.3478 63.6719   6
   3   0  16 3212.63 408.501   6
   3   0  17 29.9735 28.2940   6
   3   0  18-14.2748 79.5145   6
  -3   0 -19 57.0369 51.5117   2
   3   0  19-37.3816 84.8578   6
   3   0  20 580.775 196.544   6
  -3   0 -20 755.169 192.654   2
   3   0  21-111.366 97.5883   6
  -3   0 -21-19.9634 57.8643   2
  -3   0 -22 1289.13 263.753   2
   3   0  22 1070.37 274.207   6
  -3   0 -23 21.7455 81.5763   2
   3   0  23-56.9057 65.4386   6
   3   0  24 99.5190 109.841   6
  -3   0 -24 195.676 115.216   2
  -3   0 -25 49.1017 66.3755   2
   3   0  25-2.91994 51.6747   6
   3   0  26-79.6855 103.785   6
   3   0  27-39.5666 69.9697   6
   3   0  28-180.969 132.325   6
   3   0  29-63.6212 80.1931   6
   3   0  30 220.802 167.817   6
   3   0  31 14.4478 36.5376   6
  -3   1  33-67.9578 85.6212   6
  -3   1  32 53.8328 65.4631   6
  -3  -1  32 57.5071 57.2536   6
  -3   1  31 92.7595 82.5684   6
  -3  -1  31 83.3079 86.7183   6
  -3  -1  30 102.727 75.7785   6
  -3   1  30 27.2570 81.6732   6
  -3  -1  29-35.9719 70.5979   6
  -3   1  29 64.1570 102.379   6
  -3   1  28-95.2914 58.8881   6
  -3  -1  28-43.9298 80.4428   6
  -3  -1  27-22.9373 62.9314   6
  -3   1  27 17.4329 71.6965   6
  -3  -1  26 297.229 138.228   6
  -3   1  26 273.692 144.965   6
  -3  -1  25-27.8470 57.6987   6
  -3   1  25-137.773 53.8960   7
  -3   1  25-5.26281 24.7453   6
  -3  -1  24 1075.62 263.579   6
  -3   1  24 998.714 274.040   6
  -3   1  23 35.7394 31.5989   6
  -3   1  23 21.7295 28.7045   3
  -3  -1  23 74.0009 72.9803   6
  -3  -1  23-1.24951 9.81022   1
  -3   1  22 64.3133 60.9220   6
  -3  -1  22 163.719 94.3680   6
  -3   1  22 159.628 80.6313   3
  -3  -1  21 14.2978 47.5129   6
  -3  -1  21-46.3472 67.1777   1
  -3   1  21 6.87322 25.9904   3
  -3   1  21-31.7548 107.806   6
  -3   1  20 1948.92 340.885   6
  -3  -1  20 2204.98 271.694   1
  -3  -1  20 2018.08 308.055   6
  -3   1  20 2278.12 265.614   3
  -3  -1  19 1139.99 201.692   1
  -3   1  19 1145.25 253.636   6
  -3   1  19 1258.97 191.116   3
  -3  -1  19 1181.13 222.989   6
  -3  -1  18 5.97541 26.6336   6
  -3  -1  18 83.5148 48.2159   1
  -3   1  18 65.3833 42.4743   3
  -3   1  18 121.473 78.8623   6
  -3  -1  17 341.191 97.3945   1
  -3   1  17 340.507 97.2416   3
  -3  -1  17 311.275 113.255   6
  -3   1  17 477.993 147.187   1
  -3   1  17 466.468 147.948   6
  -3   1  16 245.395 68.2480   3
  -3   1  16 177.726 106.327   6
  -3  -1  16 189.331 85.8058   6
  -3   1  16 163.427 98.0827   1
  -3  -1  16 203.157 74.3864   1
  -3   1  15 159.100 62.1670   3
  -3   1  15 111.836 75.5580   1
  -3  -1  15 69.5265 43.6582   4
  -3  -1  15 96.8800 41.5539   1
  -3  -1  15 100.482 40.6927   6
  -3   1  15 72.1812 38.7067   6
  -3   1  14 1097.62 135.996   3
  -3  -1  14 913.302 168.874   6
  -3  -1  14 927.500 139.665   1
  -3   1  14 957.514 201.101   1
   3   1 -14 1134.10 192.988   3
  -3  -1  14 965.734 181.819   4
  -3   1  14 1041.39 209.136   6
   3   1 -13 1386.51 207.827   3
  -3   1  13 1447.57 235.316   1
  -3   1  13 1325.28 228.174   6
  -3  -1  13 1328.88 154.497   1
   3   1 -13 1522.42 231.501   4
  -3   1  13 1303.50 143.668   3
  -3  -1  13 1319.58 205.796   4
   3   1 -12 2398.65 270.791   4
   3   1 -12 2514.62 263.347   3
  -3   1  12 2372.29 291.888   1
  -3  -1  12 2450.00 268.580   4
  -3   1  12 2322.72 288.687   6
  -3  -1  12 2317.40 192.037   1
   3   1 -11 21127.3 767.582   3
  -3   1  11 20743.8 849.343   6
  -3  -1  11 21000.1 522.824   1
   3   1 -11 21273.0 741.648   4
   3  -1 -11 22048.6 890.112   1
  -3   1  11 21902.5 855.885   1
   3   1 -10 662.084 128.570   3
  -3  -1  10 718.757 87.3747   1
  -3   1  10 915.636 169.202   1
   3  -1 -10 676.162 148.634   1
   3   1 -10 828.019 141.647   4
  -3   1   9 484.500 123.335   1
   3  -1  -9 483.175 115.499   1
  -3  -1   9 350.899 64.1084   1
   3   1  -9 497.958 106.180   4
   3   1  -9 471.473 100.880   3
   3   1  -8 3095.08 252.845   4
   3  -1  -8 2917.85 290.208   1
   3   1  -8 2926.98 253.325   3
   3   1  -8 3017.48 144.506   1
  -3  -1   8 3161.75 142.649   1
  -3   1   8 3088.87 288.910   1
   3  -1  -7 4674.48 347.512   1
  -3   1   7 4713.38 344.990   1
  -3   1   6 16120.2 601.748   1
   3  -1  -6 15479.8 620.588   1
   3  -1  -5 82940.7 1345.83   1
  -3   1   5 84086.7 1289.11   1
  -3   1   4-26.0378 27.0126   1
  -3  -1   4 54.1070 22.6092   6
   3  -1  -4 43.1225 47.6200   1
  -3  -1   3 6910.20 273.518   6
   3  -1  -3 7276.19 301.060   2
  -3   1   3 7331.95 206.594   3
   3  -1  -3 7316.23 359.934   1
   3   1  -3 7401.41 275.087   6
  -3   1   3 7083.83 345.382   1
   3   1  -3 7551.73 336.633   5
  -3  -1   2 20861.2 546.785   5
   3  -1  -2 20934.2 420.978   3
  -3   1   2 20890.2 556.051   1
   3   1  -2 21681.6 490.048   6
  -3   1   2 20630.9 508.411   2
   3  -1  -2 20795.8 579.498   1
  -3   1   2 20287.4 404.039   3
   3  -1  -2 20917.2 535.659   2
  -3  -1   2 20293.7 487.974   6
   3   1  -2 21531.0 555.839   5
  -3  -1   1 8331.56 330.108   6
   3  -1  -1 8587.97 360.859   2
   3  -1  -1 8544.06 356.431   1
  -3  -1   1 8838.52 347.956   5
  -3   1   1 9009.62 289.502   3
  -3   1   1 8947.73 348.606   1
  -3   1   1 8596.61 350.305   2
   3   1  -1 8999.98 337.926   6
   3  -1  -1 8525.77 297.561   3
  -3  -1   0 41594.2 798.376   6
   3   1   0 43587.0 804.207   6
  -3   1   0 43015.4 728.702   1
   3  -1   0 43329.0 842.849   2
   3  -1   0 44278.8 772.789   1
  -3   1   0 44394.9 846.563   2
   3  -1   0 44211.4 724.009   5
   3  -1   0 44045.9 724.086   3
   3  -1   1 55945.4 835.916   1
  -3  -1  -1 53820.8 980.592   6
  -3   1  -1 54952.8 799.182   1
   3  -1   1 54646.0 996.375   2
   3  -1   1 56266.7 883.831   3
   3   1   1 56616.4 978.917   6
   3  -1   1 56800.3 830.524   5
  -3   1  -1 53580.7 819.844   5
  -3   1  -1 57483.1 789.892   4
  -3   1  -1 57416.3 659.874   6
  -3   1  -1 56541.1 1005.53   2
   3  -1   2 33685.2 732.289   3
   3  -1   2 32933.4 807.772   2
   3  -1   2 32694.1 633.427   1
  -3   1  -2 33076.3 795.807   2
   3  -1   2 33131.5 511.436   6
   3   1   2 33141.2 799.961   6
  -3   1  -2 32879.6 522.073   6
   3  -1   2 30573.3 676.634   4
  -3   1  -2 32113.6 606.557   1
  -3   1  -2 31905.1 651.218   5
  -3  -1  -2 33111.8 812.096   6
  -3   1  -2 33403.0 645.169   4
  -3   1  -3 14161.2 542.412   2
   3   1   3 13930.3 560.528   6
   3  -1   3 14406.4 552.177   2
   3  -1   3 14432.7 362.097   6
  -3   1  -3 14975.7 456.747   4
   3  -1   3 14888.7 427.581   1
  -3   1  -3 14621.9 373.682   6
   3  -1   3 15021.5 474.410   4
  -3  -1  -3 13815.2 557.031   6
   3  -1   3 14965.1 514.766   3
   3  -1   4 17724.6 485.576   1
   3  -1   4 17624.8 444.338   6
  -3  -1  -4 18110.3 669.151   6
  -3   1  -4 18379.0 457.181   6
   3  -1   4 18944.3 563.449   4
   3  -1   4 18878.7 598.622   3
   3   1   4 17774.5 669.188   6
  -3   1  -4 18345.7 548.045   4
  -3   1  -4 17410.1 637.906   2
   3  -1   5 35026.3 700.219   6
   3  -1   5 35408.0 887.797   3
   3  -1   5 36817.1 836.956   4
  -3   1  -5 36542.7 719.410   6
  -3  -1  -5 36113.2 1012.51   6
   3   1   5 36164.0 1001.94   6
  -3   1  -5 35816.4 948.478   2
   3  -1   6 22658.3 743.080   3
  -3  -1  -6 23234.5 840.216   6
   3   1   6 22361.4 820.159   6
  -3   1  -6 22071.5 769.283   2
  -3   1  -6 22555.7 608.614   6
   3  -1   6 22103.5 687.425   4
   3  -1   6 22442.2 600.323   6
  -3   1  -7 420.615 88.3772   6
   3  -1   7 465.612 113.221   3
   3  -1   7 342.602 90.2363   4
   3  -1   7 368.277 78.8705   6
  -3  -1  -7 409.809 117.845   6
  -3   1  -7 365.994 102.900   2
   3   1   7 374.408 108.997   6
   3  -1   8 5731.55 348.409   6
   3   1   8 5644.45 450.254   6
  -3  -1  -8 5404.65 186.840   2
   3  -1   8 6121.01 415.485   3
  -3   1  -8 5780.01 419.247   2
  -3  -1  -8 5995.61 456.740   6
  -3   1  -8 5788.26 349.056   6
   3  -1   8 5667.36 384.189   4
  -3   1  -9 5623.09 275.974   7
  -3   1  -9 5403.08 417.599   2
   3   1   9 5373.37 450.601   6
  -3   1  -9 5134.41 361.469   6
   3  -1   9 5368.19 423.317   3
   3  -1   9 5721.00 395.186   4
   3  -1   9 5529.68 364.383   6
  -3  -1  -9 5452.36 467.109   6
  -3  -1  -9 5253.14 211.730   2
   3  -1  10 4228.03 372.121   3
  -3  -1 -10 4204.45 421.251   6
  -3   1 -10 4027.84 331.445   6
  -3   1 -10 3973.53 375.704   2
  -3   1 -10 4103.75 241.684   7
   3  -1  10 4025.31 330.094   6
   3   1  10 3916.19 398.553   6
  -3  -1 -10 4042.07 206.938   2
   3  -1  10 4321.79 351.111   4
   3  -1  11 4365.63 367.425   4
  -3  -1 -11 4490.90 444.228   6
  -3   1 -11 4074.90 354.441   6
   3  -1  11 4451.98 389.695   3
   3   1  11 3918.81 416.642   6
   3  -1  11 4087.57 350.426   6
  -3   1 -11 3840.36 240.383   7
   3  -1  12 148.266 67.7836   6
   3  -1  12 167.709 92.1502   3
   3  -1  12 185.539 88.8981   4
  -3   1 -12 59.2719 16.3582   7
  -3   1 -12 134.342 68.5538   6
  -3  -1 -12 186.737 81.5248   6
   3   1  12 80.9593 33.4953   6
   3   1  13 501.501 155.533   6
   3  -1  13 492.889 129.355   6
  -3   1 -13 553.113 141.140   6
   3   1  14 42.8298 39.9088   6
   3  -1  14 25.3396 10.6846   6
   3   1  15 560.794 119.325   7
   3   1  15 737.798 195.163   6
   3  -1  15 941.735 196.325   6
  -3   1 -16 343.953 134.698   2
   3   1  16 153.902 42.6680   7
   3  -1  16 265.640 86.7471   6
   3   1  16 294.364 126.855   6
  -3   1 -17 340.600 135.728   2
   3   1  17 272.090 116.645   6
   3   1  17 241.706 52.4662   7
  -3  -1 -17 391.234 101.515   2
   3  -1  17 381.598 138.176   6
  -3   1 -18 148.344 88.1240   2
  -3  -1 -18 169.529 68.1004   2
   3  -1  18 109.200 54.9336   6
   3   1  18 53.2736 33.1182   6
   3   1  18 39.8323 41.5315   7
   3  -1  19 240.285 109.876   6
   3   1  19 178.881 67.6051   7
  -3   1 -19 166.089 93.2652   2
  -3  -1 -19 263.245 95.7685   2
   3   1  19 18.1870 48.9240   6
  -3   1 -20 1122.41 273.482   2
   3   1  20 1185.94 309.408   6
   3   1  20 1415.38 207.534   7
  -3  -1 -20 1462.52 219.378   2
   3  -1  20 1310.27 267.372   6
  -3   1 -21 2659.91 423.862   2
  -3  -1 -21 3220.33 328.071   2
   3   1  21 2940.34 300.375   7
   3   1  21 2866.20 457.053   6
   3  -1  21 2900.16 417.025   6
  -3  -1 -22 102.030 70.9214   2
   3   1  22 113.807 78.8914   7
  -3   1 -22 14.2087 75.9692   2
   3  -1  22 66.2634 79.3537   6
   3   1  22-9.57610 83.8353   6
  -3   1 -23 105.248 71.0530   2
   3   1  23 118.346 83.7147   7
   3  -1  23 5.16994 48.3108   6
   3   1  23-11.3535 60.5690   6
   3  -1  24 75.7608 89.8852   6
  -3   1 -24 73.5058 80.1829   2
   3   1  24-49.8908 125.001   6
   3   1  25 268.292 169.553   6
   3  -1  25 268.330 147.665   6
  -3   1 -25 201.656 129.045   2
   3  -1  26-29.0321 55.4726   6
   3   1  26-16.5888 63.6412   6
  -3   1 -26 16.2229 60.1658   2
   3   1  27 134.744 174.572   6
   3  -1  27 120.863 111.191   6
  -3   1 -27 196.442 149.504   2
   3  -1  28 117.462 120.399   6
   3   1  28 114.408 118.086   6
   3   1  29 140.264 143.671   6
   3  -1  29 277.128 168.014   6
   3   1  30 188.459 183.188   6
  -3   2  31 388.241 237.016   6
  -3   2  30 37.6379 87.2308   6
  -3   2  29 72.9000 61.5614   6
  -3   2  28 21.5204 70.8246   6
  -3  -2  28 116.753 104.261   6
  -3  -2  27 16.5893 30.7090   6
  -3   2  27 7.87138 77.6891   6
  -3   2  26-79.3034 71.8969   6
  -3  -2  26 74.0470 88.8520   6
  -3   2  25 64.0045 86.4091   6
  -3  -2  25 101.140 79.6749   6
  -3  -2  24 301.743 130.564   6
  -3   2  24 175.811 113.970   6
  -3  -2  23 847.862 209.208   6
  -3   2  23 684.638 235.586   6
  -3   2  22 1452.54 339.113   6
  -3  -2  22 1415.03 257.896   6
  -3   2  22 1498.20 211.633   3
  -3   2  21 318.388 158.377   6
  -3   2  21 483.424 116.251   3
  -3  -2  21 382.048 140.776   6
  -3  -2  21 196.156 71.3762   1
  -3  -2  20 429.010 92.3808   1
  -3  -2  20 657.703 168.085   6
  -3   2  20 396.761 155.991   6
  -3   2  20 700.289 135.232   3
  -3   2  19 279.129 119.245   6
  -3  -2  19 232.506 68.9970   1
  -3  -2  19 387.029 116.215   6
   3   2 -18 713.531 223.436   4
  -3  -2  18 393.357 109.532   6
   3   2 -18 449.748 170.532   3
  -3   2  18 401.481 153.319   6
  -3  -2  18 335.353 67.3370   1
  -3  -2  17 2189.57 269.180   6
  -3  -2  17 1984.17 154.065   1
  -3   2  17 2131.24 349.083   6
   3   2 -17 1977.77 318.311   3
   3   2 -17 2583.06 358.750   4
  -3   2  16 757.438 201.739   6
   3   2 -16 495.108 177.257   3
  -3  -2  16 626.959 131.769   6
   3   2 -16 1043.40 218.065   4
  -3  -2  16 593.438 74.0177   1
  -3  -2  15 519.907 116.709   6
   3   2 -15 557.747 158.888   4
  -3  -2  15 347.166 47.1061   1
  -3   2  15 493.918 159.174   6
   3   2 -15 432.344 142.340   3
   3   2 -14 157.458 85.6460   4
  -3   2  14 346.230 135.055   6
  -3  -2  14 214.384 77.3901   6
   3   2 -14 102.294 61.3092   3
   3   2 -13 2326.95 292.771   4
  -3   2  13 2341.22 336.867   1
   3   2 -13 2148.39 299.220   3
  -3  -2  13 2335.64 222.635   6
  -3   2  13 2201.35 313.910   6
   3   2 -12 1123.36 190.507   4
   3   2 -12 1108.24 208.859   3
  -3   2  12 1171.97 246.480   1
  -3   2  12 1134.08 216.461   6
   3  -2 -11 23066.6 1037.86   1
   3   2 -11 21500.8 901.628   3
  -3   2  11 23908.3 1012.71   1
   3   2 -11 21542.5 866.714   4
  -3   2  11 21324.7 943.144   6
   3  -2 -10 43.2692 68.7388   1
   3   2 -10 4.37715 75.1764   3
  -3   2  10 10.3822 21.7202   6
   3   2 -10-36.8174 89.9902   4
  -3   2  10 10.1074 28.4242   1
   3  -2  -9 4932.81 306.474   2
  -3   2   9 5313.61 427.395   6
  -3   2   9 5147.98 446.755   1
   3  -2  -9 5008.87 458.633   1
   3  -2  -8 3770.24 269.685   2
  -3   2   8 4033.73 381.060   1
   3  -2  -8 3659.77 370.891   1
  -3   2   8 3969.95 348.535   6
  -3  -2   7 3246.34 188.834   6
   3   2  -7 3744.26 339.755   5
  -3   2   7 3327.39 311.353   6
   3  -2  -7 3422.36 253.284   2
   3  -2  -7 3372.27 339.273   1
  -3   2   7 3215.28 335.889   1
  -3  -2   6 2.03773 12.1798   6
  -3   2   6 41.4997 46.3076   1
   3   2  -6 23.9096 15.5871   1
  -3   2   6 39.1857 51.7490   6
   3  -2  -6-22.9934 43.6560   2
   3   2  -6 68.9728 59.0772   5
   3  -2  -6-32.4436 18.8566   1
  -3   2   5 6.83132 43.1756   1
   3  -2  -5 20.6993 25.6133   1
  -3  -2   5 27.3786 25.8471   6
   3  -2  -5-6.53611 50.9138   2
   3   2  -5 94.2353 59.0735   5
   3   2  -5 29.9570 18.2597   1
   3  -2  -4 202.877 77.4577   1
   3   2  -4 244.540 81.0085   5
  -3  -2   4 248.185 59.0544   6
  -3  -2   4 243.276 82.8761   5
   3  -2  -4 238.410 77.2639   2
   3   2  -4 237.560 50.7614   6
  -3   2   4 249.738 83.5203   1
  -3   2   4 508.131 112.635   2
   3   2  -4 261.342 56.9183   1
   3   2  -3 42.4595 24.5511   6
  -3  -2   3 34.0215 50.6702   5
   3  -2  -3 8.95582 31.2607   2
   3   2  -3 10.8525 46.0746   5
   3  -2  -3 92.9734 50.4654   1
  -3   2   3-31.9381 33.9779   1
  -3  -2   3 27.7405 26.3792   6
  -3   2   3 47.8721 58.2069   2
  -3   2   2 3437.53 256.044   3
   3  -2  -2 4098.51 316.873   2
  -3   2   2 4285.71 318.746   2
  -3  -2   2 4212.00 335.957   5
  -3   2   2 4218.08 313.451   1
   3   2  -2 4267.67 263.547   6
  -3  -2   2 3872.45 262.402   6
   3  -2  -2 4062.27 327.395   1
  -3  -2   1 7861.77 464.620   5
  -3   2   1 8136.78 443.981   2
   3  -2  -1 7986.18 462.758   2
   3   2  -1 7874.70 384.969   6
  -3   2   1 7885.93 412.420   1
  -3   2   1 7790.99 383.404   3
  -3  -2   1 7814.35 388.041   6
   3  -2  -1 8128.21 444.808   1
  -3  -2   0 1156.20 165.883   6
   3  -2   0 1179.33 165.025   1
   3  -2   0 1311.03 192.005   2
  -3   2   0 1357.14 187.800   2
  -3   2   0 1296.48 157.402   3
   3   2   0 1400.54 165.062   6
   3  -2   0 1328.09 179.477   5
  -3   2   0 1304.07 157.903   1
  -3   2  -1 9697.99 527.852   2
   3   2   1 10086.7 486.076   6
   3  -2   1 9816.81 493.464   5
  -3  -2  -1 9555.21 479.391   6
  -3   2  -1 9464.98 423.663   1
  -3   2  -1 9756.82 460.015   3
   3  -2   1 9300.29 437.139   1
   3  -2   1 10026.2 544.914   2
   3   2   2 3299.62 290.625   6
   3   2   2 3185.34 212.442   2
   3  -2   2 2909.06 241.000   1
  -3  -2  -2 3141.25 290.457   6
   3  -2   2 3381.69 292.050   5
  -3   2  -2 3216.55 274.789   3
  -3   2  -2 3311.90 316.443   2
  -3   2  -2 3058.74 228.824   1
  -3   2  -2 3186.11 290.166   5
   3   2   3 1440.95 199.313   6
  -3   2  -3 1386.06 174.986   4
  -3   2  -3 1782.87 201.907   3
   3  -2   3 1467.67 163.465   1
  -3   2  -3 1372.15 195.072   5
  -3   2  -3 1435.53 207.255   2
   3   2   3 1377.30 132.137   2
  -3   2  -3 1374.78 148.090   1
  -3  -2  -3 1441.06 208.142   6
   3   2   4 416.998 59.2162   2
  -3  -2  -4 494.830 131.052   6
   3  -2   4 439.709 115.549   3
   3   2   4 484.442 115.622   6
  -3   2  -4 362.544 86.5629   4
  -3   2  -4 454.161 116.912   5
  -3   2  -4 459.718 105.998   2
  -3   2  -4 521.631 118.812   3
   3  -2   4 413.671 87.3083   1
  -3   2  -4 457.494 79.0377   1
   3   2   5 1081.63 84.4083   2
  -3   2  -5 1141.80 195.527   2
   3   2   5 1011.80 178.612   6
  -3   2  -5 1043.49 172.978   5
   3  -2   5 1191.86 196.531   3
   3  -2   5 962.608 131.026   1
  -3   2  -5 1111.43 181.998   3
  -3   2  -5 939.508 151.313   4
  -3  -2  -5 978.209 182.086   6
  -3   2  -5 895.862 77.6335   6
  -3   2  -6 2631.87 148.299   6
   3  -2   6 2898.32 220.323   1
   3   2   6 2886.35 317.484   6
  -3   2  -6 3256.45 318.519   3
   3  -2   6 2870.70 317.895   3
  -3   2  -6 3031.96 302.600   5
  -3   2  -6 2632.40 321.058   2
  -3  -2  -6 2881.84 331.928   6
  -3   2  -6 2885.99 278.510   4
   3  -2   7 340.653 77.5431   1
  -3   2  -7 390.650 108.911   4
   3  -2   7 373.176 122.199   3
   3  -2   7 320.561 54.4613   6
   3   2   7 268.984 99.2608   6
  -3  -2  -7 322.607 106.943   6
  -3   2  -7 317.568 58.2582   6
  -3   2  -7 295.813 93.9612   2
   3   2   8-47.4201 75.2689   6
  -3   2  -8 110.645 68.0051   2
   3  -2   8 95.7451 31.9671   6
  -3  -2  -8 97.5671 66.4259   6
   3  -2   8 111.989 52.4253   1
  -3   2  -8 223.949 105.487   4
   3  -2   8 140.915 68.2188   3
  -3   2  -8 143.602 42.7534   6
   3  -2   9 269.022 72.0460   1
  -3   2  -9 501.334 158.875   4
  -3  -2  -9 307.176 124.639   6
  -3   2  -9 270.763 92.2792   2
   3  -2   9 298.406 65.9620   6
   3   2   9 257.772 96.6825   6
   3  -2   9 243.627 97.8383   3
  -3  -2 -10 4969.61 505.767   6
   3  -2  10 4616.41 293.875   6
  -3   2 -10 4781.22 458.379   2
   3  -2  10 4538.56 294.442   1
  -3   2 -10 4849.76 421.927   4
   3   2  10 4520.94 466.591   6
   3  -2  10 4686.95 452.297   3
   3   2  11 1446.01 260.224   6
  -3   2 -11 1128.12 227.324   2
   3  -2  11 1258.19 154.493   1
   3  -2  11 1137.56 156.895   6
  -3   2 -12 561.077 167.136   2
   3  -2  12 668.435 112.679   1
   3  -2  12 716.907 129.169   6
   3   2  12 660.067 174.225   6
   3  -2  13 200.574 64.2515   1
   3  -2  13 185.938 73.0038   6
  -3   2 -13 192.666 95.4801   2
   3   2  13 175.787 88.0757   6
  -3   2 -14 1731.49 173.174   7
   3   2  14 1601.25 311.758   6
  -3   2 -14 1525.09 278.422   2
   3  -2  14 1574.27 217.671   6
   3  -2  15 75.3211 60.3061   6
  -3   2 -15 71.8923 89.3610   2
   3   2  15 104.126 102.160   6
  -3   2 -15 95.5783 43.7456   7
   3   2  16 129.836 88.8011   6
  -3   2 -16-5.36968 32.8755   7
   3  -2  16 141.139 71.0033   6
  -3   2 -16 97.5559 98.8378   2
   3  -2  17 41.9236 16.5909   6
   3   2  17 42.9792 52.1318   6
  -3   2 -17 22.3103 16.7869   2
  -3   2 -17-45.5951 47.9078   7
  -3   2 -18 74.0108 75.1737   2
   3  -2  18 44.3307 55.8346   6
   3   2  18-76.1764 96.9709   6
  -3   2 -19 216.378 129.720   2
   3  -2  19 252.382 108.796   6
   3   2  19 247.126 137.026   6
   3  -2  20 243.495 106.645   6
   3   2  20 116.626 68.4426   6
  -3   2 -20 79.6704 112.360   2
   3   2  21 51.4632 103.322   6
  -3   2 -21 83.4296 93.5101   2
   3  -2  21 76.4127 48.4343   6
   3   2  21-109.936 110.456   7
  -3   2 -22 562.895 209.850   2
   3   2  22 433.701 198.034   6
   3   2  22 356.051 104.929   7
   3  -2  22 617.156 169.154   6
   3   2  23 32.1204 40.2925   6
   3  -2  23 113.316 90.9739   6
  -3   2 -23 52.4754 114.694   2
   3   2  23-51.8656 83.6037   7
   3   2  24-56.6763 66.3284   7
   3  -2  24 61.0535 68.3369   6
  -3   2 -24-27.0570 43.2595   2
   3   2  24 159.582 120.584   6
   3   2  25 671.279 280.775   6
  -3   2 -25 334.320 164.327   2
   3  -2  25 583.622 201.875   6
  -3   2 -26 84.2220 100.115   2
   3   2  26 349.630 211.289   6
   3   2  27 64.8331 97.4236   6
  -3   2 -27-87.6639 90.8185   2
   3   2  28 166.264 185.316   6
  -3   2 -28-32.1258 55.9392   2
  -3   2 -29-10.7710 32.8984   2
  -3   3  29 97.0471 188.799   6
  -3   3  28 167.194 187.115   6
  -3   3  27 132.122 142.033   6
  -3   3  26 14.8509 41.4451   6
  -3   3  25 124.602 103.369   6
  -3   3  24-3.36093 71.7173   6
  -3   3  23 66.7844 44.1335   6
  -3  -3  23 165.583 79.1240   6
  -3   3  22-1.06285 42.6210   6
  -3  -3  22 10.0857 42.0624   6
   3   3 -21 488.628 227.981   4
  -3   3  21 175.258 128.919   6
  -3  -3  21 180.039 82.2165   6
  -3   3  20 319.053 123.302   6
   3   3 -20 616.680 222.011   4
  -3  -3  20 502.753 128.710   6
   3   3 -20 394.271 170.144   3
  -3   3  19 602.800 216.332   6
   3   3 -19 794.523 230.928   3
   3  -3 -19 813.479 147.475   2
  -3  -3  19 932.271 169.765   6
   3   3 -19 991.731 249.120   4
   3   3 -18 437.179 161.780   4
   3  -3 -18 471.277 110.899   2
   3   3 -18 296.850 136.067   3
  -3   3  18 303.832 143.153   6
  -3  -3  18 455.341 107.207   6
  -3   3  17 124.357 66.3022   6
   3  -3 -17 148.417 55.6395   2
   3   3 -17 134.648 65.4408   3
   3   3 -17 205.683 100.211   4
  -3  -3  17 261.570 70.6044   6
  -3   3  16 208.467 103.461   6
   3   3 -16 123.429 100.687   3
  -3  -3  16 346.915 85.8544   6
   3   3 -16 133.162 64.2062   4
   3  -3 -16 167.449 58.9343   2
   3   3 -15 5777.01 554.115   3
  -3  -3  15 6200.68 323.405   6
  -3   3  15 5422.39 576.817   6
   3   3 -15 5978.36 532.896   4
   3  -3 -15 6186.96 406.293   2
   3   3 -14 1244.53 237.025   4
  -3   3  14 1134.79 243.597   6
   3   3 -14 1110.26 248.790   3
  -3  -3  14 1318.60 136.333   6
   3  -3 -14 1218.55 177.159   2
  -3  -3  13 33.9043 20.7743   6
   3  -3 -13-16.4810 51.3766   2
  -3   3  13-11.3927 28.0807   6
   3   3 -13 23.5786 25.1765   3
  -3  -3  13 34.3022 21.7205   6
   3   3 -13 44.5215 44.9354   4
  -3  -3  12 2576.61 164.377   6
  -3   3  12 2675.63 379.431   6
  -3  -3  12 2675.45 171.231   6
   3   3 -12 2583.95 361.462   3
   3  -3 -12 2720.78 278.023   2
   3   3 -12 2836.59 356.494   4
   3  -3 -11 3089.93 301.627   2
  -3  -3  11 2750.36 160.506   6
  -3   3  11 3083.33 382.676   6
   3   3 -11 3233.81 382.732   3
  -3  -3  10 3729.38 181.614   6
   3   3 -10 3665.93 416.060   3
  -3   3  10 3867.51 421.839   6
   3  -3 -10 4058.22 347.657   2
   3  -3  -9 85.7531 48.1177   2
   3  -3  -9 95.5704 71.5022   1
  -3  -3   9 92.1208 28.8906   6
  -3   3   9 89.5249 67.9688   6
  -3   3   8 2363.23 350.337   1
   3  -3  -8 2619.69 287.295   2
   3   3  -8 2523.94 141.590   1
   3  -3  -8 2150.83 334.210   1
   3   3  -8 3328.11 392.519   5
  -3   3   8 2357.24 312.629   6
  -3  -3   8 2550.50 163.345   6
   3   3  -7 6368.47 279.113   1
   3  -3  -7 6638.96 454.069   2
  -3   3   7 6834.71 542.780   1
   3  -3  -7 5891.36 545.120   1
  -3  -3   7 6663.34 279.896   6
  -3   3   7 6446.24 491.424   6
   3   3  -7 8091.63 604.941   5
   3  -3  -6 2001.84 297.829   1
  -3   3   6 2641.42 263.927   2
  -3   3   6 2127.90 269.317   6
   3  -3  -6 1991.16 257.455   2
  -3   3   6 1940.97 299.467   1
   3   3  -6 2545.90 341.032   5
   3   3  -6 2129.40 182.040   1
  -3  -3   6 2148.53 171.768   6
  -3   3   5 873.516 163.098   2
   3   3  -5 552.266 92.7480   6
   3  -3  -5 512.547 148.807   1
  -3   3   5 535.071 129.718   6
   3   3  -5 534.745 100.561   1
   3  -3  -5 555.061 135.919   2
  -3  -3   5 579.090 93.0013   6
  -3   3   5 428.211 138.194   1
   3   3  -5 665.770 168.093   5
   3   3  -4 194.261 55.9957   6
  -3  -3   4 217.064 85.2985   5
   3  -3  -4 195.855 96.3842   1
  -3   3   4 229.798 69.1939   6
  -3  -3   4 214.126 63.5070   6
  -3   3   4 226.833 73.4337   2
   3  -3  -4 190.736 81.7818   2
  -3   3   4 207.586 87.0290   1
   3   3  -4 209.523 67.7829   1
   3  -3  -3 1383.60 228.286   2
  -3  -3   3 1504.12 251.629   5
  -3   3   3 1274.19 178.897   6
   3   3  -3 1399.45 165.365   6
   3   3  -3 1241.75 173.274   1
   3  -3  -3 971.917 208.108   1
  -3   3   3 1321.55 192.697   2
  -3   3   3 1399.50 221.273   1
  -3  -3   3 1255.17 158.863   6
   3  -3  -2 1688.83 253.396   1
   3   3  -2 2011.02 231.155   1
  -3  -3   2 2077.66 216.542   6
  -3   3   2 2028.53 249.323   2
  -3   3   2 1965.72 213.486   6
   3  -3  -2 2100.40 274.798   2
  -3  -3   2 2027.02 286.157   5
  -3   3   2 2044.25 256.567   1
   3   3  -2 2122.62 215.753   6
  -3   3   1 2438.70 276.975   1
  -3   3   1 2407.57 278.923   2
  -3  -3   1 2557.07 324.495   5
   3  -3  -1 2537.90 324.153   5
   3   3  -1 2440.05 267.665   1
   3  -3  -1 2496.56 291.637   1
  -3   3   1 2359.13 218.501   6
  -3   3   1 1927.68 251.155   3
   3   3  -1 2518.49 253.976   6
  -3  -3   1 2358.32 248.927   6
   3  -3  -1 2767.68 334.218   2
  -3   3   0 3663.89 245.160   6
   3  -3   0 3646.22 375.941   5
   3  -3   0 3343.88 333.993   1
  -3   3   0 3515.65 322.492   1
   3   3   0 3653.98 332.572   2
   3   3   0 3472.90 337.328   1
  -3   3   0 3476.51 322.987   3
  -3   3   0 3958.63 381.548   2
  -3  -3   0 3756.80 395.803   5
  -3  -3   0 3535.82 314.544   6
   3   3   0 3668.93 322.196   6
  -3   3  -1 545.021 85.8391   6
  -3   3  -1 588.771 161.827   2
   3   3   1 569.226 128.845   2
  -3  -3  -1 519.339 129.984   6
   3  -3   1 500.017 136.400   1
   3  -3   1 575.415 153.510   5
  -3   3  -1 578.495 125.146   1
  -3   3  -1 541.592 136.340   3
   3   3   1 560.415 138.217   6
   3   3   1 682.389 147.280   1
  -3  -3  -2 8468.28 536.036   6
   3   3   2 7988.22 520.004   6
  -3   3  -2 7713.16 445.010   1
   3  -3   2 8339.77 573.335   5
  -3   3  -2 8177.55 591.401   2
   3   3   2 8256.52 460.242   2
  -3   3  -2 7505.82 273.735   6
   3   3   2 8297.89 553.233   1
  -3   3  -2 8597.43 528.436   3
   3  -3   2 8046.04 480.789   1
   3   3   3 11407.0 642.112   6
  -3   3  -3 10991.1 505.527   1
  -3  -3  -3 11596.5 664.038   6
   3   3   3 10783.0 666.186   1
   3  -3   3 10493.6 547.163   1
  -3   3  -3 11112.2 703.961   2
   3  -3   3 11390.5 670.476   5
   3   3   3 10707.8 497.599   2
  -3   3  -3 11069.1 623.917   3
   3   3   4 180.452 105.544   1
  -3   3  -4 157.007 63.6599   1
   3   3   4 100.878 3.24530   2
   3  -3   4 112.383 47.8408   1
  -3   3  -4 135.775 87.8405   2
  -3   3  -4 140.002 90.5699   5
  -3   3  -4 69.9655 16.9887   3
   3   3   4 141.255 59.4387   6
  -3  -3  -4 110.299 75.5475   6
  -3   3  -5 166.532 55.7709   1
  -3   3  -5 161.418 88.8210   3
  -3   3  -5 209.441 78.3105   4
   3   3   5 187.911 88.5630   6
  -3   3  -5 100.491 44.0154   2
  -3  -3  -5 252.911 112.795   6
   3   3   5 274.276 131.760   1
   3  -3   5 154.713 71.6229   1
  -3   3  -5 146.474 95.6950   5
   3   3   5 183.060 44.1316   2
   3  -3   6 167.355 66.7651   1
  -3   3  -6 122.892 47.3861   2
   3   3   6 104.409 76.5569   6
  -3  -3  -6 215.643 107.442   6
  -3   3  -6 113.787 49.5029   1
   3   3   6 44.1977 27.1011   1
  -3   3  -6 125.358 56.4681   4
   3   3   6 269.669 68.7735   2
  -3   3  -6 174.405 88.8069   3
  -3   3  -6 119.041 58.7561   5
  -3   3  -7 1084.34 187.115   4
  -3  -3  -7 1157.35 246.717   6
  -3   3  -7 1279.03 233.361   3
  -3   3  -7 899.356 232.705   2
   3   3   7 1130.20 239.802   6
   3  -3   7 1134.23 150.734   1
  -3   3  -7 1183.98 231.101   5
   3  -3   8 445.218 95.2368   1
  -3   3  -8 466.959 150.308   2
   3   3   8 397.081 147.500   6
  -3   3  -8 305.940 88.7055   4
  -3   3  -8 520.739 160.584   5
  -3   3  -8 542.962 160.521   3
  -3   3  -9 3951.66 434.769   3
  -3   3  -9 3391.46 436.294   2
   3  -3   9 3741.53 266.474   1
  -3   3  -9 3703.85 377.342   4
   3   3   9 3791.07 452.822   6
   3   3  10 1297.95 266.806   6
   3  -3  10 1291.91 156.556   1
  -3   3 -10 1093.41 256.197   2
  -3   3 -10 1378.67 276.494   3
  -3   3 -10 1511.68 250.665   4
  -3   3 -11 246.351 102.245   2
   3  -3  11 277.648 70.3021   1
   3   3  11 185.824 85.6301   6
  -3   3 -11 363.604 140.362   4
  -3   3 -12 3137.57 483.004   2
   3  -3  12 4015.08 270.107   1
  -3   3 -12 4265.05 439.244   4
   3   3  12 3915.35 489.222   6
   3  -3  13 984.153 135.384   1
  -3   3 -13 803.954 239.412   2
   3  -3  13 917.743 105.345   6
   3   3  13 1156.13 263.285   6
  -3   3 -13 1757.66 300.185   4
   3   3  14 1182.44 292.762   6
   3  -3  14 1069.54 126.944   6
  -3   3 -14 1724.52 306.055   4
  -3   3 -14 975.458 252.217   2
   3  -3  14 1108.73 146.046   1
   3  -3  15 25.0862 28.7592   1
   3   3  15 72.8956 85.0652   6
   3  -3  15 28.3454 21.3054   6
  -3   3 -15-70.0941 71.5891   2
   3   3  16 130.434 95.7611   6
   3  -3  16 254.932 77.7666   6
  -3   3 -16 184.925 107.389   2
   3  -3  16 256.499 80.7285   1
   3  -3  17 268.119 73.9398   1
   3  -3  17 282.503 83.5946   6
   3   3  17 213.290 135.051   6
  -3   3 -17 264.563 146.043   2
  -3   3 -18 271.825 181.320   2
   3  -3  18 468.902 117.111   6
   3   3  18 561.209 221.103   6
   3  -3  18 606.948 112.075   1
   3  -3  19 697.644 151.777   6
  -3   3 -19 552.994 218.846   2
   3   3  19 648.732 233.453   6
   3   3  20 338.759 198.240   6
  -3   3 -20 229.447 175.240   2
  -3   3 -21 95.8987 105.638   2
   3   3  21 57.0072 95.8243   6
   3   3  22 362.327 201.047   6
  -3   3 -22 124.906 116.490   2
   3   3  23 257.931 181.751   6
  -3   3 -23 357.353 206.811   2
  -3   3 -24 24.1148 51.9406   2
   3   3  24 86.8494 95.9234   6
  -3   3 -25 28.0487 57.7469   2
   3   3  25 14.2176 113.715   6
  -3   3 -26-5.82055 26.6226   2
   3   3  26 252.346 200.606   6
  -3   3 -27 69.7977 146.664   2
  -3   3 -28 38.9971 66.2674   2
  -3   3 -29 0.15923 69.6576   2
   3   4 -28 265.314 206.562   2
  -3   4  27 15.2134 43.8760   6
   3   4 -27 80.9978 170.442   2
  -3   4  26 39.3866 24.1242   6
  -3   4  25 38.9622 63.7879   6
  -3   4  24 158.190 185.613   6
   3   4 -23 480.093 227.813   4
  -3   4  23 42.8437 38.3836   6
   3   4 -22 354.054 190.338   4
  -3   4  22 91.5646 67.6331   6
  -3   4  21-16.7016 50.5098   6
   3   4 -21 252.199 157.439   4
   3   4 -21 135.327 120.393   3
   3   4 -20 534.905 178.069   4
   3   4 -20 599.133 228.751   3
  -3   4  20 447.105 200.547   6
   3   4 -19 0.20616 31.8257   3
   3   4 -19 44.1376 82.5339   4
  -3   4  19 14.2261 91.7607   6
   3   4 -18 1906.07 379.415   3
   3   4 -18 1786.75 343.394   4
  -3   4  18 1840.91 391.960   6
  -3   4  17-29.6846 31.8739   6
   3   4 -17 11.2718 40.6779   3
   3   4 -17-13.6016 12.5055   4
   3   4 -16 52.7251 68.6864   3
  -3   4  16 90.5155 87.3394   6
   3  -4 -16 22.9888 9.69336   2
   3   4 -16 89.3994 78.1813   4
   3   4 -15 5951.02 638.911   3
   3   4 -15 6283.87 615.006   4
   3  -4 -15 6051.11 469.806   2
  -3   4  15 6549.75 681.258   6
   3  -4 -14 854.892 179.628   2
   3   4 -14 822.632 230.220   3
  -3   4  14 795.512 224.118   6
   3   4 -14 628.216 180.114   4
   3   4 -13 1413.64 303.385   3
  -3   4  13 1202.62 279.595   6
   3  -4 -13 1293.94 221.392   2
   3   4 -13 1155.79 245.828   4
   3   4 -12 1031.97 239.072   3
   3  -4 -12 1031.46 198.660   2
  -3   4  12 950.059 247.550   6
  -3   4  11-0.84528 50.8176   6
   3  -4 -11 15.4572 24.4004   2
   3   4 -11 48.8191 70.1441   3
  -3   4  10 676.351 189.684   6
   3   4 -10 502.429 192.170   3
   3  -4 -10 721.784 170.500   2
   3   4  -9 880.393 101.314   1
   3  -4  -9 1215.36 229.552   2
  -3   4   9 1072.60 241.852   6
   3  -4  -8 442.625 133.003   2
   3   4  -8 360.694 80.6382   1
  -3   4   8 334.594 131.054   6
  -3  -4   7 2901.57 194.882   6
   3   4  -7 2793.26 242.669   1
  -3   4   7 3839.05 354.709   2
   3  -4  -7 3139.10 377.631   2
  -3   4   7 2896.40 363.378   6
  -3  -4   6 521.759 91.3477   6
   3  -4  -6 408.231 162.369   1
   3  -4  -6 580.426 164.907   2
  -3   4   6 972.974 202.449   2
  -3   4   6 548.579 155.294   6
   3   4  -6 497.696 111.650   1
   3   4  -5 347.080 84.2867   6
  -3   4   5 258.452 103.911   6
   3   4  -5 326.496 126.680   2
   3  -4  -5 166.627 113.981   1
  -3  -4   5 379.924 85.8777   6
  -3  -4   5 306.851 147.132   5
  -3   4   5 532.345 150.334   2
   3   4  -5 297.357 90.6317   1
  -3   4   4 360.487 138.262   1
   3   4  -4 405.438 93.4760   6
   3   4  -4 379.104 151.042   2
   3   4  -4 326.881 95.0512   1
  -3   4   4 395.683 119.025   6
  -3   4   4 298.474 95.8265   2
   3  -4  -4 412.925 144.275   1
  -3  -4   4 387.575 96.5720   6
  -3  -4   4 386.196 150.280   5
  -3   4   3 2863.48 304.403   6
   3  -4  -3 2395.50 403.961   5
   3   4  -3 2988.45 273.591   6
  -3  -4   3 2855.43 398.156   5
  -3   4   3 3297.84 360.183   2
  -3  -4   3 3331.86 295.548   6
  -3   4   3 2606.44 346.929   1
   3  -4  -3 2577.39 363.493   1
   3   4  -3 2956.41 318.859   1
   3   4  -3 2904.39 372.422   2
  -3   4   2 355.966 106.293   3
  -3  -4   2 504.846 123.834   6
   3   4  -2 450.759 133.951   1
   3   4  -2 444.425 105.846   6
  -3   4   2 398.909 108.992   6
   3  -4  -2 451.922 178.077   5
  -3   4   2 363.590 124.724   1
  -3  -4   2 470.423 151.261   5
  -3   4   2 349.547 104.607   2
   3   4  -2 315.569 108.310   2
   3  -4  -2 309.807 119.278   1
   3   4  -1 1108.60 209.239   1
   3  -4  -1 891.492 224.437   1
  -3  -4   1 1179.52 198.783   6
  -3   4   1 1183.41 206.741   3
   3   4  -1 1223.04 195.624   6
  -3   4   1 1381.72 239.745   2
  -3  -4   1 1272.14 262.053   5
   3   4  -1 1263.90 243.097   2
  -3   4   1 1289.14 182.023   6
   3  -4  -1 1179.64 259.308   5
  -3   4   1 1274.13 232.695   1
  -3   4   0 191.977 79.2224   3
   3   4   0 265.819 83.5824   6
   3   4   0 264.901 85.9359   2
  -3   4   0 275.141 74.9187   6
  -3  -4   0 253.266 91.7967   6
   3  -4   0 186.306 86.2470   1
  -3  -4   0 212.400 93.3150   5
  -3   4   0 5.05403 78.7918   2
   3   4   0 332.208 110.027   1
   3  -4   0 232.433 124.595   5
  -3   4   0 197.256 106.474   1
   3   4   1 54.3057 66.9255   1
   3  -4   1-15.9317 24.9417   5
   3  -4   1-17.1818 44.7472   1
   3   4   1-6.14503 49.0470   2
   3   4   1 9.80643 24.8665   6
  -3   4  -1 14.9909 40.7534   1
  -3   4  -1 16.5482 4.33535   6
  -3   4  -1-55.6620 28.1208   3
  -3  -4  -1 62.3784 67.4807   5
  -3   4  -1-25.4483 41.6470   2
  -3  -4  -1-7.53349 40.6121   6
   3   4   2 50.0364 56.4596   1
  -3   4  -2 132.848 45.2507   6
  -3  -4  -2 198.273 108.046   5
  -3   4  -2 179.005 110.137   2
   3   4   2 156.905 81.4312   2
   3  -4   2 145.270 103.665   5
  -3   4  -2 119.909 73.1614   1
   3   4   2 128.140 72.6033   6
   3  -4   2 54.3335 64.2990   1
  -3   4  -2 128.499 76.5904   3
  -3  -4  -2 138.600 81.2899   6
   3   4   3 3089.10 367.706   6
   3  -4   3 3054.16 413.270   5
  -3  -4  -3 3425.17 395.613   6
  -3   4  -3 2077.58 125.252   6
  -3   4  -3 3101.91 372.382   3
  -3   4  -3 3216.80 412.682   2
  -3   4  -3 2882.43 303.769   1
   3  -4   3 2888.55 329.172   1
   3   4   3 3045.48 329.423   2
   3  -4   4 105.246 79.1221   1
  -3   4  -4 128.350 78.4419   3
   3   4   4 2.65707 61.0526   2
  -3   4  -4 179.283 79.4035   2
  -3   4  -4 96.7678 48.7235   1
   3   4   4 92.3427 61.0829   6
  -3  -4  -4 135.327 91.8978   6
  -3   4  -5 147.823 78.0306   3
   3   4   5 252.945 109.953   6
   3   4   5 147.462 39.3627   2
  -3   4  -5 257.383 85.0053   1
   3  -4   5 228.202 86.6695   1
  -3   4  -5 247.393 113.894   2
  -3   4  -6 551.631 167.377   3
   3   4   6 584.260 171.080   6
   3   4   6 666.458 120.202   2
   3  -4   6 593.998 134.751   1
  -3   4  -6 614.229 190.288   2
  -3   4  -6 566.363 116.038   1
   3   4   7-62.6996 78.4392   6
  -3   4  -7-40.3095 67.4040   4
   3  -4   7 15.8263 39.5989   1
  -3   4  -7 38.7779 35.4420   3
  -3   4  -7 22.3053 3.38563   1
  -3   4  -7-68.7272 83.0136   2
  -3   4  -8 1109.70 276.416   2
  -3   4  -8 1299.75 270.909   3
   3   4   8 1163.32 250.957   6
  -3   4  -8 1248.33 231.088   4
   3  -4   8 1290.24 178.492   1
  -3   4  -9 239.811 91.6121   2
  -3   4  -9 156.794 97.2558   3
   3   4   9 183.454 33.2817   6
   3  -4   9 192.451 73.7373   1
  -3   4  -9 101.308 43.4121   4
  -3   4 -10-69.1616 80.4759   4
   3  -4  10 18.5619 29.5113   1
  -3   4 -10-70.9314 65.4452   2
  -3   4 -10 55.8555 39.5764   3
   3   4  10-21.7375 33.9862   6
   3  -4  11 127.123 48.2501   1
  -3   4 -11 128.462 75.2789   4
  -3   4 -11 168.847 124.559   3
   3   4  11 88.2745 76.0460   6
  -3   4 -11 241.552 142.925   2
  -3   4 -12 271.030 134.537   2
   3  -4  12 275.451 71.5612   1
   3   4  12 313.532 144.595   6
  -3   4 -12 318.883 122.852   4
  -3   4 -12 369.968 161.344   3
   3   4  13 167.839 66.5770   6
   3  -4  13 71.0662 40.7819   1
  -3   4 -13 104.302 103.075   2
  -3   4 -13 255.215 133.935   4
   3  -4  14 22.1122 23.3462   1
   3   4  14 155.989 123.889   6
  -3   4 -14 457.078 170.438   4
  -3   4 -14 241.857 123.034   2
   3   4  15 145.076 97.3582   6
  -3   4 -15 342.153 164.609   4
  -3   4 -15 108.623 52.5289   2
  -3   4 -16 103.061 51.8639   2
   3   4  16 200.960 142.491   6
   3   4  17 664.919 263.325   6
  -3   4 -17 1040.62 285.090   4
  -3   4 -17 639.610 239.312   2
   3   4  18 171.071 139.933   6
  -3   4 -18 103.005 134.854   2
   3   4  19 125.310 126.287   6
  -3   4 -19 304.217 181.328   2
  -3   4 -20 364.296 200.213   2
   3   4  20 396.149 219.346   6
   3   4  21 110.397 117.499   6
  -3   4 -21 152.647 129.210   2
  -3   4 -22-26.6056 119.739   2
   3   4  22-10.3874 27.0210   6
  -3   4 -23 69.3400 122.179   2
   3   4  23 85.9867 99.9084   6
   3   4  24 270.240 214.600   6
  -3   4 -24 8.57922 102.983   2
  -3   4 -25 103.983 112.825   2
  -3   5  24 184.673 198.859   6
   3   5 -23 412.173 220.220   4
   3   5 -23 218.075 214.433   2
  -3   5  23-20.9043 46.0192   6
  -3   5  22-15.1104 93.3974   6
   3   5 -22 108.261 151.715   3
   3   5 -22 32.6434 107.870   2
   3   5 -21 889.947 282.551   4
   3   5 -21 730.890 291.431   2
  -3   5  21 836.999 329.380   6
   3   5 -21 695.012 274.432   3
   3   5 -20 81.5747 108.536   4
  -3   5  20 37.7227 56.2672   6
   3   5 -20 61.0187 30.2062   2
   3   5 -20 145.679 154.697   3
   3   5 -19 378.542 219.059   2
  -3   5  19 229.050 129.694   6
   3   5 -19 293.935 152.338   4
   3   5 -19 229.836 134.723   3
  -3   5  18 118.782 95.4897   6
   3   5 -18-61.3868 66.8895   4
   3   5 -18 43.3341 39.6697   2
   3   5 -18 70.1067 111.432   3
   3   5 -17 132.549 125.042   2
   3   5 -17 20.7393 60.0939   3
  -3   5  17 45.3494 89.1541   6
   3   5 -17-69.9927 89.0256   4
   3   5 -16 291.206 161.899   3
   3   5 -16 229.731 160.654   2
  -3   5  16 303.268 156.037   6
   3   5 -16 280.038 137.483   4
   3   5 -15 201.972 132.679   3
  -3   5  15 277.621 147.196   6
   3   5 -15 266.846 153.003   2
   3   5 -15 132.417 76.4261   4
  -3   5  14 438.640 179.198   6
   3   5 -14 412.300 193.042   3
   3   5 -14 587.131 243.171   2
   3   5 -14 338.252 125.837   4
   3   5 -13 1376.55 316.919   4
   3   5 -13 1602.35 378.723   2
   3   5 -13 1666.31 358.726   3
  -3   5  13 1378.65 315.694   6
  -3   5  12-4.22711 66.3200   6
   3   5 -12 74.6782 94.7253   3
   3   5 -12 94.0380 97.7628   2
  -3   5  11 18.6316 51.0127   6
   3   5 -11 40.8920 65.2529   2
   3   5 -11 37.1951 48.7519   3
   3   5 -10 225.864 160.764   3
  -3   5  10 348.656 127.161   6
   3   5 -10 178.175 97.4808   2
   3   5  -9 312.249 140.703   2
   3   5  -9 203.623 153.765   3
  -3   5   9 354.464 129.926   6
   3   5  -8 802.198 231.261   2
  -3   5   8 750.065 197.572   6
   3   5  -8 728.519 132.062   1
   3   5  -7 143.377 120.961   2
   3   5  -7 166.146 64.8803   1
  -3   5   7 159.170 81.6576   6
  -3   5   6 871.524 212.948   2
   3   5  -6 546.714 196.415   2
  -3   5   6 540.978 148.853   6
   3   5  -6 457.394 129.238   1
   3   5  -5 34.0247 28.8659   1
   3   5  -5 51.1766 50.5231   6
  -3   5   5 140.330 109.597   2
  -3   5   5 76.8197 79.0224   6
   3   5  -5 56.4212 40.9144   2
   3  -5  -5 33.2557 70.0257   5
  -3  -5   5-45.8413 80.1518   5
   3   5  -4 1710.86 209.555   6
   3   5  -4 1899.41 347.586   2
   3  -5  -4 2100.61 391.234   5
   3   5  -4 1545.50 252.444   1
  -3  -5   4 1857.57 363.366   5
  -3   5   4 1890.66 303.202   2
  -3   5   4 1697.47 275.033   6
  -3   5   4 1674.68 284.096   3
  -3   5   3 1385.13 265.922   2
   3   5  -3 832.272 195.555   1
   3  -5  -3 1116.35 294.896   5
  -3   5   3 1092.28 208.203   6
  -3   5   3 1103.44 228.592   3
   3   5  -3 1164.26 188.564   6
  -3  -5   3 1158.94 276.184   5
   3   5  -3 1182.36 276.592   2
  -3   5   2 211.551 114.468   3
   3   5  -2 195.686 117.189   2
   3   5  -2 227.500 95.6671   6
  -3   5   2 27.9058 66.1516   2
   3   5  -2 111.951 92.5216   1
   3  -5  -2 243.182 141.999   5
  -3  -5   2 284.309 147.996   5
  -3   5   2 258.038 99.7642   6
  -3   5   1-4.15293 62.0424   3
   3   5  -1 8.80303 64.8673   2
  -3   5   1 11.0430 35.3607   6
   3  -5  -1 15.0292 43.9610   5
   3   5  -1 25.8254 64.4981   6
  -3  -5   1-36.4613 74.1181   5
   3   5   0 1339.92 233.249   6
  -3   5   0 1218.54 179.305   6
   3   5   0 1252.79 262.721   2
  -3   5   0 1165.53 258.265   3
  -3   5   0 1352.83 263.431   2
  -3  -5   0 1375.38 302.046   5
   3  -5   0 1557.19 319.469   5
  -3   5  -1 31.2966 126.475   2
   3  -5   1 396.817 176.954   5
  -3  -5  -1 348.926 147.842   5
   3   5   1 314.905 126.041   2
  -3   5  -1 198.333 85.5910   1
  -3   5  -1 234.827 70.9647   6
  -3   5  -1 256.576 111.795   3
   3   5   1 339.315 127.740   6
  -3   5  -2 78.8124 111.319   2
   3  -5   2 65.2980 49.0127   1
  -3   5  -2 64.0825 41.7131   1
   3  -5   2 75.3322 44.2263   5
  -3   5  -2-7.80850 60.2732   3
   3   5   2 92.4544 83.2199   6
  -3  -5  -2 116.647 97.4314   5
  -3   5  -2 104.425 44.1378   6
   3   5   2 50.2459 49.1953   2
   3   5   3 238.468 107.227   6
  -3   5  -3 336.396 144.579   2
  -3   5  -3 197.648 89.6595   3
   3  -5   3 205.028 140.081   5
  -3   5  -3 160.348 92.5320   1
   3   5   3 140.959 47.3837   2
   3  -5   3 147.200 90.9587   1
  -3  -5  -3 239.398 136.773   5
  -3   5  -4 456.322 133.793   1
   3   5   4 868.409 208.955   6
   3  -5   4 759.407 173.761   1
  -3   5  -4 704.304 207.868   3
   3   5   4 756.090 169.910   2
  -3   5  -4 823.911 241.851   2
  -3  -5  -4 655.911 236.434   5
  -3   5  -5-0.28005 34.0182   1
  -3   5  -5-13.3142 59.0926   3
   3   5   5-21.5317 61.5989   6
   3   5   5 16.1644 36.6167   2
  -3   5  -5-50.7433 118.055   2
   3  -5   5 77.9066 70.0914   1
   3  -5   6 885.427 183.793   1
   3   5   6 842.568 225.751   6
  -3   5  -6 509.617 124.674   1
  -3   5  -6 784.710 217.762   3
   3   5   6 945.894 171.378   2
  -3   5  -6 733.601 245.767   2
   3   5   7 3754.81 497.475   6
  -3   5  -7 3527.54 476.487   3
  -3   5  -7 3504.19 523.956   2
  -3   5  -7 3548.65 459.358   4
   3   5   7 3734.17 326.954   2
   3   5   8 457.107 160.118   6
  -3   5  -8 392.570 166.378   3
  -3   5  -8 416.167 197.980   2
  -3   5  -8 293.364 123.386   4
  -3   5  -9 959.518 260.800   3
   3   5   9 856.852 263.142   6
  -3   5  -9 917.298 267.566   2
  -3   5  -9 845.574 213.459   4
   3   5  10 33.4887 100.426   6
  -3   5 -10 29.9395 63.9949   3
  -3   5 -10-2.38636 57.2916   4
  -3   5 -10-8.07700 65.8809   2
   3   5  11 1.06459 77.1647   6
  -3   5 -11 33.7380 49.4376   2
  -3   5 -11 27.3102 56.4549   4
  -3   5 -11 50.1547 84.1849   3
  -3   5 -12-56.5049 53.8570   4
   3   5  12 32.2050 34.6673   6
  -3   5 -13 69.7896 110.302   2
  -3   5 -13-18.5204 26.1614   4
   3   5  13 71.1985 94.6153   6
  -3   5 -14 40.7130 66.7120   4
   3   5  14-38.2173 64.3748   6
  -3   5 -14 8.60131 53.6620   2
  -3   5 -15 165.407 122.452   4
   3   5  15 28.9316 49.1055   6
  -3   5 -15 104.828 101.446   2
  -3   5 -16-141.111 126.693   2
   3   5  16 263.073 168.079   6
  -3   5 -16 390.708 194.118   4
  -3   5 -17 224.143 180.447   4
  -3   5 -17 146.746 118.311   2
   3   5  17 106.263 89.4608   6
  -3   5 -18 357.270 204.278   4
  -3   5 -18 85.8013 119.657   2
   3   5  18 182.992 105.496   6
  -3   5 -19 69.0226 125.209   2
   3   5  19 151.368 150.631   6
  -3   5 -19 336.692 225.313   4
   3   5  20 57.7693 148.328   6
  -3   5 -20 54.7419 104.889   2
   3   5  21 120.241 139.695   6
  -3   5 -21 211.463 213.827   2
  -3   6  21 96.4160 126.191   6
  -3   6  20 131.512 167.134   6
   3   6 -19 167.934 165.532   3
  -3   6  19 49.6523 52.5187   6
   3   6 -19 157.268 127.616   4
   3   6 -18 160.360 182.716   2
   3   6 -18 120.886 135.248   3
   3   6 -18 45.0008 69.1325   4
  -3   6  18 43.9352 104.753   6
  -3   6  17 359.577 216.731   6
   3   6 -17 133.173 77.1499   4
   3   6 -17 411.091 265.166   2
   3   6 -17 310.299 190.862   3
   3   6 -16 19.8890 20.4109   3
   3   6 -16 26.8692 67.5034   4
  -3   6  16 227.645 170.481   6
   3   6 -16 287.007 207.935   2
  -3   6  15-67.5976 86.1487   6
   3   6 -15-37.5087 74.4689   2
   3   6 -15 102.463 79.0441   3
   3   6 -15-28.9048 50.6481   4
   3   6 -14-6.72356 42.7419   3
  -3   6  14 44.9748 82.1086   6
   3   6 -14 110.147 135.914   2
   3   6 -14-46.3312 59.0602   4
   3   6 -13 384.472 214.435   2
  -3   6  13 309.318 151.819   6
   3   6 -13 333.685 188.311   3
   3   6 -13 238.216 164.452   4
   3   6 -12 74.2537 72.0042   3
  -3   6  12 73.5404 107.557   6
   3   6 -12 90.9795 149.982   2
   3   6 -11 334.555 184.438   2
   3   6 -11 321.688 167.342   3
  -3   6  11 202.543 134.841   6
   3   6 -10 99.2172 117.538   3
  -3   6  10 31.0128 51.8666   6
   3   6 -10-55.9053 113.516   2
   3   6  -9 222.202 170.902   3
   3   6  -9 416.632 192.911   2
  -3   6   9 613.067 223.072   6
   3   6  -8 141.745 113.681   3
   3   6  -8 62.7476 100.058   2
   3  -6  -8 52.4731 60.2380   5
  -3   6   8 9.64618 41.5536   3
  -3   6   8 6.99022 91.6945   6
  -3   6   7 48.5859 86.3001   6
  -3   6   7 18.9980 51.5633   3
   3  -6  -7 74.7700 116.039   5
   3   6  -7 31.1284 45.4141   2
   3   6  -7 75.2589 77.3971   3
  -3   6   6 556.663 193.547   2
  -3   6   6 267.959 145.652   6
  -3   6   6 347.264 135.210   3
   3   6  -6 336.709 181.450   2
   3  -6  -6 395.703 187.286   5
   3   6  -5 347.492 171.841   2
  -3   6   5 450.167 170.013   6
   3  -6  -5 260.503 180.770   5
  -3   6   5 865.171 234.254   2
  -3   6   5 202.384 114.193   3
  -3   6   4 156.608 128.471   2
   3   6  -4 61.8469 53.0344   2
  -3   6   4 61.2651 22.7970   3
  -3  -6   4 127.984 142.856   5
  -3   6   4 74.0418 48.1208   6
   3  -6  -4 138.870 134.582   5
  -3   6   3-70.2725 56.3003   3
  -3   6   3-27.4311 44.8464   2
   3   6  -3 19.9521 50.1292   2
  -3  -6   3 3.08361 10.6109   5
  -3   6   3-30.8697 41.3494   6
   3  -6  -3 32.4441 129.570   5
  -3   6   2 101.554 102.442   3
  -3   6   2 101.033 64.1308   6
   3   6  -2 130.464 117.456   2
   3  -6  -2 224.282 137.519   5
  -3  -6   2 194.766 150.046   5
  -3   6   2 49.5215 42.9986   2
  -3   6   1 1083.98 258.154   3
  -3   6   1 1096.07 272.823   2
   3  -6  -1 1304.35 329.703   5
  -3  -6   1 1158.05 323.629   5
   3   6  -1 1083.49 277.605   2
   3   6  -1 933.951 214.113   6
   3  -6   0 1987.91 419.364   5
  -3   6   0 1942.94 352.292   3
  -3  -6   0 2023.93 424.832   5
  -3   6   0 1877.18 360.213   2
   3   6   0 1751.46 295.859   6
   3   6   0 1789.15 339.993   2
   3   6   1 377.816 140.358   6
   3   6   1 333.328 119.105   2
   3  -6   1 468.637 198.688   5
  -3   6  -1 300.425 140.478   3
  -3   6  -1 193.246 72.0501   2
  -3  -6  -1 429.600 199.731   5
   3   6   2 52.3481 78.5392   6
   3   6   2 72.4610 22.7348   2
  -3  -6  -2 54.3680 43.8719   5
  -3   6  -2 97.1251 93.9267   3
   3  -6   2 13.3280 63.3113   5
  -3   6  -2-83.5924 118.174   2
  -3   6  -3-52.8666 155.630   2
  -3  -6  -3-22.0772 45.1364   5
   3   6   3-39.1122 28.5500   2
   3   6   3 57.5697 71.9262   6
  -3   6  -3 26.6668 22.0473   3
   3   6   4 1689.89 320.413   6
   3   6   4 1867.44 300.748   2
  -3  -6  -4 2000.95 434.912   5
  -3   6  -4 1604.11 338.562   3
  -3   6  -4 1433.75 324.156   2
  -3  -6  -5 112.837 131.817   5
  -3   6  -5 62.4923 64.8239   3
   3   6   5 178.585 126.435   6
   3   6   5 107.556 87.2647   2
   3   6   6 151.269 121.542   6
  -3   6  -6 47.1737 28.4118   3
  -3  -6  -6 103.982 131.426   5
   3   6   6 316.201 150.420   2
  -3   6  -6 78.1656 80.2436   2
   3   6   7 71.1246 63.1648   6
  -3   6  -7 45.0919 79.2591   3
  -3   6  -7 80.0737 102.611   2
  -3  -6  -7-174.231 128.201   5
  -3   6  -7 4.43968 20.0930   4
  -3   6  -8 251.706 141.304   3
   3   6   8 259.884 147.702   6
  -3   6  -8 299.325 196.728   2
  -3   6  -8 213.950 138.025   4
  -3  -6  -8 453.822 210.729   5
   3   6   9 57.5282 74.1313   6
  -3   6  -9-20.3008 82.5409   2
  -3   6  -9-85.8239 79.7848   4
  -3   6  -9 60.6754 100.898   3
  -3   6 -10 110.489 97.4926   3
   3   6  10 44.7897 10.6228   6
  -3   6 -10-20.9921 84.8718   2
  -3   6 -10-140.990 102.979   4
   3   6  11 73.2753 44.9234   6
  -3   6 -11 146.414 137.057   2
  -3   6 -11 295.445 195.227   3
  -3   6 -11 172.284 114.864   4
  -3   6 -12 214.746 135.284   4
  -3   6 -12 502.785 242.522   2
  -3   6 -12 341.878 178.918   3
   3   6  12 233.593 138.000   6
  -3   6 -13 261.196 192.932   2
   3   6  13 44.0756 78.9715   6
  -3   6 -13 46.6327 93.7247   4
  -3   6 -14 101.086 108.605   4
  -3   6 -14 1.07474 111.901   2
   3   6  14 101.072 141.171   6
  -3   6 -15 117.098 139.253   2
   3   6  15 17.6335 7.61075   6
  -3   6 -15 86.3266 119.302   4
  -3   6 -16 74.6191 110.472   4
   3   6  16 52.9835 150.500   6
  -3   6 -17 262.434 185.876   4
   3   6  17 35.5527 97.6650   6
   3   6  18 18.8641 108.517   6
  -3   7  17 162.774 142.114   6
  -3   7  16 160.140 189.655   6
  -3   7  15 10.0551 86.7968   6
  -3   7  14 102.929 117.352   6
  -3   7  13 130.470 90.4774   6
   3   7 -12 4.12530 45.4035   3
   3   7 -12 167.358 153.246   2
   3   7 -11 44.7955 66.9177   3
   3   7 -11 65.6258 150.614   2
   3   7 -10 37.4541 117.541   2
   3  -7 -10 199.282 189.267   5
   3   7 -10 55.0453 53.0147   3
   3  -7  -9 72.6538 107.002   5
   3   7  -9-10.9764 61.0432   2
   3   7  -9-0.67200 100.800   3
   3   7  -8 197.482 147.461   3
   3  -7  -8 5.18603 16.9570   5
   3   7  -8 185.526 155.105   2
   3   7  -7-35.1645 71.6790   2
   3   7  -7 17.3345 82.2832   3
   3  -7  -7 113.452 178.703   5
   3   7  -6 75.3833 105.938   2
   3   7  -6-2.02162 52.4714   3
   3  -7  -6 155.806 171.623   5
  -3   7   6-26.6930 35.8815   3
   3   7  -5 199.992 174.790   2
  -3   7   5 663.462 235.189   2
  -3   7   5 78.1924 98.2957   3
   3  -7  -5 333.925 221.177   5
   3   7  -5 106.459 136.642   3
   3   7  -4 143.535 125.847   3
  -3   7   4 175.750 131.253   2
  -3   7   4 137.596 101.611   3
   3  -7  -4 165.152 173.716   5
   3   7  -4 183.870 114.584   2
  -3   7   3 303.477 132.185   3
   3  -7  -3 364.369 212.770   5
  -3   7   3 760.544 270.296   2
  -3   7   2 297.618 162.458   3
   3   7  -2 374.926 133.667   2
  -3  -7   2 420.621 230.866   5
   3  -7  -2 507.910 252.138   5
  -3   7   2 455.455 192.745   2
  -3   7   1-108.678 95.6197   2
  -3   7   1 3.06813 9.24849   3
  -3  -7   1 269.329 232.274   5
   3  -7  -1 16.8098 78.9595   5
   3   7  -1-323.011 162.505   2
  -3   7   0 18.2382 70.2715   3
  -3  -7   0 113.964 162.314   5
   3  -7   0 121.904 108.020   5
   3   7   0-83.4296 80.9990   2
  -3   7   0 89.3353 148.682   2
  -3   7  -1 60.6167 94.3291   3
  -3  -7  -1 179.774 137.515   5
   3   7   1-14.8577 95.9323   2
  -3   7  -1 0.25181 25.8658   2
   3  -7   1 113.815 138.794   5
  -3   7  -2-14.8566 105.567   2
   3   7   2 33.1211 31.3139   2
  -3  -7  -2 61.9839 74.9072   5
  -3   7  -2-48.9305 95.0218   3
  -3  -7  -3 133.495 147.505   5
  -3   7  -3 8.67864 46.6387   3
  -3   7  -3 4.19311 99.2564   2
  -3  -7  -4 341.700 216.450   5
  -3   7  -4 125.254 110.432   3
  -3   7  -4 167.809 107.287   2
  -3   7  -5 19.6911 66.8799   3
  -3  -7  -5 124.017 141.634   5
  -3   7  -6 73.9677 125.731   4
  -3   7  -6-21.3535 58.5947   3
  -3  -7  -6 62.3545 124.272   5
  -3   7  -6-272.894 170.551   2
  -3   7  -7 67.9079 98.9732   3
  -3   7  -7 38.4692 81.2772   4
  -3  -7  -7 198.887 165.766   5
  -3   7  -8-142.104 111.545   4
  -3   7  -8-213.750 155.215   2
  -3   7  -8 78.8342 104.732   3
   3   7   9 21.5220 107.264   6
  -3   7  -9 143.489 136.656   3
  -3   7  -9 7.15653 45.6915   4
  -3   7 -10 153.690 152.437   3
  -3   7 -10 50.1271 73.8202   4
   3   7  10 12.6530 51.2514   6
  -3   7 -11 20.8525 43.1413   4
   3   7  11 68.3886 96.1384   6
   3   7  12 2.59972 31.5358   6
   3   7  13 15.9535 61.9572   6
   3   7  14 12.7415 37.0629   6
   3   8   0 39.9809 90.8572   3
  -4   0  35-51.4986 89.0122   6
  -4   0  34-67.4824 85.2465   6
  -4   0  33 77.4306 150.643   6
  -4   0  32 160.983 179.462   6
  -4   0  31 74.7876 100.317   6
  -4   0  30 413.388 204.991   6
  -4   0  29 77.4763 77.9261   6
  -4   0  28 115.817 108.920   6
  -4   0  27 70.3515 62.7750   6
  -4   0  26 815.833 249.672   6
  -4   0  25 8.21191 41.6978   6
  -4   0  24 21.5077 60.1711   6
  -4   0  23 86.7445 93.0755   6
  -4   0  22 8079.31 711.655   6
  -4   0  21 53.7821 44.0860   1
  -4   0  21 38.8779 100.223   6
  -4   0  20 731.643 183.512   1
  -4   0  20 545.069 161.476   6
  -4   0  20 445.835 47.8449   7
  -4   0  19 65.4610 67.1599   1
  -4   0  19-13.1724 14.0789   7
  -4   0  19-11.9346 41.6116   6
  -4   0  18 135.613 22.9980   7
  -4   0  18 151.836 76.3650   6
  -4   0  18 249.008 89.8555   3
  -4   0  18 229.256 90.6496   1
  -4   0  17 30.9825 26.2191   6
  -4   0  17-24.1884 8.31041   1
  -4   0  17 64.4564 57.4230   4
  -4   0  17-14.3118 33.1734   3
  -4   0  16 1599.16 217.805   4
  -4   0  16 1682.32 214.804   3
  -4   0  16 1498.78 224.378   1
  -4   0  16 1491.60 254.727   6
  -4   0  15 18.8338 44.2026   4
  -4   0  15-8.41021 56.4177   6
  -4   0  15 21.2596 48.5106   1
  -4   0  14 1951.38 224.588   4
  -4   0  14 1885.83 238.350   1
  -4   0  13 11.8673 39.4779   4
  -4   0  13 9.60917 34.7414   1
  -4   0  12 4123.05 314.896   4
   4   0 -12 5166.48 371.119   1
  -4   0  12 5175.71 359.261   1
  -4   0  11-12.0195 24.7741   1
  -4   0  11 28.2025 32.9539   4
   4   0 -11 3.97387 31.6007   3
   4   0 -11 6.80109 22.5666   1
  -4   0  10 7012.38 341.403   4
   4   0 -10 7257.92 399.286   1
  -4   0  10 7633.44 389.568   1
   4   0 -10 6191.12 313.270   3
  -4   0   9-18.5137 27.2261   4
   4   0  -9-52.5569 33.6842   3
  -4   0   9 50.2170 38.4599   1
   4   0  -9 21.1807 8.17523   1
  -4   0   8 2454.57 171.399   4
  -4   0   8 2613.04 201.506   1
   4   0  -8 2297.75 166.386   3
   4   0  -8 2506.47 212.979   1
   4   0  -7-59.2245 11.0211   1
  -4   0   7 15.0325 26.9889   1
   4   0  -7 126.292 67.9235   4
  -4   0   7-45.8616 32.3041   4
  -4   0   6 66672.1 968.563   1
  -4   0   6 61797.0 772.243   4
   4   0  -6 66941.4 979.215   1
   4   0  -6 62002.1 731.048   4
  -4   0   5-7.08883 20.0662   1
   4   0  -5 0.85726 24.6907   1
  -4   0   4 59407.9 825.544   1
   4   0  -4 62095.1 857.683   1
   4   0  -3 18.0688 9.61044   1
   4   0  -2 18249.0 442.577   1
  -4   0   1 19.4781 29.1411   6
   4   0  -1-19.4993 34.2355   1
  -4   0   0 33394.9 577.729   7
   4   0   0 34210.3 669.683   6
  -4   0   0 34621.3 666.996   6
   4   0   1 19.7610 26.8263   6
  -4   0  -1-7.20553 17.7803   6
  -4   0  -1 9.17688 19.8476   7
   4   0   1 25.4662 35.2314   2
  -4   0  -2 83064.5 984.911   7
  -4   0  -2 76300.7 827.463   2
   4   0   2 81489.2 1144.95   6
   4   0   2 80976.3 949.866   7
  -4   0  -2 81931.2 1162.85   6
   4   0   2 77828.8 929.061   2
  -4   0  -3-46.6258 45.1215   7
   4   0   3 26.8809 44.6595   6
  -4   0  -3-41.7246 29.2185   6
  -4   0  -3 0.90038 15.9813   2
   4   0   4 24383.6 568.405   2
   4   0   4 24579.1 556.198   7
  -4   0  -4 23870.1 558.068   2
  -4   0  -4 24161.2 726.320   6
   4   0   4 24194.3 710.515   6
  -4   0  -4 25720.2 594.296   7
  -4   0  -5-90.9139 78.8037   7
   4   0   5 149.688 80.0121   7
  -4   0  -5-46.1502 31.6902   2
   4   0   5 7.41284 18.3268   6
  -4   0  -5-31.0165 31.0248   6
   4   0   6 850.630 117.792   7
   4   0   6 736.478 130.998   6
  -4   0  -6 692.788 103.560   2
  -4   0  -6 797.543 136.895   6
   4   0   7 73.9025 63.8262   7
  -4   0  -7 39.2182 47.7977   6
  -4   0  -7 16.3644 5.14044   2
   4   0   7-21.6911 23.8506   6
  -4   0  -8 785.198 159.414   6
   4   0   8 638.147 146.694   6
   4   0   8 859.225 119.170   7
  -4   0  -8 665.676 112.596   2
   4   0   9 64.9958 63.5362   7
   4   0   9-7.04973 39.9687   6
  -4   0  -9-9.86623 24.3971   2
  -4   0  -9 23.7527 32.5754   6
   4   0  10 96.6719 57.6101   7
  -4   0 -10 25.3503 35.5447   2
   4   0  10 13.8596 40.4090   6
  -4   0 -10-16.0299 39.7257   6
   4   0  11 22.0989 10.7236   6
   4   0  11 173.746 76.2950   7
  -4   0 -11 14.4887 14.8882   6
  -4   0 -11 9.89916 15.9008   2
  -4   0 -12 718.185 135.772   2
   4   0  12 687.038 170.628   6
  -4   0 -12 770.137 177.166   6
   4   0  12 817.641 129.117   7
   4   0  13-9.43587 41.9442   6
  -4   0 -13-23.7636 55.0228   2
  -4   0 -13-67.5085 74.3754   6
  -4   0 -14 5167.91 512.615   6
  -4   0 -14 5447.24 417.478   2
   4   0  14 5409.64 515.670   6
   4   0  15 3.70795 25.5301   6
  -4   0 -15-5.87510 27.9844   2
   4   0  16 630.959 174.634   6
  -4   0 -16 750.540 165.061   2
   4   0  17-129.358 111.102   6
  -4   0 -17 44.1765 47.5623   2
   4   0  18 20.6703 51.3880   6
  -4   0 -18 26.9612 49.9322   2
   4   0  19-53.5249 62.8645   6
  -4   0 -19-22.7800 49.7117   2
  -4   0 -20 1936.95 311.094   2
   4   0  20 1744.46 343.100   6
   4   0  21-93.5297 101.242   6
  -4   0 -21 46.5248 63.1398   2
   4   0  22 50.0769 60.3695   6
  -4   0 -22 41.5938 76.2132   2
   4   0  23-5.44741 69.3610   6
  -4   0 -23 25.5253 55.3274   2
   4   0  24 92.9217 86.6547   6
  -4   0 -24 162.620 104.699   2
   4   0  25-58.4617 75.4265   6
   4   0  26-67.1114 10.1137   6
   4   0  27-9.01437 76.9686   6
   4   0  28-53.5186 87.0748   6
   4   0  29 158.379 165.147   6
   4   0  30 18.9626 45.2126   6
   4   0  31-70.9883 73.3721   6
  -4  -1  33 81.9207 92.6431   6
  -4   1  33 172.048 139.674   6
  -4   1  32 125.968 150.538   6
  -4  -1  32 242.886 154.048   6
  -4   1  31 72.8771 101.056   6
  -4  -1  31-7.96997 11.1158   6
  -4  -1  30-27.0624 14.3869   6
  -4   1  30-11.5778 41.5699   6
  -4  -1  29 95.7037 79.9046   6
  -4   1  29 44.5117 87.8423   6
  -4   1  28 774.332 280.675   6
  -4  -1  28 677.392 240.262   6
  -4   1  27-22.1402 43.2050   6
  -4  -1  27-59.2328 85.2787   6
  -4  -1  26 147.407 105.570   6
  -4   1  26 16.4407 39.0190   6
  -4   1  25 120.205 121.026   6
  -4  -1  25 17.2356 67.6500   6
  -4  -1  24 1587.58 307.039   6
  -4   1  24 1602.68 350.736   6
  -4  -1  24 1477.43 249.346   1
  -4   1  23 361.963 158.463   6
  -4  -1  23 341.792 120.756   1
  -4  -1  23 399.929 132.575   6
  -4   1  23 395.056 123.719   3
  -4   1  22 1648.57 235.973   3
  -4  -1  22 1676.43 295.885   6
  -4  -1  22 1462.89 227.957   1
  -4   1  22 1319.46 300.543   6
  -4   1  21 34.3998 55.6495   3
  -4   1  21 119.978 88.9826   6
  -4  -1  21 1.16854 30.0132   6
  -4  -1  21 57.3114 57.2916   1
  -4   1  20 1310.90 195.884   3
  -4   1  20 1246.19 284.456   6
  -4  -1  20 1437.30 254.682   6
  -4  -1  20 1253.90 206.882   1
  -4  -1  19 3191.45 376.909   6
  -4  -1  19 3438.65 323.862   1
  -4   1  19 3324.90 435.195   6
  -4   1  19 3308.11 298.883   3
  -4   1  18 2893.18 265.356   3
  -4   1  18 2722.98 384.838   6
  -4  -1  18 2847.72 283.373   1
  -4  -1  18 2869.08 344.944   6
  -4   1  17 175.661 67.6383   3
  -4  -1  17 135.694 59.5847   1
  -4  -1  17 160.985 86.5029   6
  -4   1  17 188.427 101.754   6
  -4   1  17 237.278 120.326   1
  -4   1  16 149.924 86.1253   1
  -4   1  16 109.616 50.7215   3
  -4  -1  16 150.442 81.5741   4
  -4   1  16 140.370 89.5222   6
   4   1 -16 166.029 93.7368   3
  -4  -1  16 55.7370 46.5229   6
  -4  -1  16 121.287 54.1469   1
   4   1 -15 2122.83 271.808   3
  -4   1  15 2028.97 299.837   6
  -4   1  15 1960.37 189.473   3
  -4  -1  15 1974.72 204.289   1
  -4  -1  15 1833.92 268.497   4
  -4   1  15 2070.96 304.474   1
  -4   1  14 31.8547 26.2878   3
  -4   1  14 81.0262 77.3637   6
   4   1 -14 35.1026 45.1352   3
  -4  -1  14-0.60527 26.8442   1
  -4   1  14-10.2604 50.6395   1
  -4  -1  13 130.098 44.7967   1
  -4   1  13 234.599 84.8605   1
  -4   1  13 166.319 49.7653   3
   4   1 -13 213.699 89.8636   3
  -4   1  13 134.088 98.2276   6
   4  -1 -13 104.311 57.9746   1
   4   1 -13 413.335 133.143   4
  -4   1  12 14.6511 9.47935   1
  -4  -1  12-8.61814 22.6074   1
   4   1 -12-54.8160 59.9557   3
   4  -1 -12-83.4053 96.8268   1
   4   1 -12 28.3648 72.4434   4
  -4   1  12 5.96745 16.4048   3
  -4  -1  11 3413.44 214.524   1
  -4   1  11 3600.80 181.617   3
   4   1 -11 4050.94 323.959   3
  -4   1  11 3630.54 348.193   1
   4  -1 -11 3863.19 358.395   1
   4   1 -11 3770.01 308.850   4
   4  -1 -10 20954.9 829.094   1
  -4   1  10 19745.2 375.888   3
   4   1 -10 21455.9 487.380   1
   4   1 -10 20339.2 715.124   3
  -4  -1  10 20698.3 475.217   1
  -4   1  10 22209.8 828.820   1
   4   1 -10 20553.7 693.179   4
  -4  -1   9 3467.72 171.568   1
   4  -1  -9 3088.52 320.208   1
   4   1  -9 3357.89 139.662   7
   4   1  -9 3216.32 266.495   4
  -4   1   9 3180.53 302.548   1
   4   1  -9 3506.66 179.216   1
   4  -1  -8 2302.27 256.393   1
  -4   1   8 2577.54 254.639   1
   4   1  -8 2396.54 129.429   7
  -4  -1   8 2554.93 135.069   1
   4   1  -8 2547.45 145.344   1
  -4  -1   7 17.1485 11.2256   1
  -4   1   7 19.8807 19.4283   1
   4  -1  -7 30.5292 15.6005   1
   4   1  -7 17.9667 21.5321   1
   4   1  -6 302.263 47.9366   1
  -4   1   6 245.738 80.5721   1
   4  -1  -6 258.954 70.3462   1
  -4   1   5 19578.1 644.840   1
   4  -1  -5 21274.8 677.240   1
   4   1  -5 20361.1 389.120   1
  -4  -1   4 2597.54 184.137   6
  -4   1   4 2848.70 231.609   1
   4  -1  -4 2124.06 124.406   3
   4  -1  -4 2788.07 235.728   1
  -4  -1   3 6948.21 310.796   6
   4  -1  -3 7274.98 326.277   2
  -4   1   3 7115.34 357.836   1
   4   1  -3 7169.96 331.090   5
   4  -1  -3 7365.15 233.225   3
   4  -1  -3 7002.67 366.877   1
   4   1  -3 7200.49 309.034   6
   4  -1  -2 367.810 66.6016   3
   4   1  -2 518.000 92.7212   6
  -4  -1   2 413.582 79.0646   5
   4  -1  -2 417.007 99.6788   1
  -4   1   2 1073.73 170.506   2
   4  -1  -2 443.214 86.6747   2
   4   1  -2 502.736 82.6202   5
  -4   1   2 397.658 80.9469   1
  -4  -1   2 395.261 86.6055   6
   4  -1  -1 5543.27 308.730   2
   4  -1  -1 6243.73 260.376   3
  -4  -1   1 5633.02 282.390   5
  -4   1   1 5777.83 297.443   1
   4  -1  -1 5935.81 312.067   1
  -4  -1   1 5878.80 304.987   6
   4   1  -1 5893.88 305.895   6
  -4   1   1 5569.35 304.460   2
  -4   1   1 5609.59 212.306   4
  -4  -1   0 57029.4 1026.75   6
  -4   1   0 59519.9 1035.64   2
   4   1   0 59527.7 1031.76   6
   4  -1   0 58737.4 1046.88   2
   4  -1   0 59792.7 886.742   3
   4  -1   0 59944.4 835.627   5
   4  -1   0 60148.8 966.844   1
  -4   1   0 60645.8 750.427   4
  -4   1   0 58819.3 919.193   1
  -4   1  -1 109265. 1085.25   6
   4  -1   1 112428. 1295.53   1
  -4   1  -1 110094. 1101.29   4
  -4  -1  -1 110815. 1501.57   6
   4  -1   1 108210. 1466.04   2
  -4   1  -1 103640. 1142.31   5
   4   1   1 110042. 1489.85   6
   4  -1   1 110326. 1295.67   3
   4  -1   1 108930. 1182.19   4
  -4   1  -1 110074. 1478.24   2
  -4   1  -1 107154. 1227.66   1
  -4  -1  -2 10082.4 486.323   6
  -4   1  -2 11095.2 380.617   4
  -4   1  -2 10328.0 346.558   6
   4  -1   2 10468.7 382.037   4
  -4   1  -2 10221.1 464.287   2
   4   1   2 10517.7 481.114   6
   4  -1   2 10349.0 343.566   6
   4  -1   2 10383.1 475.245   2
  -4   1  -2 9618.61 362.405   5
   4  -1   2 10591.2 398.064   1
   4  -1   3-36.8374 38.4681   4
  -4  -1  -3-25.0796 37.0112   6
   4  -1   3-50.5139 48.4900   1
   4  -1   3-54.6063 44.3858   2
   4  -1   3-19.4273 27.6641   6
   4   1   3-32.2021 48.9448   6
  -4   1  -3-62.5817 62.4611   2
  -4   1  -3 8.62376 14.2209   6
   4   1   4 969.976 171.298   6
  -4  -1  -4 967.269 163.795   6
  -4   1  -4 827.057 140.004   2
   4  -1   4 1197.09 144.239   4
   4  -1   4 1039.01 119.757   6
  -4   1  -4 1086.58 126.930   6
   4  -1   4 969.085 128.037   1
  -4   1  -5 2686.08 265.931   2
   4   1   5 2885.38 290.804   6
   4  -1   5 3003.27 263.261   3
  -4  -1  -5 3055.34 305.332   6
  -4   1  -5 2994.40 223.892   6
   4  -1   5 2871.73 218.078   6
   4  -1   5 2846.44 240.238   4
   4  -1   6 2382.32 242.228   3
   4   1   6 2104.59 261.668   6
  -4   1  -6 2203.53 240.182   2
  -4   1  -6 2215.04 209.672   6
  -4  -1  -6 2324.61 275.205   6
   4  -1   6 2175.05 197.540   6
   4  -1   6 2185.40 220.202   4
  -4   1  -7 9531.27 533.405   2
  -4  -1  -7 10034.2 597.192   6
  -4   1  -7 9734.07 458.861   6
   4  -1   7 9480.97 450.733   6
   4  -1   7 9821.60 483.446   4
   4   1   7 9559.82 570.371   6
   4  -1   7 9727.85 514.477   3
   4   1   8 11056.9 639.171   6
  -4   1  -8 11456.7 420.500   7
  -4   1  -8 11061.4 582.406   2
  -4  -1  -8 8980.99 224.259   2
   4  -1   8 11395.9 578.742   3
  -4  -1  -8 11388.4 668.727   6
   4  -1   8 10813.4 510.460   6
   4  -1   8 11267.1 544.535   4
  -4   1  -8 10797.2 515.819   6
   4  -1   9 400.437 97.8507   6
   4   1   9 345.371 113.347   6
  -4   1  -9 434.758 111.728   2
  -4  -1  -9 328.890 46.0260   2
   4  -1   9 487.328 122.134   4
  -4  -1  -9 394.199 121.881   6
  -4   1  -9 424.244 94.9189   6
   4  -1   9 514.758 132.117   3
  -4   1  -9 517.787 95.8965   7
   4  -1  10 353.303 104.682   4
  -4  -1 -10 484.427 150.859   6
  -4   1 -10 375.890 115.963   2
   4   1  10 202.297 66.3538   6
  -4   1 -10 297.337 96.9096   6
   4  -1  10 322.637 98.2031   6
  -4  -1 -10 338.597 58.4408   2
   4  -1  10 446.369 135.109   3
  -4   1 -10 353.343 81.0040   7
  -4   1 -11 2339.68 298.968   2
   4  -1  11 2469.04 301.447   3
  -4   1 -11 2391.44 287.878   6
  -4  -1 -11 2649.07 356.498   6
   4  -1  11 2440.70 277.203   6
   4  -1  11 2546.37 291.524   4
  -4   1 -11 2330.05 207.426   7
   4   1  11 2277.68 323.533   6
  -4  -1 -11 2161.07 165.921   2
  -4   1 -12 135.825 35.5371   7
  -4  -1 -12 223.493 59.0257   2
   4   1  12 81.6437 30.9291   7
   4   1  12 160.104 87.2352   6
   4  -1  12 297.710 100.110   6
  -4   1 -12 212.825 75.7872   2
  -4   1 -12 217.136 81.1020   6
   4   1  13 709.854 120.014   7
  -4  -1 -13 936.593 122.127   2
   4   1  13 750.271 187.689   6
  -4   1 -13 869.648 195.092   2
  -4   1 -13 745.194 173.825   6
   4  -1  13 987.877 195.753   6
  -4   1 -14 259.678 111.072   6
   4   1  14 83.5360 53.1251   7
  -4  -1 -14 267.114 69.6507   2
   4  -1  14 284.826 102.183   6
   4   1  14 261.052 119.544   6
  -4   1 -14 164.530 85.4372   2
   4   1  15 274.212 82.2847   7
  -4   1 -15 341.492 123.418   2
   4  -1  15 513.070 140.255   6
  -4   1 -15 477.579 150.292   6
   4   1  15 330.968 136.118   6
  -4  -1 -15 508.783 102.222   2
  -4  -1 -16 126.365 54.6875   2
   4   1  16-47.1050 56.9699   7
   4   1  16 156.275 92.9693   6
  -4   1 -16 89.9843 51.9717   2
   4  -1  16 84.8505 60.4824   6
  -4   1 -17 818.440 211.615   2
  -4  -1 -17 857.964 150.451   2
   4  -1  17 903.042 205.039   6
   4   1  17 766.554 219.434   6
   4   1  17 822.820 147.874   7
  -4   1 -18 53.9945 67.5399   2
   4   1  18 35.6863 34.2393   7
   4   1  18 6.41769 16.4992   6
  -4  -1 -18 68.4565 41.0077   2
   4  -1  18 44.9593 31.1529   6
   4  -1  19 201.828 96.7237   6
  -4   1 -19 113.360 96.4884   2
   4   1  19 200.498 77.0659   7
  -4  -1 -19 209.187 76.0885   2
   4   1  19 32.7564 49.9581   6
  -4  -1 -20 278.059 89.9277   2
  -4   1 -20 203.199 112.847   2
   4   1  20 216.077 135.559   6
   4  -1  20 313.089 132.152   6
   4   1  20 352.148 114.665   7
   4   1  21 616.619 152.136   7
  -4  -1 -21 542.359 133.402   2
   4  -1  21 566.962 190.290   6
   4   1  21 383.077 170.124   6
  -4   1 -21 397.386 154.039   2
   4   1  22 155.389 99.8376   7
   4   1  22 29.3964 83.5966   6
   4  -1  22 100.214 16.4210   6
  -4   1 -22 29.2247 63.1706   2
   4   1  23 105.661 88.9089   7
  -4   1 -23 63.0814 94.1655   2
   4   1  23 40.2042 89.6394   6
   4  -1  23-37.6769 84.9839   6
   4   1  24-32.9756 60.4317   6
  -4   1 -24 85.2752 89.4513   2
   4  -1  24 49.7633 16.0726   6
   4   1  25 907.188 298.555   6
  -4   1 -25 840.125 252.269   2
   4  -1  25 1082.65 291.130   6
   4  -1  26 17.2917 6.77283   6
   4   1  26-9.24416 55.5793   6
  -4   1 -26 76.5830 79.4716   2
   4   1  27 87.5164 74.9451   6
   4  -1  27-119.239 91.5876   6
   4  -1  28-39.6317 73.0428   6
   4   1  28 43.2460 36.7752   6
   4   1  29 36.5552 45.5816   6
  -4   2  31-33.2858 105.814   6
  -4   2  30-43.9007 51.2684   6
  -4  -2  29 52.8659 103.726   6
  -4   2  29 0.57032 16.3180   6
  -4  -2  28 93.9820 78.5325   6
  -4   2  28 134.850 117.995   6
  -4   2  27 138.900 69.1621   6
  -4  -2  27 77.1456 78.1815   6
  -4   2  26 184.888 90.6782   6
  -4  -2  26 357.029 163.426   6
  -4  -2  25 239.057 128.385   6
  -4   2  25 267.726 166.538   6
  -4   2  24-24.8522 94.5998   6
  -4  -2  24 21.9418 21.4348   6
  -4   2  23 208.565 139.017   6
  -4  -2  23 360.694 145.155   6
  -4  -2  22 1587.66 275.766   6
  -4   2  22 1299.58 313.946   6
  -4  -2  22 1003.14 143.651   1
  -4   2  22 1575.32 206.120   3
  -4  -2  21 706.647 179.447   6
  -4  -2  21 695.102 111.310   1
  -4   2  21 810.039 140.489   3
  -4   2  21 721.035 227.893   6
  -4   2  20 22.9844 60.8167   6
  -4  -2  20 34.8486 30.1076   1
  -4   2  20 52.9456 41.5995   3
  -4  -2  20 64.5229 68.7916   6
  -4  -2  19 5995.88 480.266   6
  -4  -2  19 5098.06 265.020   1
  -4   2  19 5897.58 354.083   3
   4   2 -19 5373.44 529.966   3
   4   2 -19 6222.62 561.182   4
  -4   2  19 5618.28 603.663   6
   4   2 -18 515.277 196.200   4
  -4   2  18 280.623 144.070   6
  -4   2  18 270.972 73.6028   3
  -4  -2  18 304.181 107.817   6
   4   2 -18 262.258 118.249   3
  -4  -2  18 226.179 48.4377   1
  -4  -2  17 82.0793 51.1698   6
  -4  -2  17 88.6006 29.9229   1
   4   2 -17 127.245 84.5065   3
  -4   2  17 94.9952 45.4640   6
   4   2 -17 242.667 130.051   4
  -4  -2  16 1987.81 110.704   1
  -4   2  16 2347.79 363.173   6
  -4  -2  16 2538.87 279.102   6
   4   2 -16 2423.98 322.084   4
   4   2 -16 2289.21 331.063   3
   4   2 -15 2476.00 335.264   3
   4   2 -15 2609.75 326.755   4
  -4   2  15 2844.06 385.599   6
   4   2 -14 115.580 78.1766   3
  -4   2  14 134.436 82.1706   6
   4   2 -14 78.1454 37.5643   4
   4  -2 -13 1855.45 325.654   1
   4   2 -13 1972.20 263.541   4
  -4   2  13 2003.52 302.667   6
   4   2 -13 2014.38 279.533   3
  -4   2  13 1881.73 306.173   1
   4   2 -12 869.267 176.388   3
   4  -2 -12 919.329 204.399   1
  -4   2  12 969.821 184.404   6
   4   2 -12 1020.25 192.457   4
  -4   2  12 1150.63 239.688   1
   4  -2 -11 1510.08 256.367   1
   4   2 -11 1085.62 198.804   3
   4   2 -11 1137.07 188.714   4
  -4   2  11 1318.87 238.990   1
  -4   2  11 1201.87 205.630   6
  -4   2  10 8421.53 553.823   6
   4  -2 -10 8269.63 411.538   2
   4  -2 -10 8199.49 605.766   1
  -4   2  10 9114.26 613.252   1
   4  -2  -9 311.937 101.772   1
  -4   2   9 475.425 140.883   1
  -4   2   9 519.541 129.430   6
   4  -2  -9 711.160 138.554   2
   4  -2  -8 634.245 165.456   1
  -4   2   8 676.205 159.022   1
   4  -2  -8 767.934 133.252   2
  -4  -2   8 593.598 94.7598   6
  -4  -2   7 859.083 110.605   6
  -4   2   7 927.500 179.599   1
   4  -2  -7 944.440 141.632   2
   4  -2  -7 875.884 174.271   1
   4   2  -7 958.520 174.107   5
   4  -2  -6 15766.8 727.146   1
  -4   2   6 15897.8 711.181   1
   4  -2  -6 15189.9 592.075   2
   4   2  -6 15948.7 703.617   5
  -4  -2   6 15588.0 476.894   6
   4  -2  -5 1486.48 188.567   2
  -4   2   5 1542.37 216.699   1
  -4  -2   5 1508.66 153.916   6
  -4   2   5 1480.87 133.577   3
   4  -2  -5 1684.55 245.477   1
   4   2  -5 1725.28 223.216   5
  -4   2   4 1513.21 146.284   3
   4   2  -4 1517.93 154.351   6
   4   2  -4 1609.83 215.388   5
  -4  -2   4 1429.89 156.728   6
  -4   2   4 1617.05 212.502   1
   4  -2  -4 1425.23 185.038   2
   4  -2  -4 1471.48 211.914   1
  -4  -2   4 1383.70 197.804   5
  -4   2   4 2092.31 216.367   2
  -4   2   3 12493.3 526.985   2
  -4   2   3 11480.3 424.147   3
   4   2  -3 12292.9 598.735   5
  -4   2   3 11784.9 562.242   1
   4   2  -3 11959.7 455.747   6
  -4  -2   3 11720.6 571.884   5
   4  -2  -3 11783.1 555.333   2
   4  -2  -3 11939.1 584.328   1
  -4  -2   3 12121.7 473.632   6
  -4   2   2 1650.01 198.263   1
  -4  -2   2 1614.52 185.895   6
   4  -2  -2 1758.40 217.748   2
   4  -2  -2 1897.56 216.394   1
  -4  -2   2 1717.54 214.791   5
  -4   2   2 1623.68 202.616   2
   4   2  -2 1799.54 184.915   6
  -4   2   2 1717.44 168.172   3
   4  -2  -1 15185.3 613.915   1
  -4   2   1 15250.6 597.692   1
   4   2  -1 15343.6 578.237   6
   4  -2  -1 14568.0 626.543   5
  -4   2   1 15716.4 654.921   2
   4  -2  -1 14874.0 649.195   2
  -4  -2   1 15639.8 652.302   5
  -4  -2   1 15532.3 594.457   6
  -4   2   1 14776.1 527.717   3
  -4   2   0 663.784 117.483   3
   4   2   0 610.591 118.969   6
  -4   2   0 498.793 40.8508   2
  -4   2   0 739.850 124.321   1
   4  -2   0 627.457 119.541   1
   4  -2   0 828.029 152.471   5
  -4  -2   0 618.809 114.308   6
   4  -2   0 630.392 138.346   2
  -4  -2  -1 334.867 97.6734   6
   4  -2   1 368.975 104.514   1
   4   2   1 406.364 101.734   6
   4  -2   1 369.327 103.590   2
   4  -2   1 362.866 94.7187   3
  -4   2  -1 390.754 88.9684   1
  -4   2  -1 357.806 89.8684   2
  -4   2  -1 343.890 86.3474   3
   4  -2   1 321.956 99.3829   5
   4  -2   2 6737.47 437.845   3
  -4   2  -2 6742.67 459.730   2
  -4  -2  -2 6748.70 452.554   6
  -4   2  -2 7021.84 413.817   3
   4  -2   2 6557.28 414.118   5
  -4   2  -2 6663.88 417.411   5
   4   2   2 7021.37 447.333   6
  -4   2  -2 6723.62 249.613   6
   4  -2   2 6893.48 481.338   2
  -4   2  -2 6496.76 368.391   4
   4  -2   2 6735.37 380.661   1
  -4   2  -2 6825.62 357.309   1
  -4   2  -3 9131.86 549.950   2
   4  -2   3 9464.99 522.010   3
  -4  -2  -3 9534.20 556.194   6
   4   2   3 9406.12 537.780   6
  -4   2  -3 9115.59 284.582   6
   4   2   3 9224.35 320.148   2
  -4   2  -3 9274.18 503.102   5
   4  -2   3 9203.20 438.555   1
  -4   2  -3 9375.82 501.115   3
  -4   2  -3 9281.52 456.148   4
  -4   2  -3 9386.81 406.683   1
  -4  -2  -4 25.5319 43.8574   6
   4   2   4 12.0198 8.00092   2
  -4   2  -4 27.0051 22.7096   6
  -4   2  -4-6.93949 14.5194   2
  -4   2  -4-57.6077 58.5956   4
   4  -2   4-0.21275 28.9363   1
   4   2   4-44.6162 56.6260   6
  -4   2  -4-9.45742 25.5023   5
  -4   2  -4-6.15153 11.2231   1
   4  -2   4-18.0979 38.8775   3
  -4   2  -5 1832.45 255.293   2
   4  -2   5 2058.05 264.173   3
  -4   2  -5 1958.44 239.066   5
  -4  -2  -5 1821.76 262.274   6
   4  -2   5 1968.16 199.223   1
  -4   2  -5 2035.57 144.707   6
   4   2   5 1878.84 249.402   6
  -4   2  -5 2033.79 224.688   4
   4  -2   6 1991.13 262.479   3
  -4   2  -6 2000.74 234.634   4
   4  -2   6 1883.10 142.496   6
  -4   2  -6 1843.27 147.923   6
  -4   2  -6 1652.11 248.149   2
  -4  -2  -6 2002.39 276.970   6
   4   2   6 1897.24 271.323   6
  -4   2  -6 1897.85 241.253   5
   4  -2   6 1927.78 195.307   1
  -4  -2  -7 4355.31 426.264   6
  -4   2  -7 3931.76 232.722   6
  -4   2  -7 4052.94 408.429   2
   4  -2   7 4035.48 284.832   1
   4  -2   7 4476.76 409.592   3
   4  -2   7 4244.05 234.376   6
  -4   2  -7 4291.79 360.063   4
   4   2   7 4142.39 411.820   6
   4  -2   8 833.247 179.100   3
   4   2   8 642.943 162.954   6
   4  -2   8 803.788 109.461   6
   4  -2   8 842.260 130.304   1
  -4   2  -8 683.302 172.885   2
  -4   2  -8 1122.64 208.360   4
  -4   2  -8 866.749 114.870   6
  -4  -2  -8 848.806 200.652   6
  -4  -2  -9 562.635 163.885   6
  -4   2  -9 660.196 110.077   6
   4  -2   9 710.967 179.090   3
   4  -2   9 603.287 114.985   1
  -4   2  -9 954.461 216.879   4
   4  -2   9 753.041 117.829   6
  -4   2  -9 516.777 145.887   2
   4   2   9 749.953 183.975   6
   4  -2  10 2942.42 248.312   6
  -4   2 -10 2702.17 360.317   2
  -4   2 -10 2940.07 244.245   6
   4   2  10 3119.23 394.913   6
   4  -2  10 3035.58 254.597   1
   4  -2  11 259.636 76.6603   1
  -4   2 -11 333.228 90.4349   6
  -4   2 -11 235.136 82.1906   2
   4   2  11 340.642 122.374   6
   4  -2  11 240.837 73.1483   6
   4  -2  12 185.912 59.8244   1
   4  -2  12 103.166 57.1935   6
   4   2  12 40.0513 38.6279   6
  -4   2 -12 31.5171 63.6230   2
   4  -2  13-3.69959 29.2299   6
  -4   2 -13 36.4962 40.6444   2
   4  -2  13 5.80557 27.4672   1
   4   2  13 87.3215 53.5274   6
  -4   2 -13 187.247 78.8357   7
  -4   2 -14 13.3630 56.3940   2
   4   2  14 105.658 101.420   6
  -4   2 -14 188.277 70.0219   7
   4  -2  14 87.6682 43.5364   1
   4  -2  14 81.7481 63.0514   6
  -4   2 -15 119.418 46.0639   7
  -4   2 -15 3.61319 43.4810   2
   4   2  15 58.8791 48.1676   6
   4  -2  15 98.3242 51.4358   6
   4  -2  16 893.144 186.781   6
  -4   2 -16 729.425 112.076   7
  -4   2 -16 416.983 195.675   2
   4   2  16 745.791 220.399   6
  -4   2 -17-142.454 65.6828   7
  -4   2 -17-51.2875 71.6157   2
   4  -2  17 23.3390 26.2806   6
   4   2  17-62.9724 39.7305   6
   4   2  18 11.0238 62.8406   6
  -4   2 -18 67.4392 83.5209   2
   4  -2  18 63.3651 70.5734   6
   4  -2  19 23.0958 77.3202   6
  -4   2 -19-17.7422 3.63896   2
   4   2  19-38.9261 25.2796   6
  -4   2 -20 89.7348 25.7120   2
   4   2  20 188.681 132.320   6
   4  -2  20 142.160 91.5720   6
   4   2  20-18.4601 81.9147   7
   4   2  21 440.876 127.374   7
  -4   2 -21 424.463 190.705   2
   4  -2  21 628.247 181.751   6
   4   2  21 571.738 220.715   6
   4   2  22-44.1415 96.5410   7
   4  -2  22-6.50471 46.6533   6
  -4   2 -22 103.584 111.330   2
   4   2  22 60.3730 62.7174   6
   4   2  23 280.132 106.906   7
   4  -2  23 459.213 173.604   6
   4   2  23 673.854 253.390   6
  -4   2 -23 166.554 130.677   2
  -4   2 -24 799.567 291.837   2
   4   2  24 782.168 299.292   6
   4   2  24 475.005 141.850   7
   4  -2  24 802.901 214.222   6
   4   2  25 206.217 146.049   6
  -4   2 -25 28.7219 70.4250   2
  -4   2 -26 40.3028 84.2820   2
   4   2  26 195.602 173.004   6
  -4   2 -27 19.3120 86.3373   2
   4   2  27 200.796 170.408   6
  -4   2 -28-67.4147 80.7642   2
  -4   3  29 102.870 131.948   6
  -4   3  28 264.251 183.019   6
  -4   3  27 184.986 166.700   6
  -4   3  26 310.817 202.747   6
  -4   3  25-23.6891 80.2248   6
  -4   3  24 492.744 214.609   6
  -4   3  23 113.121 110.343   6
  -4  -3  23 93.1558 72.4568   6
   4   3 -22 1005.08 285.128   4
  -4   3  22 788.174 253.842   6
  -4  -3  22 837.393 174.265   6
  -4   3  21 1013.03 290.571   6
  -4  -3  21 1281.13 209.615   6
   4   3 -21 1287.56 314.288   4
   4   3 -21 988.654 270.505   3
  -4  -3  20 15.9660 49.3624   6
  -4   3  20-4.28812 45.0527   6
   4   3 -20 37.0440 65.7844   3
   4   3 -19 1337.70 275.849   4
  -4  -3  19 1243.48 188.247   6
  -4   3  19 985.312 253.707   6
   4  -3 -19 1456.37 208.204   2
   4   3 -19 1013.85 255.238   3
   4   3 -18 22.0283 63.1742   4
   4   3 -18 4.45054 50.3554   3
   4  -3 -18 164.243 79.9927   2
  -4  -3  18 64.6413 40.3419   6
  -4   3  18-3.79348 69.1205   6
   4   3 -17 1348.84 286.137   3
  -4   3  17 1335.29 294.801   6
   4  -3 -17 1713.14 220.642   2
   4   3 -17 1416.82 271.151   4
  -4  -3  17 1644.76 194.800   6
   4   3 -16 1084.58 224.149   4
   4  -3 -16 1307.74 192.070   2
   4   3 -16 1151.16 249.246   3
  -4   3  16 1230.55 284.907   6
  -4  -3  16 1247.59 160.783   6
   4   3 -15 3074.27 417.592   3
  -4   3  15 3073.56 433.889   6
  -4  -3  15 3172.44 247.815   6
   4  -3 -15 3471.38 319.190   2
   4   3 -15 3094.91 386.651   4
  -4   3  14 1469.22 288.030   6
  -4  -3  14 1555.79 166.210   6
   4  -3 -14 1651.89 223.495   2
   4   3 -14 1410.16 280.375   3
   4   3 -14 1505.54 274.830   4
  -4  -3  13 1085.71 126.307   6
   4   3 -13 978.897 221.332   3
   4  -3 -13 1146.10 185.679   2
   4   3 -13 971.560 214.448   4
  -4   3  13 886.695 218.730   6
   4   3 -12 100.173 84.1982   3
   4  -3 -12 284.283 90.2143   2
  -4   3  12 220.610 87.2641   6
  -4  -3  12 277.385 59.7331   6
   4  -3 -12 257.030 119.838   1
  -4   3  11 782.661 190.774   6
   4  -3 -11 815.539 154.678   2
   4  -3 -11 762.848 225.803   1
  -4  -3  11 847.897 107.856   6
  -4   3  10 826.777 191.862   6
   4  -3 -10 685.816 186.089   1
   4  -3 -10 863.691 155.114   2
  -4  -3  10 838.713 107.495   6
   4  -3  -9-9.91630 26.2686   1
  -4   3   9-29.5376 43.9971   6
   4  -3  -9 18.1669 29.0109   2
  -4   3   9-7.65537 33.0629   1
  -4  -3   9 2.82916 18.0264   6
  -4   3   8 2302.83 299.316   6
   4  -3  -8 2559.46 289.241   2
  -4  -3   8 2483.90 194.161   6
  -4   3   8 2744.49 359.705   1
   4   3  -8 2430.14 159.677   1
   4  -3  -8 2264.40 334.127   1
   4   3  -8 3035.27 376.310   5
   4   3  -7 3036.77 209.743   1
  -4   3   7 2845.61 321.453   6
  -4   3   7 3073.71 360.154   1
   4  -3  -7 3037.24 317.654   2
   4   3  -7 3771.35 412.406   5
   4  -3  -7 3088.27 372.492   1
  -4  -3   7 3091.68 222.661   6
   4   3  -6 3593.97 251.779   1
   4  -3  -6 3488.96 397.920   1
  -4   3   6 3934.33 329.895   2
  -4   3   6 3447.68 337.487   6
   4   3  -6 4111.96 428.105   5
  -4  -3   6 3563.00 259.212   6
  -4   3   6 3523.57 376.120   1
   4  -3  -6 3521.35 355.504   2
  -4   3   5 188.275 76.4043   6
   4   3  -5 352.266 127.813   5
   4   3  -5 197.737 68.1785   1
   4  -3  -5 229.467 82.7095   2
  -4   3   5 242.025 106.853   1
   4  -3  -5 220.178 98.2192   1
  -4  -3   5 161.183 82.7273   5
   4   3  -5 270.131 71.9544   6
  -4   3   5 468.222 138.847   2
  -4  -3   5 207.636 60.2088   6
  -4   3   4 110.367 47.5700   6
  -4   3   4 55.5033 22.9729   3
  -4   3   4 142.051 79.1963   1
  -4  -3   4 121.818 44.7224   6
   4  -3  -4 89.3181 34.0043   1
   4   3  -4 69.8822 39.1645   6
   4   3  -4 100.670 49.9798   1
  -4  -3   4 99.8399 58.7188   5
  -4   3   4 202.332 93.1168   2
   4  -3  -4 117.023 66.6924   2
  -4   3   3 648.958 129.199   6
   4  -3  -3 716.720 164.872   2
   4   3  -3 805.389 145.686   1
  -4   3   3 772.398 145.814   2
  -4   3   3 655.097 132.048   3
  -4  -3   3 785.328 180.057   5
   4  -3  -3 678.556 165.830   1
   4   3  -3 779.328 136.019   6
  -4  -3   3 634.851 122.930   6
  -4   3   3 833.098 172.494   1
  -4  -3   2 4109.71 411.827   5
   4  -3  -2 3602.26 376.453   1
   4  -3  -2 4014.21 407.744   5
   4   3  -2 4126.04 322.971   6
   4  -3  -2 4291.07 416.345   2
  -4  -3   2 4092.68 330.036   6
  -4   3   2 4090.10 380.307   2
  -4   3   2 3892.27 368.182   1
  -4   3   2 4142.74 300.416   6
  -4   3   2 3982.08 324.505   3
   4   3  -2 4271.27 351.949   1
   4  -3  -1 2911.72 317.018   1
   4   3  -1 2764.92 276.191   6
  -4   3   1 2867.96 303.915   1
  -4   3   1 2738.56 228.648   6
  -4  -3   1 2919.47 290.334   6
  -4   3   1 2787.77 317.328   2
  -4   3   1 2720.19 277.883   3
   4   3  -1 2521.01 293.825   1
   4  -3  -1 3089.11 362.427   2
  -4  -3   1 2994.32 347.552   5
   4  -3  -1 2586.08 331.368   5
   4   3   0 370.014 112.025   6
  -4   3   0 412.336 83.3315   6
  -4   3   0 357.258 98.9839   3
   4  -3   0 445.042 147.442   2
  -4  -3   0 448.895 113.217   6
  -4  -3   0 387.027 124.437   5
   4  -3   0 314.580 118.365   1
   4   3   0 320.989 121.894   1
  -4   3   0 337.671 67.3348   2
   4  -3   0 388.616 119.281   5
  -4   3   0 354.829 105.897   1
   4  -3   1 1612.63 225.914   1
   4   3   1 1780.48 214.434   2
  -4   3  -1 1697.63 152.898   6
  -4  -3  -1 1792.33 245.539   6
   4   3   1 1745.13 244.795   6
   4   3   1 2014.32 270.221   1
   4  -3   1 1656.97 243.703   5
  -4   3  -1 1811.34 242.439   3
  -4   3  -1 1653.87 214.922   1
  -4   3  -1 1779.51 272.410   2
  -4   3  -2 2268.17 244.402   1
  -4   3  -2 2461.57 323.276   2
   4  -3   2 2333.95 267.981   1
   4   3   2 2378.71 239.958   2
  -4   3  -2 2260.10 276.825   3
   4   3   2 2474.53 293.425   6
  -4  -3  -2 2385.92 298.244   6
   4   3   2 2342.54 314.207   1
  -4   3  -2 2055.24 145.996   6
   4  -3   2 2458.08 307.414   5
  -4   3  -3 882.411 178.356   3
   4  -3   3 716.445 144.892   1
  -4   3  -3 670.720 70.0303   6
  -4   3  -3 812.317 77.0046   6
  -4   3  -3 871.534 200.520   2
  -4  -3  -3 979.309 196.732   6
   4  -3   3 745.479 160.760   5
   4   3   3 943.640 197.339   6
   4   3   3 852.880 138.282   2
   4   3   3 928.981 200.809   1
  -4   3  -3 836.953 142.945   1
  -4  -3  -4 1093.68 214.778   6
   4   3   4 1165.76 145.299   2
   4  -3   4 904.051 161.779   1
  -4   3  -4 1344.02 242.108   5
   4   3   4 1187.13 230.281   1
  -4   3  -4 1177.14 163.350   1
  -4   3  -4 1104.18 232.212   2
  -4   3  -4 1055.81 175.428   4
   4   3   4 1080.49 205.739   6
  -4   3  -4 1020.88 195.879   3
  -4   3  -5 52.2975 36.4733   4
   4   3   5 114.542 78.8880   1
  -4   3  -5 124.823 81.5248   2
  -4   3  -5 147.281 90.3107   3
  -4   3  -5 112.015 86.5803   5
   4  -3   5 80.2832 42.1923   1
  -4   3  -5 75.9824 38.4965   1
   4   3   5 74.4900 37.1919   6
  -4  -3  -5 81.2270 67.7658   6
   4   3   5 30.7012 42.3252   2
  -4   3  -6 1263.45 249.031   2
  -4  -3  -6 1318.72 249.529   6
  -4   3  -6 1193.40 235.020   3
  -4   3  -6 1444.76 261.598   5
   4   3   6 1376.37 122.670   2
   4  -3   6 1122.75 166.585   1
  -4   3  -6 1151.61 151.639   1
   4   3   6 1265.07 240.082   6
  -4   3  -6 1177.63 197.980   4
  -4   3  -7-47.5441 70.5019   4
   4  -3   7 34.0817 25.2599   1
   4   3   7 80.3135 52.6273   6
  -4   3  -7-35.5236 16.3934   2
  -4   3  -7 57.1245 58.4293   5
  -4   3  -8-3.12133 86.3902   2
   4  -3   8 71.7154 44.9502   1
  -4   3  -8 184.075 90.2476   5
   4   3   8 57.6416 73.3816   6
  -4   3  -8 223.675 86.1387   4
  -4   3  -9 5.81414 62.3159   2
  -4   3  -9 102.543 83.3534   4
   4   3   9 111.898 38.4965   6
   4  -3   9 98.3409 40.7264   1
  -4   3 -10 830.335 191.072   4
   4   3  10 661.042 188.911   6
  -4   3 -10 619.229 197.900   2
   4  -3  10 684.927 122.395   1
  -4   3 -11 730.325 202.043   2
   4   3  11 799.513 224.668   6
   4  -3  11 792.176 129.536   1
  -4   3 -11 1027.26 231.847   4
   4   3  12-1.07135 30.6531   6
   4  -3  12 32.2465 42.5514   1
   4  -3  13 1922.73 207.783   1
  -4   3 -13 1549.31 329.814   2
   4   3  13 2046.32 366.948   6
   4  -3  13 1797.92 161.985   6
  -4   3 -13 2435.73 356.310   4
   4  -3  14 1219.83 169.928   1
   4   3  14 1242.44 280.396   6
  -4   3 -14 1058.75 271.988   2
   4  -3  14 1226.20 147.193   6
   4  -3  15 1150.02 166.440   1
   4   3  15 1103.03 289.769   6
   4  -3  15 1154.16 156.896   6
  -4   3 -15 937.569 256.560   2
   4  -3  16 772.926 144.689   1
   4  -3  16 780.939 148.227   6
  -4   3 -16 652.303 227.261   2
   4   3  16 641.685 220.830   6
   4   3  17 823.218 259.753   6
   4  -3  17 839.222 145.241   1
   4  -3  17 953.653 165.976   6
  -4   3 -17 798.817 245.727   2
   4   3  18 75.7507 73.1950   6
   4  -3  18 319.433 96.3357   1
  -4   3 -18 182.433 133.813   2
   4  -3  18 311.340 99.5788   6
  -4   3 -19 88.3105 98.7927   2
   4   3  19 61.9004 35.4684   6
  -4   3 -20 374.811 185.813   2
   4   3  20 457.064 190.085   6
   4   3  21 132.478 102.576   6
  -4   3 -21 50.8327 91.4708   2
  -4   3 -22-63.8291 76.8484   2
   4   3  22 51.7449 26.7695   6
  -4   3 -23-248.411 154.465   2
   4   3  23 62.6647 111.488   6
  -4   3 -24 124.431 137.805   2
   4   3  24 76.4995 89.3560   6
   4   3  24-89.5719 98.1228   7
   4   3  25 179.514 180.983   6
  -4   3 -25 0.14135 85.6040   2
  -4   3 -26 44.8584 82.6919   2
  -4   3 -27 33.8108 63.7074   2
  -4   3 -28 98.4807 156.422   2
  -4   4  27 34.3038 94.0007   6
  -4   4  26 196.067 145.672   6
  -4   4  25 47.4535 16.3910   6
   4   4 -24 518.660 206.926   4
  -4   4  24 61.2057 80.3411   6
   4   4 -23 437.467 210.420   4
  -4   4  23 125.108 84.0617   6
   4   4 -23 247.240 157.316   3
   4   4 -22 33.9088 49.3280   3
  -4   4  22 160.932 151.230   6
   4   4 -22 230.783 147.749   4
   4   4 -21 919.570 259.310   4
   4   4 -21 774.926 255.459   3
  -4   4  21 828.965 277.661   6
   4   4 -20 306.783 147.690   4
   4   4 -20 230.930 150.562   3
  -4   4  20 306.382 163.777   6
  -4   4  19 145.417 114.287   6
   4   4 -19 113.743 79.4514   4
   4   4 -19 139.354 102.753   3
   4   4 -18 623.403 194.640   4
   4   4 -18 451.265 198.794   3
  -4   4  18 672.695 235.473   6
  -4   4  17 53.3577 42.4235   6
   4   4 -17 129.879 107.342   3
   4   4 -17 38.5014 12.0086   4
  -4   4  16 66.0278 96.0142   6
   4   4 -16-54.8929 88.9400   3
   4  -4 -16 5.38008 29.6901   2
   4   4 -16-24.5178 67.3041   4
  -4   4  15 1491.03 324.330   6
   4  -4 -15 1445.75 236.386   2
   4   4 -15 1331.87 301.701   3
   4   4 -15 1198.64 276.905   4
  -4   4  14 582.957 201.045   6
   4   4 -14 534.066 183.147   4
   4   4 -14 494.783 177.512   3
   4  -4 -14 671.882 159.624   2
   4   4 -13 576.275 195.410   3
   4  -4 -13 594.930 148.185   2
  -4   4  13 633.888 197.421   6
  -4   4  12 5.85737 49.9381   6
   4   4 -12-84.1665 84.0674   3
   4  -4 -12 12.3879 30.8199   2
  -4   4  11 68.3750 85.7587   6
   4  -4 -11 71.7307 58.6200   2
   4   4 -11-8.24547 34.3999   3
   4   4 -10 14.5179 12.4423   1
   4  -4 -10 49.6957 38.3289   2
  -4   4  10 25.2094 59.2826   6
  -4  -4   9 1402.25 125.715   6
   4   4  -9 1379.15 138.094   1
   4  -4  -9 1486.72 256.493   2
   4  -4  -9 1076.51 274.150   1
  -4   4   9 1303.88 253.208   6
   4   4  -8 260.573 75.4370   1
  -4   4   8 218.432 98.2518   6
   4  -4  -8 256.138 107.990   2
  -4  -4   8 231.048 57.5497   6
   4  -4  -8 112.879 111.122   1
   4  -4  -7 1410.27 293.478   1
  -4   4   7 1513.31 253.933   6
   4  -4  -7 1602.10 283.431   2
   4   4  -7 1615.00 189.585   1
  -4   4   7 2261.85 289.059   2
  -4  -4   7 1718.95 174.590   6
   4  -4  -6 2.23548 56.8586   1
  -4  -4   6 7.61074 30.2789   6
  -4   4   6 29.1283 59.4209   6
   4  -4  -6 38.3008 45.6959   2
   4   4  -6 22.3074 28.7753   1
  -4  -4   5 1590.83 196.480   6
  -4   4   5 1264.96 213.213   3
  -4   4   5 1870.43 265.796   2
   4   4  -5 1616.12 190.821   6
   4  -4  -5 1728.74 297.511   2
   4  -4  -5 1392.08 275.004   1
  -4  -4   5 1510.29 291.778   5
  -4   4   5 1719.77 250.656   6
   4   4  -5 1557.11 215.170   1
   4  -4  -4 193.057 96.9375   2
  -4  -4   4 251.687 78.0099   6
  -4   4   4 171.670 78.6613   2
  -4   4   4 100.409 69.2530   3
   4   4  -4 183.695 72.5845   6
   4   4  -4 163.113 85.7452   1
  -4  -4   4 146.196 34.8642   5
   4  -4  -4 146.071 83.0190   1
  -4   4   4 207.246 78.9367   6
  -4  -4   3 474.171 116.200   6
  -4   4   3 438.641 115.677   6
   4   4  -3 455.180 147.056   2
  -4   4   3 438.458 137.799   1
  -4   4   3 377.673 113.657   2
   4  -4  -3 291.180 131.842   1
   4   4  -3 458.568 119.893   6
   4   4  -3 406.745 124.897   1
  -4  -4   3 404.101 144.697   5
   4  -4  -3 512.135 168.529   5
  -4   4   3 337.108 105.172   3
   4   4  -2 886.498 199.868   2
  -4   4   2 845.183 177.432   3
  -4  -4   2 870.401 170.171   6
  -4   4   2 897.143 189.563   2
  -4   4   2 908.208 164.908   6
  -4  -4   2 967.338 223.066   5
   4   4  -2 894.865 171.560   6
  -4   4   2 828.265 196.609   1
   4  -4  -2 666.549 215.583   5
   4  -4  -2 795.870 186.309   1
   4   4  -2 768.388 184.749   1
  -4   4   1 106.610 57.9373   3
   4   4  -1 78.8749 59.2267   6
   4  -4  -1 71.0674 66.7602   1
  -4   4   1 94.4392 51.1341   6
   4  -4  -1 6.87926 41.9863   5
   4   4  -1 133.757 96.6683   2
  -4  -4   1 9.05973 24.0915   6
  -4   4   1-213.159 102.893   2
  -4  -4   1 63.0086 55.2196   5
   4   4  -1 103.660 72.0416   1
  -4   4   1 117.752 71.7502   1
   4  -4   0-12.5088 50.3267   1
   4  -4   0 20.0688 31.4859   5
  -4   4   0 9.41733 39.2211   3
  -4  -4   0-5.07764 24.3831   6
   4   4   0 25.2925 3.84889   2
   4   4   0-6.88947 24.9522   1
  -4  -4   0-17.8037 46.6957   5
   4   4   0-3.91608 16.4204   6
  -4   4   0-20.7906 45.6726   1
  -4   4   0 28.7927 31.7450   6
   4  -4   1 412.560 148.277   5
  -4   4  -1 516.235 135.242   3
  -4   4  -1 249.041 25.0373   2
  -4   4  -1 448.529 139.704   1
  -4   4  -1 472.821 91.7115   6
   4   4   1 483.358 145.860   6
  -4  -4  -1 469.731 143.487   6
   4   4   1 457.063 143.783   1
  -4  -4  -1 574.770 181.140   5
   4  -4   1 367.368 124.923   1
   4   4   1 518.487 139.799   2
  -4   4  -2 1793.21 304.916   2
  -4   4  -2 1576.38 234.330   1
  -4  -4  -2 1872.13 295.693   6
   4  -4   2 1341.73 243.823   1
  -4  -4  -2 1884.74 331.887   5
   4  -4   2 1807.27 313.913   5
   4   4   2 1603.93 258.305   6
  -4   4  -2 1376.28 131.310   6
  -4   4  -2 1572.72 267.401   3
   4   4   2 1560.81 238.495   2
  -4   4  -3 322.629 121.490   3
   4   4   3 375.260 134.363   6
  -4   4  -3 350.973 107.500   1
   4  -4   3 285.278 145.097   5
  -4   4  -3 447.934 154.613   2
  -4  -4  -3 420.845 149.445   6
   4  -4   3 314.337 115.071   1
   4   4   3 410.836 122.285   2
   4  -4   4 121.339 73.6464   1
  -4   4  -4 38.6668 64.2893   2
   4   4   4 49.4244 39.6831   6
  -4   4  -4 90.2762 65.3480   1
   4   4   4-19.2810 77.4447   2
  -4   4  -4 79.2349 52.3829   3
  -4   4  -5 986.366 231.645   2
   4  -4   5 871.073 174.078   1
  -4   4  -5 995.303 222.281   3
   4   4   5 1015.65 151.222   2
   4   4   5 923.100 219.115   6
  -4   4  -5 874.486 190.765   4
  -4   4  -5 997.894 166.525   1
  -4   4  -6 137.639 57.4487   1
  -4   4  -6 113.957 97.8651   3
   4  -4   6 96.0819 81.6058   1
  -4   4  -6 127.956 94.8653   2
   4   4   6 117.062 66.1330   6
   4   4   6 181.379 64.0159   2
  -4   4  -6 82.6159 58.8518   4
  -4   4  -7 33.9097 35.2582   1
  -4   4  -7 143.230 115.839   3
   4   4   7 130.382 73.1905   6
   4  -4   7 124.830 68.9147   1
  -4   4  -7 44.3227 16.7387   2
  -4   4  -7 48.8102 30.7486   4
   4   4   8 57.4035 78.4352   6
  -4   4  -8 43.0415 88.5088   3
   4  -4   8 14.4183 35.4428   1
  -4   4  -8-56.1872 62.1589   2
  -4   4  -8 22.9523 48.6499   4
  -4   4  -9-9.99408 38.3823   4
   4  -4   9 29.3331 26.5889   1
  -4   4  -9-11.8581 41.1040   2
  -4   4  -9 132.538 122.731   3
   4   4   9 26.7544 36.6580   6
   4   4  10 2046.64 365.682   6
  -4   4 -10 1958.89 370.924   2
   4  -4  10 2227.62 238.231   1
  -4   4 -10 2147.11 319.861   4
  -4   4 -11 257.488 118.249   4
   4   4  11 179.319 105.923   6
   4  -4  11 236.565 85.7073   1
  -4   4 -11 158.039 93.9162   2
  -4   4 -12 290.369 145.481   4
  -4   4 -12 279.579 147.782   2
   4   4  12 194.818 104.663   6
   4  -4  12 273.105 88.6312   1
  -4   4 -13 800.888 231.487   4
  -4   4 -13 458.903 211.531   2
   4   4  13 598.389 205.941   6
   4  -4  13 699.329 122.030   1
   4   4  14 54.3299 81.1959   6
  -4   4 -14 20.1985 45.7601   2
   4  -4  14 65.7225 49.5935   1
   4   4  15 189.220 121.012   6
  -4   4 -15 164.559 88.9346   2
  -4   4 -15 463.233 191.110   4
   4   4  16 113.504 128.092   6
  -4   4 -16 20.6464 67.9298   2
   4   4  17 183.989 130.427   6
  -4   4 -17 291.350 154.221   2
   4   4  18 373.920 182.144   6
  -4   4 -18 335.143 192.531   2
  -4   4 -19 129.682 146.778   2
   4   4  19 164.480 164.491   6
   4   4  20-14.1738 97.5364   6
  -4   4 -20-30.8442 59.6628   2
   4   4  21 154.967 143.286   6
  -4   4 -21-155.358 126.937   2
   4   4  22 130.152 119.658   6
  -4   4 -22-35.1102 61.3922   2
   4   4  23 37.3674 110.612   6
  -4   4 -23-257.295 168.733   2
  -4   4 -24 0.15733 22.4572   2
  -4   4 -25 97.6824 160.647   2
   4   5 -24 651.378 272.909   4
   4   5 -24 638.332 326.968   2
  -4   5  24 468.429 262.960   6
   4   5 -23 285.407 205.854   4
   4   5 -23-7.44718 96.2765   2
   4   5 -23 121.828 160.393   3
  -4   5  23-84.4101 104.245   6
   4   5 -22 260.029 197.539   2
   4   5 -22 146.473 172.668   3
  -4   5  22 108.525 145.140   6
   4   5 -22 206.021 150.372   4
   4   5 -21 380.867 191.060   4
   4   5 -21 248.368 179.785   3
   4   5 -21 398.528 246.039   2
  -4   5  21 239.853 161.085   6
   4   5 -20 162.694 135.519   4
   4   5 -20 164.718 146.136   3
  -4   5  20 38.8600 92.3670   6
   4   5 -19 25.0462 46.3377   4
   4   5 -19 176.358 140.709   3
  -4   5  19 7.77929 83.9144   6
   4   5 -18 29.9517 51.1521   4
  -4   5  18 63.2628 123.136   6
   4   5 -18 65.2249 82.5399   3
   4   5 -17 115.919 107.460   3
  -4   5  17 183.301 100.379   6
   4   5 -17-42.2797 66.3804   4
  -4   5  16 199.998 132.371   6
   4   5 -16 44.6041 54.5295   4
   4   5 -16 301.874 164.544   3
   4   5 -15 575.970 199.334   3
  -4   5  15 691.398 223.809   6
   4   5 -15 600.975 190.859   4
  -4   5  14 134.804 112.741   6
   4   5 -14 23.2812 36.7598   4
   4   5 -14 107.997 48.5251   3
   4   5 -13 226.713 146.915   2
   4   5 -13 172.549 117.651   3
  -4   5  13 170.093 79.3583   6
   4   5 -12-58.9090 74.9516   2
   4   5 -12-38.6813 71.5054   3
  -4   5  12 60.3720 63.6791   6
   4   5 -11 346.812 177.027   3
   4   5 -11 576.984 207.971   2
  -4   5  11 552.964 184.757   6
   4   5 -10 3349.17 512.553   2
  -4   5  10 3111.39 444.393   6
   4   5 -10 2314.67 508.089   3
   4   5  -9 1753.52 367.617   2
  -4   5   9 1850.02 320.528   6
   4   5  -8 798.642 143.128   1
   4   5  -8 1043.99 278.804   2
  -4   5   8 865.205 217.694   6
  -4   5   7-39.3046 41.8434   3
   4   5  -7 6.33729 27.6356   1
  -4   5   7 20.5890 31.0406   6
   4   5  -7 24.1853 65.1443   2
  -4   5   6 539.007 149.749   3
  -4   5   6 618.840 166.424   6
   4   5  -6 558.879 141.906   1
   4   5  -6 760.546 238.578   2
  -4   5   6 1163.95 259.759   2
  -4   5   5 167.988 95.9363   3
  -4   5   5 179.141 91.2281   6
   4   5  -5 235.770 142.445   2
   4   5  -5 141.182 61.9372   1
   4   5  -5 226.045 87.9741   6
  -4  -5   5 116.451 83.1607   5
   4  -5  -5 110.182 65.2651   5
  -4   5   5 449.035 163.431   2
  -4   5   4 164.558 86.9162   6
  -4  -5   4 233.038 91.5368   6
  -4   5   4 148.108 71.9202   3
  -4   5   4 183.453 105.010   2
  -4  -5   4 158.144 115.449   5
   4   5  -4 145.578 70.3438   6
   4  -5  -4 91.8548 90.9205   1
   4   5  -4 131.567 56.9913   1
   4  -5  -4 243.536 150.454   5
   4   5  -4 124.049 70.3146   2
   4  -5  -3 84.4726 83.3374   1
  -4   5   3 142.044 86.9920   6
   4   5  -3 180.952 120.978   2
  -4  -5   3 141.974 86.6839   6
   4   5  -3 107.466 55.6229   6
  -4   5   3 189.867 95.4738   2
  -4  -5   3 131.610 99.4212   5
   4  -5  -3 102.796 103.727   5
  -4   5   3 139.989 66.7289   3
   4   5  -3 120.649 85.0361   1
   4   5  -2 102.548 80.2459   2
  -4  -5   2 130.371 72.8388   6
   4  -5  -2 5.56620 42.1951   1
  -4   5   2 95.7194 71.1265   6
   4   5  -2 102.750 96.8783   6
  -4   5   2 13.3480 44.6191   2
  -4   5   2 130.921 60.1068   3
  -4  -5   2 24.2400 15.8694   5
   4  -5  -2 96.1868 133.708   5
   4   5  -1 105.171 71.3513   6
  -4  -5   1 183.780 89.0688   6
  -4   5   1 45.4947 52.5995   3
   4   5  -1 181.328 77.6824   2
  -4   5   1 122.773 72.0039   6
   4  -5  -1 104.937 43.4059   5
  -4   5   1 78.0160 74.3456   2
   4  -5  -1 97.2839 93.6282   1
  -4  -5   1 108.450 70.7129   5
  -4   5   0 225.656 79.8718   6
  -4   5   0 154.268 44.0995   2
   4   5   0 290.726 119.619   6
   4  -5   0 233.923 118.884   5
   4   5   0 207.912 107.473   2
  -4  -5   0 232.076 144.385   5
  -4  -5   0 245.058 108.434   6
   4  -5   0 147.857 80.6295   1
  -4   5   0 197.539 91.0929   3
  -4  -5  -1 99.0622 73.6060   6
   4  -5   1 67.3050 80.0708   1
  -4   5  -1 81.6891 50.5105   6
  -4   5  -1-237.826 156.990   2
   4  -5   1 26.2641 58.3906   5
  -4   5  -1 22.8482 33.7589   3
   4   5   1 34.6950 68.0984   6
  -4  -5  -1 63.3607 32.4042   5
   4   5   1 66.1911 87.0154   2
   4   5   2 1572.90 284.504   2
  -4   5  -2 1272.63 125.927   6
  -4   5  -2 1679.51 312.503   2
  -4   5  -2 1031.58 207.493   1
   4   5   2 1691.88 290.416   6
   4  -5   2 1934.69 376.669   5
  -4  -5  -2 2064.64 384.788   5
   4  -5   2 1293.52 280.334   1
  -4   5  -2 1624.08 298.758   3
   4  -5   3 13.4138 66.8674   5
   4   5   3-65.6363 47.7752   6
   4  -5   3 17.3372 39.1856   1
  -4   5  -3 35.1609 48.8721   3
   4   5   3-46.7998 83.3946   2
  -4  -5  -3-6.52949 33.3323   5
  -4   5  -3 34.0937 48.7595   1
  -4   5  -4 715.376 165.819   1
   4  -5   4 1161.34 246.225   1
  -4   5  -4 1030.96 244.488   3
   4   5   4 1269.20 266.091   6
   4   5   4 1297.97 220.424   2
  -4  -5  -4 1208.96 333.914   5
  -4   5  -4 1261.63 286.298   2
   4  -5   5 448.103 147.887   1
  -4   5  -5 337.455 114.465   1
  -4   5  -5 360.380 161.566   2
  -4   5  -5 395.886 165.269   3
   4   5   5 389.527 97.8071   2
   4   5   5 375.374 153.138   6
   4   5   6 1708.80 222.927   2
   4  -5   6 1672.94 258.739   1
  -4   5  -6 954.275 178.095   1
   4   5   6 1380.50 294.072   6
  -4   5  -6 1542.86 340.080   2
  -4   5  -6 1489.01 303.911   3
  -4   5  -6 1670.27 303.425   4
   4   5   7 1343.37 193.294   2
   4  -5   7 1022.43 205.496   1
  -4   5  -7 1018.06 239.881   4
  -4   5  -7 1006.53 263.633   3
  -4   5  -7 1037.60 299.609   2
   4   5   7 980.095 271.904   6
   4   5   8 249.982 138.481   6
  -4   5  -8 205.979 124.218   3
  -4   5  -8 44.3604 76.7883   2
   4  -5   8 220.517 96.6713   1
  -4   5  -8 129.367 30.5336   4
   4  -5   9 337.926 105.431   1
   4   5   9 349.030 156.071   6
  -4   5  -9 295.153 117.209   4
  -4   5  -9 324.262 152.961   2
  -4   5  -9 431.819 182.661   3
  -4   5 -10 329.918 140.405   4
  -4   5 -10 319.073 170.920   2
  -4   5 -10 505.795 201.724   3
   4   5  10 440.698 194.757   6
  -4   5 -11-43.0795 78.8092   4
   4   5  11 6.46275 50.2322   6
  -4   5 -11 48.3559 17.9512   2
  -4   5 -12-17.0374 50.6831   4
  -4   5 -12 14.6462 44.7986   2
   4   5  12-15.0158 44.4868   6
  -4   5 -13 312.853 176.555   2
  -4   5 -13 424.227 186.759   4
   4   5  13 412.811 184.003   6
  -4   5 -14 151.795 115.808   4
  -4   5 -14 118.052 107.821   2
   4   5  14 51.8542 55.7929   6
   4   5  15 126.786 113.410   6
  -4   5 -15 252.771 170.948   4
  -4   5 -15 29.5588 53.8755   2
   4   5  16-82.9674 128.466   6
  -4   5 -16 243.622 163.768   4
  -4   5 -16-87.8050 111.917   2
  -4   5 -17 129.471 156.878   2
   4   5  17 40.4428 52.3025   6
   4   5  18-36.9375 97.2383   6
  -4   5 -18 161.661 142.098   2
   4   5  19 33.3643 50.3949   6
  -4   5 -19 107.266 143.793   2
  -4   5 -20 109.075 129.167   2
   4   5  20 17.0198 91.1228   6
  -4   6  21 111.103 139.801   6
  -4   6  20 36.2884 54.9148   6
   4   6 -19 108.841 136.397   4
  -4   6  19 82.5525 81.4658   6
   4   6 -19 173.671 154.813   3
   4   6 -19 337.954 237.156   2
   4   6 -18 0.12746 92.1974   4
  -4   6  18 56.0640 101.892   6
   4   6 -18 88.2682 109.643   3
   4   6 -18 196.884 150.395   2
   4   6 -17 50.2441 136.820   2
   4   6 -17 188.670 151.633   3
   4   6 -17-4.79433 59.4377   4
  -4   6  17 149.033 129.677   6
   4   6 -16 83.7711 62.5285   3
  -4   6  16-32.7654 70.9418   6
   4   6 -16 59.2620 18.7384   4
   4   6 -15 248.065 143.558   3
  -4   6  15 358.066 161.532   6
   4   6 -15 367.349 208.273   2
   4   6 -15 173.734 130.832   4
   4   6 -14 21.9872 47.2812   3
   4   6 -14 113.876 126.482   4
  -4   6  14 24.8388 100.546   6
   4   6 -14-66.8696 92.2042   2
   4   6 -13 146.218 133.809   2
  -4   6  13 104.406 98.2387   6
   4   6 -13 22.3777 22.4952   3
  -4   6  12 503.423 217.396   6
   4   6 -12 562.874 246.006   2
   4   6 -12 270.660 182.877   3
   4   6 -11 134.367 106.294   3
   4   6 -11 132.179 83.0644   2
  -4   6  11 105.659 95.4551   6
   4   6 -10 9.27953 40.2050   3
  -4   6  10 94.3310 96.7373   6
  -4   6  10 12.6051 40.6515   3
   4   6 -10-30.5372 67.7212   2
   4   6  -9 77.2566 82.2318   3
  -4   6   9 111.917 84.0496   3
  -4   6   9 206.619 124.897   6
   4   6  -9 183.355 121.035   2
   4  -6  -8 272.493 179.112   5
   4   6  -8 367.812 183.206   2
  -4   6   8 391.144 172.702   6
  -4   6   8 406.624 144.681   3
   4   6  -8 242.596 119.125   3
  -4   6   7 1283.61 277.040   2
  -4   6   7 628.412 181.431   3
  -4   6   7 536.114 202.225   6
   4   6  -7 629.503 228.962   2
   4  -6  -7 572.311 269.210   5
  -4   6   6 597.746 196.754   6
   4   6  -6 601.883 223.604   2
  -4   6   6 1145.48 266.033   2
   4  -6  -6 429.962 243.276   5
  -4   6   6 572.948 164.757   3
  -4   6   5 7.43676 46.6666   3
  -4   6   5 95.4697 63.7788   6
   4   6  -5-36.3791 11.3123   2
  -4   6   5 216.287 143.488   2
   4  -6  -5 71.6627 125.729   5
   4   6  -4 1768.80 367.082   2
  -4   6   4 1587.25 267.972   6
  -4   6   4 1782.87 331.156   2
  -4  -6   4 1714.85 401.281   5
   4  -6  -4 2129.31 434.965   5
  -4   6   4 1752.18 301.341   3
  -4  -6   3 619.634 245.880   5
  -4   6   3 942.366 215.577   3
  -4   6   3 733.438 184.803   6
   4   6  -3 880.869 267.246   2
  -4   6   3 969.716 236.841   2
   4  -6  -3 1110.00 299.142   5
  -4   6   2 197.025 115.460   3
   4   6  -2 107.345 80.3518   6
  -4  -6   2 270.565 140.770   5
   4   6  -2 216.099 130.312   2
   4  -6  -2 252.543 158.256   5
  -4   6   2 157.756 72.9804   2
  -4   6   1-37.7126 53.3041   3
  -4   6   1-55.5086 110.988   2
   4  -6  -1 61.2486 93.9900   5
   4   6  -1-42.4949 70.4840   2
   4   6  -1 27.6528 68.2650   6
  -4  -6   1 22.2117 48.4731   5
  -4   6   0-37.6867 70.8666   3
  -4  -6   0 40.8603 101.160   5
   4   6   0 9.72318 30.0754   2
   4   6   0-5.82305 56.7099   6
   4  -6   0 38.4119 98.3269   5
  -4   6   0-247.958 139.108   2
  -4   6  -1 379.109 143.454   3
   4   6   1 364.297 146.455   6
   4   6   1 265.313 59.5115   2
  -4   6  -1 214.596 84.2151   2
   4  -6   1 370.703 188.581   5
  -4  -6  -1 371.128 188.526   5
  -4   6  -2 0.34252 98.5569   2
   4   6   2 166.861 90.6839   6
   4   6   2 107.175 56.1345   2
   4  -6   2 279.502 185.631   5
  -4  -6  -2 291.163 159.084   5
  -4   6  -2 189.396 110.082   3
   4   6   3 32.7488 93.9341   6
   4   6   3-38.0613 89.8828   2
  -4  -6  -3 15.2164 35.2872   5
  -4   6  -3 4.18263 32.8161   3
   4   6   4 569.335 164.336   2
   4   6   4 552.407 197.590   6
  -4   6  -4 356.970 136.338   2
  -4   6  -4 569.859 196.055   3
  -4  -6  -4 705.575 257.191   5
   4   6   5 44.9812 77.9582   6
  -4  -6  -5-40.8855 110.802   5
  -4   6  -5-70.1001 35.2358   3
  -4   6  -5-202.125 177.251   2
   4   6   5 151.195 114.595   2
   4   6   6 110.017 44.1816   6
  -4   6  -6 275.497 138.539   3
  -4   6  -6 229.834 131.684   4
  -4  -6  -6 143.173 108.980   5
  -4   6  -6 2.66858 111.552   2
  -4   6  -7-68.3248 66.8339   3
   4   6   7 51.0871 81.3652   6
  -4  -6  -7 166.155 163.447   5
  -4   6  -7 5.36343 64.0043   4
   4   6   8 500.045 207.292   6
  -4  -6  -8 522.352 239.314   5
  -4   6  -8 300.168 141.496   4
  -4   6  -8 488.548 196.319   2
  -4   6  -8 412.498 193.372   3
  -4   6  -9 72.4134 110.436   3
   4   6   9 70.8286 76.7231   6
  -4   6  -9 129.333 124.587   2
  -4   6  -9 20.9053 54.7712   4
  -4   6 -10-0.30299 60.7375   4
   4   6  10 50.4231 64.4340   6
  -4   6 -10 10.7007 54.1148   2
  -4   6 -10 101.426 135.611   3
  -4   6 -11 28.4525 129.568   2
   4   6  11 135.851 121.291   6
  -4   6 -11 27.5931 50.4180   4
  -4   6 -12 27.2336 91.8624   4
   4   6  12 59.9417 98.2710   6
  -4   6 -12 72.3952 79.8995   2
  -4   6 -13 53.2602 79.3267   4
   4   6  13-41.8049 112.096   6
  -4   6 -13 122.852 167.020   2
  -4   6 -14 33.8370 76.4222   4
   4   6  14 2.50278 15.9131   6
  -4   6 -15 196.111 167.179   4
   4   6  15 8.53390 33.3369   6
  -4   6 -15 222.181 191.273   2
  -4   6 -16 125.217 144.885   4
   4   6  16 9.02165 48.6725   6
   4   6  17 142.765 143.754   6
  -4   7  17 107.859 133.431   6
  -4   7  16 70.3390 141.678   6
  -4   7  15 6.16118 71.5148   6
  -4   7  14 43.1343 85.7038   6
   4   7 -13 65.3559 97.9852   2
   4   7 -12 150.063 143.342   3
   4   7 -12 80.1776 114.006   2
   4   7 -11 21.8552 69.1213   3
   4   7 -11 160.120 131.432   2
   4   7 -10 116.248 135.279   2
   4   7 -10 55.2945 82.9984   3
   4  -7 -10-11.4012 36.4998   5
   4   7  -9 41.1891 59.3561   2
   4   7  -9-20.0861 23.3118   3
   4  -7  -9 18.2406 100.070   5
   4  -7  -8 303.020 195.934   5
   4   7  -8 250.091 164.262   3
   4   7  -8 262.227 164.598   2
   4   7  -7-3.01164 65.1302   3
   4  -7  -7 141.900 134.440   5
   4   7  -7-34.0081 52.5448   2
   4  -7  -6-41.9169 119.240   5
   4   7  -6 135.946 142.463   2
   4   7  -6 126.118 106.482   3
   4  -7  -5 378.251 203.054   5
   4   7  -5 88.1401 109.531   3
  -4   7   5 51.0836 88.6025   3
   4   7  -5 207.576 130.546   2
  -4   7   5 566.019 234.949   2
  -4   7   4 143.021 154.045   2
   4  -7  -4 73.4449 136.398   5
   4   7  -4 0.12186 58.0652   2
  -4   7   4 82.9690 106.736   3
   4   7  -3-47.0559 129.472   2
  -4   7   3 213.443 173.383   2
  -4   7   3 14.0542 52.3782   3
  -4  -7   3 134.446 156.943   5
   4  -7  -3 66.5837 119.141   5
   4   7  -2 161.628 55.5875   2
  -4   7   2 218.964 144.175   3
  -4  -7   2 490.372 255.079   5
   4  -7  -2 330.364 224.124   5
  -4   7   2 543.311 229.600   2
   4  -7  -1 269.381 210.608   5
   4   7  -1-5.73031 149.166   2
  -4  -7   1 173.784 161.326   5
  -4   7   1 201.356 122.120   2
  -4   7   1 53.9934 96.4010   3
  -4   7   0 205.760 157.822   3
  -4  -7   0 620.615 288.527   5
   4  -7   0 230.201 184.413   5
   4   7   0 241.899 124.424   2
  -4   7   0 285.262 170.943   2
   4   7   1 23.7683 40.0206   2
  -4   7  -1 24.8816 23.5995   3
   4  -7   1 76.8101 97.1600   5
  -4   7  -1-85.5584 89.0983   2
  -4  -7  -1 136.510 133.594   5
  -4   7  -2 108.672 115.415   2
  -4   7  -2 210.932 134.224   3
  -4  -7  -2 366.816 218.537   5
  -4   7  -3 38.1748 74.2594   2
  -4  -7  -3-21.4930 79.6567   5
  -4   7  -3 31.0822 35.1789   3
  -4  -7  -4 110.018 117.310   5
  -4   7  -4-36.1273 99.5861   2
  -4   7  -4 99.8905 62.9375   3
  -4   7  -5 364.345 180.838   3
  -4   7  -5 261.597 161.620   2
  -4  -7  -5 473.117 233.237   5
  -4   7  -5 359.522 186.406   4
  -4  -7  -6 164.472 169.395   5
  -4   7  -6-0.11514 52.8928   4
  -4   7  -6-246.247 163.629   2
  -4   7  -6-80.1267 82.8270   3
  -4   7  -7 92.5508 100.905   3
  -4   7  -7 53.6039 67.4929   4
  -4   7  -8 50.7971 107.360   3
  -4   7  -8 30.3853 51.0296   4
   4   7   9 190.914 155.067   6
  -4   7  -9 360.735 215.593   3
  -4   7  -9 253.069 146.942   4
  -4   7 -10 11.9900 24.4188   4
   4   7  10 89.1103 119.335   6
  -4   7 -11 219.452 159.938   4
   4   7  11 36.9257 136.701   6
   4   7  12-0.84393 32.4180   6
   4   7  13 152.454 160.383   6
  -5   0  35-229.692 166.045   6
  -5   0  34-59.9117 109.025   6
  -5   0  33-33.8293 91.1137   6
  -5   0  32 597.720 267.239   6
  -5   0  31-9.74046 10.9329   6
  -5   0  30 517.114 219.229   6
  -5   0  29-35.7212 74.5409   6
  -5   0  28 531.418 218.369   6
  -5   0  27 73.6116 101.251   6
  -5   0  26 590.910 214.350   6
  -5   0  25-3.33034 17.2185   6
  -5   0  24 469.005 178.409   6
  -5   0  23-18.9157 6.56014   6
  -5   0  22 225.753 114.030   6
  -5   0  22 284.182 113.610   1
  -5   0  21 18.9029 73.9893   1
  -5   0  21-102.886 117.208   6
  -5   0  20 3022.41 399.637   6
  -5   0  20 1958.70 98.6260   7
  -5   0  20 2963.11 375.790   1
  -5   0  19-71.3102 73.1415   6
  -5   0  19 6.15879 64.6715   1
  -5   0  18 4726.14 469.506   6
  -5   0  18 4927.72 408.406   4
  -5   0  18 5456.93 455.663   1
  -5   0  17-4.29972 3.34577   4
  -5   0  17-13.9841 8.51813   1
  -5   0  17 24.5272 39.8574   6
  -5   0  16 1642.83 231.237   1
  -5   0  16 1441.51 210.254   4
  -5   0  15-2.49811 19.9992   4
  -5   0  15-1.90485 19.8107   1
   5   0 -14-39.3208 48.3966   1
  -5   0  14-4.12209 6.38370   4
  -5   0  14 7.56649 32.4242   1
  -5   0  13-15.7853 17.2228   4
  -5   0  13-18.9116 43.2945   1
   5   0 -13 0.46235 26.6832   3
   5   0 -13-18.1045 43.2444   1
   5   0 -12 21534.5 752.634   1
  -5   0  12 21352.2 723.952   1
  -5   0  12 21306.8 645.484   4
   5   0 -12 19181.1 588.355   3
   5   0 -11-6.16865 24.8456   3
  -5   0  11-9.47638 12.7748   1
   5   0 -11 3.30374 26.6179   1
  -5   0  11-27.5861 41.8033   4
   5   0 -10 4313.52 322.713   1
   5   0 -10 4130.57 241.707   3
  -5   0  10 4407.87 264.946   4
  -5   0  10 4371.69 299.042   1
  -5   0   9-29.5957 39.4664   4
   5   0  -9-3.06512 15.0895   1
  -5   0   9 50.2596 50.4412   1
  -5   0   8 77297.4 1172.06   1
   5   0  -8 76529.5 1208.37   1
   5   0  -8 73331.3 915.642   4
  -5   0   8 76924.7 974.170   4
   5   0  -7 43.6674 35.1018   4
   5   0  -7 29.1666 31.8931   1
  -5   0   7-29.3086 26.0919   1
   5   0  -6 619.153 65.5780   4
  -5   0   6 847.983 109.695   1
   5   0  -6 820.073 109.735   1
   5   0  -5 12.4743 53.9414   1
  -5   0   5 43.2326 43.3502   1
  -5   0   4 8405.20 336.709   1
   5   0  -4 8836.67 352.636   1
  -5   0   3-29.1183 24.5267   1
   5   0  -3 25.2007 30.4406   1
  -5   0   2 38087.4 646.795   7
  -5   0   2 41134.4 775.250   6
   5   0  -2 42155.0 758.551   1
  -5   0   1-42.8423 29.6531   6
   5   0  -1-3.46905 11.7825   6
  -5   0   1 59.7054 65.4633   7
  -5   0   0 80988.8 1009.58   7
  -5   0   0 86649.0 1184.80   6
   5   0   0 85568.5 1172.80   6
   5   0   1-14.3611 28.6957   6
  -5   0  -1-25.3465 24.4702   6
  -5   0  -1 43.9712 36.8296   7
   5   0   2 2886.86 189.314   2
  -5   0  -2 2960.54 207.770   7
  -5   0  -2 3547.83 196.472   2
  -5   0  -2 2841.57 240.788   6
   5   0   2 2981.67 242.709   6
   5   0   2 3229.76 219.575   7
   5   0   3 343.620 114.068   7
  -5   0  -3 186.645 36.3759   7
   5   0   3 44.8893 40.5537   2
  -5   0  -3 401.930 79.6873   2
   5   0   3 71.9940 90.0554   6
  -5   0  -3 242.063 75.8749   6
   5   0   4 5854.26 296.351   7
  -5   0  -4 5772.37 362.729   6
   5   0   4 5663.87 292.448   2
  -5   0  -4 5631.45 297.346   7
  -5   0  -4 5616.77 269.168   2
   5   0   4 5545.36 356.748   6
  -5   0  -5-80.7675 80.4564   7
   5   0   5 171.847 77.7572   7
   5   0   5-18.8977 30.9560   2
  -5   0  -5-35.4125 35.6667   2
   5   0   5-60.3619 60.3225   6
  -5   0  -5-6.19377 28.2889   6
   5   0   6 282.643 98.1454   6
  -5   0  -6 186.791 47.0802   2
   5   0   6 468.750 101.817   7
  -5   0  -6 159.741 18.1156   7
  -5   0  -6 307.121 92.7420   6
  -5   0  -7-10.8489 26.8026   6
   5   0   7-0.24607 13.5045   6
  -5   0  -7 8.58742 22.0403   2
  -5   0  -8 514.711 132.639   6
   5   0   8 717.379 129.736   7
  -5   0  -8 453.369 99.6349   2
   5   0   8 486.735 130.377   6
  -5   0  -9 16.5523 21.0568   2
   5   0   9 186.224 90.5246   7
   5   0   9 30.0026 40.4435   6
  -5   0  -9 29.3688 39.6104   6
   5   0  10 3453.94 264.679   7
  -5   0 -10 3368.62 363.696   6
  -5   0 -10 3315.96 284.125   2
   5   0  10 3399.86 354.995   6
   5   0  11-1.90914 39.4114   6
  -5   0 -11-2.88609 11.8499   2
  -5   0 -11-2.80276 18.9603   6
  -5   0 -12 7140.61 577.863   6
   5   0  12 7356.48 576.140   6
  -5   0 -12 7159.58 449.734   2
  -5   0 -13-25.8093 53.9902   6
   5   0  13 54.1140 83.0670   6
  -5   0 -13-19.3180 31.7962   2
   5   0  14 28.2285 21.6592   6
  -5   0 -14 50.5066 23.6336   2
   5   0  15-17.4324 46.7984   6
  -5   0 -15-24.9634 36.6796   2
  -5   0 -16 233.068 82.2553   2
   5   0  16 139.041 80.2354   6
   5   0  17-29.4190 70.9950   6
  -5   0 -17 5.29207 18.7457   2
  -5   0 -18 71.0090 47.0682   2
   5   0  18-77.0634 99.8531   6
   5   0  19-40.1634 88.7043   6
  -5   0 -19-5.17253 41.7914   2
  -5   0 -20 270.419 114.116   2
   5   0  20 293.309 140.772   6
   5   0  21-29.3671 70.3679   6
  -5   0 -21 33.5774 58.3991   2
   5   0  22 160.204 117.673   6
  -5   0 -22 160.337 107.088   2
   5   0  23-133.011 104.319   6
  -5   0 -23-28.3195 54.9677   2
   5   0  24-127.422 99.5595   6
   5   0  25 17.6535 82.2487   6
   5   0  26-67.5701 71.7426   6
   5   0  27-94.4375 117.534   6
   5   0  28 60.0308 77.7240   6
   5   0  29 72.8990 109.708   6
   5   0  30 72.4539 55.8815   6
  -5  -1  33-2.17943 58.8927   6
  -5   1  33 33.0958 39.6755   6
  -5  -1  32-81.7293 85.6865   6
  -5   1  32-7.15131 36.7212   6
  -5   1  31 99.7617 126.362   6
  -5  -1  31 20.2571 42.9620   6
  -5  -1  30 172.080 139.421   6
  -5   1  30 86.3627 88.4094   6
  -5  -1  29 617.220 224.609   6
  -5   1  29 596.654 228.112   6
  -5  -1  28 38.0577 50.8105   6
  -5   1  28 210.865 144.857   6
  -5   1  27 956.554 291.720   6
  -5  -1  27 997.359 266.470   6
  -5  -1  26 842.276 242.897   6
  -5   1  26 557.710 221.862   6
  -5   1  25 186.108 111.712   6
  -5  -1  25 232.557 117.604   6
  -5  -1  24 1078.77 204.752   1
  -5  -1  24 1191.20 266.830   6
  -5   1  24 1211.16 295.719   6
  -5  -1  23 727.189 206.497   6
  -5  -1  23 484.906 139.226   1
  -5   1  23 605.758 215.058   6
  -5  -1  22 4626.06 497.893   6
  -5   1  22 4523.98 548.440   6
  -5  -1  22 4304.84 411.167   1
  -5   1  22 4565.96 378.117   3
  -5   1  21 41.1455 87.2189   6
  -5   1  21 23.4061 51.3380   3
  -5  -1  21 35.7243 35.8546   6
  -5  -1  21-3.51913 36.8547   1
  -5   1  20 1184.42 268.816   6
  -5   1  20 1122.21 173.352   3
  -5  -1  20 1067.18 225.124   6
  -5  -1  20 1176.32 188.471   1
  -5  -1  19 3161.39 371.634   6
  -5  -1  19 2998.80 302.424   1
  -5   1  19 3035.43 427.800   6
  -5   1  19 3430.19 288.135   3
   5   1 -18 2883.32 342.531   3
  -5   1  18 2851.66 397.807   6
  -5  -1  18 2883.19 280.153   1
  -5  -1  18 2758.72 342.432   6
  -5   1  18 3034.71 258.303   3
  -5   1  17 276.483 72.9649   3
   5   1 -17 236.759 110.561   3
  -5   1  17 291.482 120.229   6
  -5  -1  17 229.529 83.6561   1
  -5   1  17 371.857 138.422   1
  -5  -1  16 285.967 79.9685   1
  -5   1  16 251.768 70.3761   3
  -5   1  16 264.611 87.8350   6
   5   1 -16 208.505 95.0029   3
  -5   1  16 328.213 127.121   1
   5   1 -15 4558.07 405.959   3
   5   1 -15 5613.57 427.787   4
  -5   1  15 5368.78 487.826   1
  -5   1  15 5179.05 280.304   3
  -5  -1  15 4989.74 323.832   1
   5  -1 -15 5315.15 505.757   1
   5   1 -14 1742.98 233.730   3
  -5   1  14 1814.42 157.559   3
  -5  -1  14 1828.74 187.039   1
   5   1 -14 2010.20 250.570   4
   5  -1 -14 1754.21 264.068   1
  -5   1  14 2133.95 286.881   1
   5   1 -13 88.3122 80.6841   4
   5   1 -13 76.6733 38.4065   1
   5   1 -13 95.5846 38.1843   3
  -5   1  13 82.4330 33.9770   3
  -5   1  13 96.6708 50.2690   1
   5  -1 -13-27.8952 80.3638   1
  -5  -1  13 38.1598 8.25860   1
  -5  -1  12 10677.6 399.607   1
  -5   1  12 11311.7 633.295   1
   5   1 -12 10436.2 408.517   1
   5  -1 -12 11147.4 640.153   1
   5   1 -12 10613.5 543.716   3
   5   1 -12 10359.1 521.900   4
  -5   1  11 24230.3 896.982   1
  -5  -1  11 24545.3 559.597   1
   5  -1 -11 24436.9 938.226   1
   5   1 -11 24233.9 775.272   4
   5   1 -11 24977.3 589.907   1
   5   1 -10 579.734 79.4419   1
  -5  -1  10 508.682 72.8512   1
   5  -1 -10 638.588 149.484   1
  -5   1  10 527.987 122.943   1
   5   1 -10 490.724 98.0728   4
   5  -1  -9 1388.06 208.312   1
   5   1  -9 1341.39 119.057   1
  -5   1   9 1314.80 177.124   1
   5   1  -9 1236.08 100.512   7
  -5  -1   9 1228.59 108.979   1
   5  -1  -8 9167.31 516.988   1
   5   1  -8 9248.20 290.180   7
  -5   1   8 8669.39 489.324   1
   5   1  -8 9157.61 308.752   1
  -5  -1   8 8809.07 286.198   1
  -5   1   7 180.819 76.5685   1
   5   1  -7 217.044 46.6684   1
   5   1  -7 59.1180 44.9023   7
   5  -1  -7 116.931 57.5369   1
  -5   1   6 11861.1 524.464   1
   5   1  -6 12132.4 345.712   1
   5   1  -6 11844.6 370.858   7
   5  -1  -6 11213.4 541.837   1
   5  -1  -5 629.458 92.6734   3
  -5  -1   5 1802.50 167.585   6
   5   1  -5 1854.24 135.059   1
   5  -1  -5 1726.08 207.428   1
  -5   1   5 1852.82 207.075   1
   5   1  -4 25394.3 644.615   5
   5  -1  -4 25111.0 740.986   1
  -5   1   4 25605.8 731.638   1
  -5  -1   4 25108.1 635.109   6
   5  -1  -3 1015.01 148.942   2
  -5   1   3 726.321 117.239   1
   5   1  -3 703.531 120.749   6
  -5  -1   3 607.149 105.529   6
   5   1  -3 713.302 98.3236   5
   5  -1  -3 642.203 118.656   1
  -5   1   2 3541.76 254.580   1
   5  -1  -2 3748.55 276.123   1
   5   1  -2 3565.47 244.099   6
  -5  -1   2 3444.73 223.505   5
   5   1  -2 3558.90 227.652   5
  -5   1   2 3538.77 147.416   4
  -5  -1   2 3433.83 252.033   6
  -5   1   2 4534.10 290.087   2
   5  -1  -2 3426.80 245.142   2
  -5  -1   1 7895.70 397.305   6
   5   1  -1 8568.10 400.813   6
   5  -1  -1 8127.62 397.881   2
  -5   1   1 8521.29 388.070   2
   5  -1  -1 8222.82 392.018   1
   5  -1  -1 8219.89 304.093   5
  -5  -1   1 8361.44 348.737   5
  -5   1   1 8302.74 256.217   4
  -5   1   1 8619.60 381.808   1
  -5  -1   0 66444.3 1200.78   6
  -5   1   0 67755.0 809.834   4
   5  -1   0 69303.3 1191.91   2
  -5   1   0 66857.8 1113.18   2
   5   1   0 67045.2 1196.38   6
  -5   1   0 68774.5 966.207   6
   5  -1   0 67905.0 876.361   5
   5  -1   0 68458.5 885.120   4
  -5   1   0 66939.4 1066.15   1
   5  -1   0 68302.6 1105.44   1
   5  -1   1 29737.0 810.096   2
  -5   1  -1 29808.8 796.373   2
   5  -1   1 30416.7 625.448   4
  -5   1  -1 27663.3 586.341   5
   5   1   1 30106.4 835.567   6
  -5  -1  -1 30853.4 851.829   6
  -5   1  -1 30736.3 653.141   6
  -5   1  -1 29770.7 705.421   1
   5  -1   1 30094.8 737.936   1
  -5   1  -2 14068.8 432.456   5
  -5   1  -2 15546.6 592.551   2
   5  -1   2 15421.8 596.738   2
  -5  -1  -2 16140.8 646.263   6
   5   1   2 15243.1 626.677   6
  -5   1  -2 15566.7 482.761   6
   5  -1   2 15590.5 473.232   4
   5  -1   2 14936.3 474.265   6
   5  -1   2 15308.2 527.948   1
   5   1   3 3719.58 322.675   6
  -5  -1  -3 3668.89 324.232   6
  -5   1  -3 3525.16 286.106   2
  -5   1  -3 3797.48 250.235   6
   5  -1   3 3631.32 241.191   6
   5  -1   3 3724.69 310.746   2
   5  -1   3 3791.09 264.273   1
   5  -1   3 3865.24 247.404   4
   5  -1   4 3112.90 234.313   6
   5  -1   4 3271.75 297.320   2
  -5   1  -4 3230.92 242.810   6
  -5  -1  -4 3239.09 314.232   6
  -5   1  -4 2953.54 277.058   2
   5   1   4 3190.83 304.618   6
   5  -1   4 3110.35 250.066   1
   5  -1   4 3269.37 249.092   4
  -5   1  -5 965.600 136.341   6
  -5  -1  -5 1079.67 189.742   6
  -5   1  -5 980.199 167.988   2
   5  -1   5 904.721 129.709   6
   5   1   5 1032.79 176.855   6
   5  -1   5 958.406 139.968   4
   5  -1   6 97.3006 65.8686   4
  -5  -1  -6 51.6086 45.6511   6
  -5   1  -6 62.8971 43.8846   6
   5   1   6 87.2253 48.7476   6
   5  -1   6 53.2339 37.6824   6
  -5   1  -6 60.3108 16.3072   2
  -5   1  -7 4746.62 383.221   2
  -5   1  -7 5107.38 299.905   7
  -5   1  -7 4996.46 351.215   6
  -5  -1  -7 5421.77 450.100   6
   5  -1   7 4651.31 335.415   6
   5   1   7 4754.49 428.663   6
   5  -1   7 4846.48 349.028   4
  -5   1  -8 8503.38 521.449   2
  -5  -1  -8 8838.56 613.998   6
  -5   1  -8 8426.79 479.026   6
   5   1   8 7578.66 559.966   6
   5  -1   8 8564.14 483.958   4
  -5   1  -8 8654.09 393.246   7
   5  -1   8 8059.29 467.530   6
  -5   1  -9 5479.85 400.660   6
   5   1   9 5258.15 477.812   6
  -5  -1  -9 5549.53 500.882   6
   5   1   9 4924.13 361.905   7
  -5  -1  -9 4653.79 181.886   2
   5  -1   9 5468.40 427.285   3
   5  -1   9 5165.50 386.710   6
   5  -1   9 5227.83 396.658   4
  -5   1  -9 5431.37 322.943   7
  -5   1  -9 5394.82 423.595   2
  -5   1 -10 1034.01 184.035   2
  -5   1 -10 892.482 167.560   6
  -5  -1 -10 942.439 90.8132   2
   5   1  10 887.044 194.023   6
   5  -1  10 1090.91 199.280   3
  -5   1 -10 945.389 138.953   7
   5   1  10 793.004 136.506   7
  -5  -1 -10 1006.53 216.621   6
   5  -1  10 895.769 164.838   6
   5  -1  10 1097.81 187.222   4
   5   1  11 28.8562 43.5758   6
  -5   1 -11 73.2065 26.7293   7
  -5   1 -11 123.152 67.3896   6
  -5   1 -11 17.1811 39.6289   2
   5  -1  11 48.9790 38.3759   6
  -5  -1 -11 83.1379 18.0635   2
   5   1  11-8.92600 81.5863   7
   5  -1  12 42.5773 57.7106   6
   5   1  12 93.8141 75.9676   6
  -5   1 -12 113.065 74.2755   6
  -5  -1 -12 44.9629 12.8688   2
   5   1  12 10.6147 59.4188   7
  -5   1 -12 13.8024 33.0727   7
  -5   1 -12 128.101 73.4383   2
   5   1  13 418.992 89.8350   7
  -5  -1 -13 422.126 81.6651   2
   5   1  13 593.468 171.094   6
  -5   1 -13 439.712 123.868   2
   5  -1  13 410.812 124.907   6
  -5   1 -13 407.151 124.529   6
  -5   1 -14 635.811 165.704   6
  -5  -1 -14 661.839 105.655   2
   5   1  14 706.402 200.064   6
   5  -1  14 787.792 178.855   6
  -5   1 -14 601.282 167.385   2
   5   1  14 645.467 128.242   7
   5   1  15 79.8416 45.5290   6
   5   1  15-17.6017 51.1570   7
  -5   1 -15 67.5721 18.0971   2
  -5   1 -15 64.3937 81.6202   6
  -5  -1 -15 77.4556 52.3959   2
   5  -1  15 54.9888 15.8666   6
  -5   1 -16-6.09672 40.2312   2
   5   1  16-3.09971 47.4208   6
   5   1  16-22.5929 40.6127   7
   5  -1  16-28.7519 72.4745   6
  -5  -1 -16 15.7212 22.1326   2
  -5   1 -17 5.10817 30.6863   2
   5   1  17 18.3283 30.8550   7
   5   1  17-84.2383 103.320   6
   5  -1  17 0.14291 29.8613   6
  -5  -1 -17 4.98829 34.5326   2
  -5   1 -18 527.140 156.917   2
  -5  -1 -18 622.548 127.891   2
   5   1  18 349.744 138.776   6
   5   1  18 501.000 130.845   7
   5  -1  18 422.055 137.077   6
   5   1  19-139.657 127.293   6
   5   1  19 49.3730 81.9324   7
   5  -1  19-8.06695 41.8580   6
  -5  -1 -19 26.5976 27.0858   2
  -5   1 -19-61.2274 70.0756   2
   5   1  20 319.971 120.116   7
  -5  -1 -20 389.312 107.144   2
   5  -1  20 340.683 146.000   6
  -5   1 -20 260.712 115.377   2
   5   1  20 260.277 130.568   6
   5   1  21 370.366 144.631   6
   5  -1  21 638.460 201.314   6
  -5   1 -21 598.279 204.820   2
   5   1  21 817.245 181.609   7
   5   1  22 50.2086 90.6073   6
   5  -1  22-81.7031 94.1714   6
   5   1  22 146.794 105.835   7
  -5   1 -22-31.0148 35.5171   2
   5  -1  23 37.9897 36.8766   6
   5   1  23-90.4712 89.3287   6
  -5   1 -23 3.05956 13.6985   2
  -5   1 -24 6.76396 33.5834   2
   5  -1  24-45.0205 93.9427   6
   5   1  24-6.88220 83.4087   6
   5   1  25 76.5181 75.0482   6
   5  -1  25-21.8954 73.3724   6
  -5   1 -25-3.50598 17.3022   2
   5  -1  26-19.6983 53.8675   6
   5   1  26-136.898 118.694   6
   5  -1  27-5.33709 77.4999   6
   5   1  27 127.637 142.798   6
   5   1  28 256.383 187.936   6
   5  -1  28-93.1643 92.6987   6
   5   1  29 37.9568 65.5276   6
  -5   2  32 218.262 184.296   6
  -5   2  31-134.703 123.178   6
  -5   2  30 176.972 159.775   6
  -5   2  29 249.261 180.869   6
  -5  -2  29 158.708 129.677   6
  -5   2  28 460.785 221.619   6
  -5  -2  28 554.103 210.861   6
  -5  -2  27 219.376 135.338   6
  -5   2  27 219.829 137.498   6
  -5   2  26-14.2533 52.6823   6
  -5  -2  26 57.3177 72.5362   6
  -5  -2  25 986.945 234.143   6
  -5   2  25 762.973 262.003   6
  -5   2  24 579.976 219.282   6
  -5  -2  24 728.233 196.531   6
  -5   2  23 1443.52 334.308   6
  -5  -2  23 1401.28 264.148   6
  -5  -2  22-41.2450 50.6464   6
  -5  -2  22 14.5763 27.9734   1
  -5   2  22-53.4787 58.9804   6
  -5   2  22 39.6840 22.0153   3
   5   2 -21 1095.75 255.789   3
  -5   2  21 998.074 255.605   6
  -5  -2  21 1046.33 124.461   1
  -5   2  21 1127.04 157.715   3
  -5  -2  21 1080.06 210.413   6
  -5   2  20 64.1100 50.9703   6
  -5  -2  20 40.4283 42.6889   6
  -5   2  20 99.7152 47.8702   3
  -5  -2  20 21.1824 20.3230   1
   5   2 -20 117.860 87.5396   3
  -5   2  19 34.8465 28.1511   3
  -5  -2  19-7.39745 18.1011   6
   5   2 -19 32.6963 50.2508   3
  -5  -2  19-10.3093 22.4505   1
  -5   2  19 5.50082 28.2642   6
  -5  -2  18 344.770 55.0567   1
  -5   2  18 387.711 77.0317   3
   5   2 -18 314.732 117.942   3
  -5  -2  18 370.769 116.264   6
  -5   2  18 341.220 144.921   6
   5   2 -18 562.419 169.808   4
   5   2 -17 413.037 147.450   4
  -5   2  17 364.397 71.3752   3
   5   2 -17 268.428 117.647   3
  -5   2  17 505.911 176.097   6
  -5  -2  17 283.879 46.9952   1
   5   2 -16 188.847 93.2209   4
  -5   2  16 152.684 45.4667   3
  -5   2  16 201.449 114.728   6
   5   2 -15 876.297 184.667   4
  -5   2  15 815.941 89.3694   3
  -5   2  15 746.639 193.281   6
   5  -2 -15 692.086 206.652   1
   5   2 -15 750.357 190.730   3
   5   2 -15 615.877 64.6346   7
   5   2 -14 12.3979 29.8157   4
   5  -2 -14 141.097 97.2655   1
   5   2 -14-1.36362 25.7862   7
  -5   2  14 84.8622 77.6401   6
   5   2 -14 41.9825 51.2188   3
   5   2 -13 1522.14 242.653   3
   5  -2 -13 1783.71 288.720   1
  -5   2  13 1505.00 286.874   1
  -5   2  13 1575.09 265.207   6
   5   2 -13 1349.45 211.084   4
   5   2 -12 56.9724 54.2977   4
  -5   2  12 131.910 51.1434   6
  -5   2  12 126.823 82.1065   1
   5  -2 -12 115.727 84.4822   1
  -5   2  11 1494.90 259.487   1
   5  -2 -11 1371.45 246.317   1
  -5   2  10 96.7073 61.0804   1
   5  -2 -10 392.619 127.602   2
   5  -2 -10 96.6621 20.0709   1
   5  -2  -9 2150.16 288.205   1
  -5   2   9 2109.10 280.000   1
   5  -2  -9 2510.95 241.896   2
   5  -2  -8 1103.23 167.949   2
   5  -2  -8 964.478 183.737   1
   5   2  -8 986.780 189.961   5
  -5   2   8 893.628 176.205   1
  -5  -2   8 839.777 119.989   6
   5   2  -8 790.447 79.6284   1
  -5   2   8 791.564 78.8657   3
   5  -2  -7 1908.81 264.830   1
  -5   2   7 1590.47 116.708   3
   5  -2  -7 1638.51 198.595   2
  -5   2   7 1501.90 229.120   1
   5   2  -7 1699.39 232.920   5
  -5  -2   7 1636.23 166.122   6
   5  -2  -6 2165.46 228.358   2
  -5   2   6 2072.35 145.892   3
  -5   2   6 2049.11 260.740   1
  -5  -2   6 2174.77 197.395   6
   5  -2  -6 2176.65 271.181   1
   5   2  -6 2174.80 263.306   5
  -5   2   5 1293.37 122.888   3
   5   2  -5 1195.99 195.140   5
   5  -2  -5 1183.69 168.248   2
  -5  -2   5 1185.00 151.369   6
  -5   2   5 1362.98 199.186   1
   5  -2  -5 1176.64 203.351   1
  -5   2   4 339.007 111.967   1
  -5   2   4 911.530 197.236   2
   5  -2  -4 502.574 110.387   1
  -5  -2   4 479.993 101.017   6
   5  -2  -4 415.828 97.0107   2
   5   2  -4 489.969 97.8525   6
  -5  -2   4 438.425 102.852   5
  -5   2   4 506.751 80.5541   3
   5   2  -4 488.896 119.223   5
  -5   2   3 2253.27 190.211   3
   5  -2  -3 1948.32 247.501   1
  -5  -2   3 1988.09 213.264   6
   5   2  -3 2173.06 210.773   6
  -5   2   3 2213.02 237.398   1
   5  -2  -3 2262.70 251.401   2
  -5  -2   3 2170.13 244.204   5
  -5   2   3 2676.61 254.282   2
  -5   2   2 44.2467 34.8975   3
   5  -2  -2-4.04502 32.7853   1
   5  -2  -2 12.8566 37.7958   2
   5   2  -2 18.2915 28.2298   6
  -5  -2   2-10.0709 23.3227   6
  -5   2   2 40.0505 24.6581   1
  -5   2   2 137.238 70.7141   2
  -5  -2   2-2.69593 16.2675   5
  -5   2   1 20160.3 767.648   2
  -5  -2   1 18602.1 715.954   6
   5  -2  -1 20307.8 735.171   1
  -5  -2   1 20589.7 752.095   5
   5  -2  -1 21144.1 718.091   5
   5  -2  -1 19418.5 672.886   3
  -5   2   1 19786.2 629.133   3
   5   2  -1 20419.5 710.123   6
   5  -2  -1 20465.8 788.476   2
  -5   2   1 21077.0 707.754   1
   5  -2   0 18.8943 18.9647   1
   5  -2   0 52.1373 55.2186   2
  -5  -2   0 46.4718 55.2103   6
   5   2   0 54.8746 25.8726   6
  -5   2   0-55.6837 81.1953   2
   5  -2   0-6.44073 3.38140   5
  -5   2   0 3.10205 33.4953   1
   5  -2   0 3.14594 24.4809   3
  -5  -2  -1 4042.17 351.314   6
   5   2   1 3974.08 332.363   6
   5  -2   1 4135.93 366.521   2
   5  -2   1 4123.12 317.778   5
   5  -2   1 3927.61 311.741   1
   5  -2   1 3944.53 329.977   3
  -5   2  -1 4034.55 342.297   2
  -5   2  -1 3858.40 269.718   4
  -5   2  -1 4117.27 293.633   1
  -5  -2  -2 544.108 127.338   6
  -5   2  -2 555.953 107.564   1
   5  -2   2 558.390 130.311   3
   5  -2   2 477.343 126.208   2
   5   2   2 616.660 130.172   6
  -5   2  -2 263.651 39.7301   2
  -5   2  -2 568.506 81.1624   6
   5  -2   2 508.103 117.873   1
  -5   2  -2 408.559 110.267   5
  -5   2  -2 404.082 80.3545   4
  -5   2  -3 850.425 133.230   4
  -5   2  -3 828.016 102.973   6
   5  -2   3 781.601 153.091   3
   5  -2   3 765.501 128.250   1
  -5  -2  -3 804.078 164.545   6
   5  -2   3 916.048 181.611   2
   5   2   3 838.468 159.614   6
  -5   2  -3 761.871 160.168   2
  -5   2  -3 743.498 145.098   5
  -5   2  -3 863.035 129.281   1
  -5  -2  -4 1633.72 254.005   6
   5   2   4 1532.47 226.036   6
   5   2   4 1465.21 106.596   2
  -5   2  -4 1536.78 139.005   6
  -5   2  -4 1442.41 234.819   2
   5  -2   4 1598.52 228.833   3
  -5   2  -4 1593.55 211.057   5
   5  -2   4 1603.48 189.616   1
  -5   2  -4 1630.46 200.905   4
   5  -2   5 27773.7 798.589   1
   5   2   5 28521.2 1057.63   6
  -5   2  -5 28260.3 1040.65   2
  -5   2  -5 28297.4 634.673   6
   5  -2   5 29135.7 1007.35   3
  -5   2  -5 27984.1 854.361   4
  -5  -2  -5 29207.2 1094.35   6
  -5   2  -5 28809.5 909.287   5
  -5   2  -6 1717.45 229.152   4
   5  -2   6 1558.29 240.863   3
  -5   2  -6 1469.68 243.702   2
   5  -2   6 1534.22 147.960   6
  -5   2  -6 1410.28 144.835   6
   5   2   6 1413.92 236.316   6
  -5   2  -6 1645.75 225.513   5
  -5  -2  -6 1667.13 264.905   6
   5  -2   6 1335.41 175.084   1
  -5   2  -7 1656.32 166.953   6
  -5   2  -7 1588.29 257.717   2
   5   2   7 1641.87 271.596   6
   5  -2   7 1744.59 168.650   6
  -5   2  -7 1682.06 229.658   5
  -5  -2  -7 1728.68 290.881   6
   5  -2   7 1702.85 200.117   1
  -5   2  -7 1923.94 253.624   4
   5  -2   7 1737.76 257.485   3
  -5  -2  -8 516.900 164.831   6
   5  -2   8 545.476 164.195   3
   5  -2   8 581.329 118.597   1
  -5   2  -8 564.188 101.021   6
   5   2   8 637.597 164.322   6
   5  -2   8 609.858 103.209   6
  -5   2  -8 625.213 159.719   2
   5  -2   8 564.907 140.191   4
   5  -2   9 62.5820 56.0703   4
  -5   2  -9 77.5177 44.4393   6
   5  -2   9 92.1080 42.0617   6
  -5   2  -9 24.1407 69.4056   2
   5   2   9 72.4344 36.8208   6
   5  -2   9 132.696 70.3421   1
  -5   2 -10 18.3437 48.5508   2
   5  -2  10 28.0233 18.3166   6
  -5   2 -10 28.1979 27.8994   6
   5   2  10 43.9320 34.1532   6
   5  -2  10 43.1616 42.0062   1
   5   2  11 2016.37 319.560   6
  -5   2 -11 2047.25 233.361   6
   5  -2  11 2216.87 236.258   1
  -5   2 -11 2140.42 318.270   2
   5  -2  11 2106.36 238.830   6
   5  -2  12 1127.83 179.475   6
  -5   2 -12 1062.90 178.385   6
   5   2  12 1142.12 260.541   6
  -5   2 -12 833.199 218.492   2
   5  -2  12 1174.33 177.582   1
   5  -2  13 228.418 72.8498   1
  -5   2 -13 399.985 100.949   7
   5   2  13 178.278 87.9979   6
  -5   2 -13 217.311 117.297   2
   5  -2  13 217.222 89.5410   6
  -5   2 -13 177.196 72.3639   6
   5  -2  14 67.2538 70.8284   6
   5   2  14-38.8227 78.9518   6
   5  -2  14-23.2701 39.3994   1
  -5   2 -14 97.5087 63.6142   7
  -5   2 -14-59.2213 48.1328   2
   5   2  15 561.664 200.042   6
  -5   2 -15 381.088 147.345   2
  -5   2 -15 520.466 107.912   7
   5  -2  15 615.776 157.052   6
   5  -2  16 725.646 176.363   6
   5   2  16 572.739 193.816   6
  -5   2 -16 552.843 104.230   7
  -5   2 -16 637.562 213.433   2
  -5   2 -17-153.711 59.3739   7
   5   2  17-63.2794 111.270   6
   5  -2  17 40.4017 36.1944   6
  -5   2 -17-7.61613 26.2557   2
   5   2  18 175.047 112.539   6
   5  -2  18 157.738 99.2153   6
   5   2  18-77.7658 98.9968   7
  -5   2 -18 68.3996 86.3664   2
   5   2  19 440.096 124.977   7
  -5   2 -19 464.745 171.001   2
   5   2  19 559.975 217.750   6
   5  -2  19 727.025 196.118   6
   5   2  20 1402.80 244.800   7
   5  -2  20 1759.22 309.369   6
   5   2  20 1475.47 353.111   6
  -5   2 -20 1388.65 326.713   2
   5   2  21-35.5562 89.2468   7
   5   2  21 192.978 166.335   6
  -5   2 -21 156.282 120.531   2
   5  -2  21 147.103 101.281   6
  -5   2 -22 1184.53 315.597   2
   5   2  22 1243.74 237.330   7
   5  -2  22 1546.54 308.174   6
   5   2  22 1434.37 364.399   6
  -5   2 -23 3.60446 12.1540   2
   5   2  23 41.4583 35.7048   7
   5   2  23 156.121 131.999   6
   5  -2  23 185.620 132.726   6
   5   2  24 139.858 154.277   6
   5   2  24 164.005 102.082   7
  -5   2 -24 76.4606 113.797   2
   5   2  25 228.426 185.960   6
  -5   2 -25 47.0029 70.7697   2
  -5   2 -26 295.334 179.982   2
   5   2  26 268.696 196.344   6
   5   2  27 205.899 158.367   6
  -5   2 -27 111.362 135.218   2
  -5   3  30 214.275 156.355   6
  -5   3  29 158.180 163.888   6
  -5   3  28 97.0883 109.460   6
  -5   3  27 71.5378 38.9699   6
  -5   3  26-73.0266 119.997   6
  -5   3  25 98.9134 92.3903   6
  -5   3  24 94.3365 121.493   6
  -5  -3  24 107.623 89.0583   6
   5   3 -23 376.629 204.132   4
  -5   3  23 169.333 141.193   6
   5   3 -23 376.547 173.417   3
  -5  -3  23 299.310 118.594   6
   5   3 -22 299.810 168.433   4
   5   3 -22 149.662 126.107   3
  -5   3  22 42.6849 71.1781   6
  -5  -3  22 80.7119 51.2557   6
   5   3 -21 154.678 132.168   4
  -5   3  21-32.1050 53.2714   6
   5   3 -21 65.0073 82.6147   3
  -5  -3  21 17.6580 32.4839   6
   5  -3 -20 2950.58 313.167   2
   5   3 -20 2189.20 371.364   3
  -5  -3  20 2632.47 291.570   6
  -5   3  20 2272.41 419.166   6
  -5   3  20 2867.85 207.895   3
   5   3 -20 2641.76 396.823   4
   5   3 -19 103.484 105.806   4
   5   3 -19-0.72535 9.08029   7
  -5  -3  19-0.92621 23.7002   6
  -5   3  19-2.45336 45.4674   6
   5   3 -19 21.9846 20.3517   3
   5   3 -18 880.140 218.325   4
  -5   3  18 869.439 246.623   6
   5   3 -18 783.918 209.715   3
  -5  -3  18 1006.42 169.365   6
   5  -3 -18 1233.12 204.738   2
  -5   3  17 1797.23 340.440   6
  -5  -3  17 1728.90 209.626   6
   5   3 -17 1600.00 303.011   3
   5  -3 -17 1990.81 253.246   2
   5   3 -17 1812.77 300.868   4
   5   3 -16 274.846 124.488   3
   5  -3 -16 446.324 124.546   2
  -5   3  16 394.699 166.591   6
   5   3 -16 162.655 96.9148   4
  -5   3  15 3470.85 463.505   6
   5  -3 -15 3605.77 336.627   2
   5   3 -15 2886.29 418.673   3
   5   3 -15 3654.72 419.029   4
   5  -3 -14 3556.24 338.020   2
   5   3 -14 3308.19 424.130   3
  -5  -3  14 3609.83 261.686   6
  -5   3  14 2938.99 415.054   6
   5  -3 -14 3170.24 477.375   1
   5   3 -14 3141.94 380.624   4
  -5   3  13 51.5369 46.5817   6
   5   3 -13-12.1936 73.8702   3
   5  -3 -13-21.2006 56.4083   2
  -5  -3  13 12.9238 20.8999   6
   5  -3 -13 16.4743 19.4103   1
  -5   3  12 2675.51 364.809   6
  -5  -3  12 2821.49 222.943   6
   5  -3 -12 2182.29 384.288   1
   5  -3 -12 2880.42 303.417   2
  -5   3  11 904.416 198.139   6
   5  -3 -11 874.593 160.225   2
   5  -3 -11 755.342 206.698   1
  -5  -3  11 900.422 126.764   6
  -5  -3  10 538.288 96.0209   6
   5  -3 -10 348.330 93.3667   2
   5  -3 -10 332.422 134.442   1
  -5   3  10 466.428 141.132   6
   5  -3  -9 114.105 103.576   1
  -5   3   9 87.3224 31.2250   6
   5  -3  -9 59.0588 39.6920   2
  -5  -3   9 109.724 46.3131   6
   5   3  -9 136.659 37.9014   1
  -5   3   8 124.152 63.2524   1
  -5   3   8 177.190 81.7426   6
   5   3  -8 191.936 51.4208   1
   5  -3  -8 63.8524 29.2692   1
  -5  -3   8 187.068 61.6769   6
   5  -3  -8 252.432 91.5594   2
   5   3  -8 202.662 115.650   5
   5   3  -7 1530.00 262.010   5
  -5   3   7 988.242 141.197   3
  -5   3   7 941.785 204.404   1
  -5  -3   7 1246.16 159.923   6
   5   3  -7 1139.66 140.650   1
  -5   3   7 1221.57 208.466   6
   5  -3  -7 1304.63 213.688   2
   5  -3  -7 894.792 210.442   1
   5   3  -6 4857.80 460.940   5
  -5   3   6 3733.67 274.930   3
  -5   3   6 3735.33 351.128   6
   5  -3  -6 4121.80 389.560   2
   5  -3  -6 3206.36 406.432   1
  -5  -3   6 3885.57 301.451   6
   5   3  -6 3880.98 278.155   1
  -5   3   6 4439.86 361.667   2
  -5   3   6 3920.84 400.043   1
  -5   3   5 715.012 127.933   3
  -5   3   5 699.333 175.043   1
   5   3  -5 925.712 141.158   6
  -5  -3   5 852.547 143.873   6
  -5  -3   5 918.436 200.698   5
   5   3  -5 846.572 142.773   1
   5  -3  -5 888.929 188.712   2
   5  -3  -5 918.823 199.695   1
  -5   3   5 1315.43 215.980   2
   5   3  -5 1172.35 234.206   5
  -5   3   4 12954.5 647.621   2
  -5   3   4 11783.2 690.714   1
   5  -3  -4 12234.9 721.699   1
   5   3  -4 12580.5 549.649   6
   5  -3  -4 13440.2 724.439   2
  -5  -3   4 12839.6 732.534   5
  -5   3   4 11946.5 531.998   3
  -5  -3   4 12858.3 583.293   6
   5   3  -4 12296.1 572.466   1
  -5   3   3 2782.22 262.923   3
  -5  -3   3 2945.90 287.675   6
   5  -3  -3 3051.80 354.359   2
  -5   3   3 2751.06 318.087   1
   5  -3  -3 2722.54 331.674   1
   5   3  -3 3003.03 280.827   6
  -5   3   3 3213.59 324.528   2
  -5  -3   3 2824.80 340.169   5
   5  -3  -2 11.3359 42.0643   2
  -5  -3   2 7.64356 20.1037   6
   5   3  -2 11.6770 35.6905   6
   5  -3  -2 29.8275 10.2406   1
  -5   3   2 1.87202 21.5187   3
  -5   3   2-37.4980 51.3234   2
  -5  -3   2 5.03473 13.9268   5
  -5   3   2 19.5950 15.0951   1
   5  -3  -2-20.2367 13.8568   5
   5   3  -1 516.598 130.079   6
   5  -3  -1 459.934 147.895   1
  -5  -3   1 467.415 130.453   5
  -5  -3   1 507.224 128.768   6
   5  -3  -1 558.724 156.588   2
   5  -3  -1 515.877 137.444   5
  -5   3   1 463.745 114.238   2
  -5   3   1 453.745 124.242   1
  -5   3   1 585.887 130.137   3
  -5   3   0 815.496 162.288   1
  -5  -3   0 742.331 163.883   6
   5  -3   0 907.760 184.235   5
   5  -3   0 783.496 188.008   2
  -5   3   0 644.370 146.048   2
   5  -3   0 768.238 173.992   1
  -5   3   0 655.420 140.885   3
   5   3   0 750.109 165.951   6
  -5  -3   0 804.052 190.224   5
   5   3   1 1113.60 200.949   6
  -5   3  -1 1063.29 176.433   1
   5  -3   1 1186.53 191.659   1
  -5   3  -1 1291.47 200.224   3
  -5  -3  -1 1202.97 215.353   6
  -5   3  -1 1026.88 180.350   2
   5  -3   1 1166.33 202.983   5
   5  -3   1 1323.18 245.894   2
  -5  -3  -2 3318.20 374.460   6
  -5   3  -2 3392.34 382.957   2
   5   3   2 3119.67 269.830   2
   5  -3   2 2683.60 298.335   1
   5  -3   2 2994.64 342.291   5
  -5   3  -2 3050.57 320.725   3
   5   3   2 3196.79 355.639   6
  -5   3  -2 2911.63 287.424   1
  -5  -3  -3 1447.36 256.025   6
   5   3   3 1548.57 177.638   2
  -5   3  -3 1644.91 277.528   2
   5   3   3 1459.05 242.916   6
   5  -3   3 1363.86 205.827   1
  -5   3  -3 1521.26 237.131   3
  -5   3  -3 1466.11 118.299   6
  -5   3  -3 1562.68 213.469   4
  -5   3  -3 1415.06 196.799   1
  -5   3  -4 60.4844 22.8340   6
  -5   3  -4 133.676 93.0500   3
  -5   3  -4 83.9063 79.2966   5
  -5   3  -4 34.6501 6.06369   4
   5   3   4 6.42326 27.1637   6
  -5   3  -4 97.1142 52.7304   1
   5   3   4 81.1561 44.5536   2
  -5   3  -4 90.5902 74.7586   2
  -5  -3  -4 80.5958 64.0106   6
   5  -3   4 62.0286 35.7496   1
  -5   3  -5 1673.64 271.037   5
   5   3   5 1277.37 124.508   2
  -5   3  -5 1312.61 247.805   3
   5   3   5 1312.06 249.869   6
   5  -3   5 1329.97 193.920   1
  -5   3  -5 1274.09 240.767   2
  -5  -3  -5 1327.24 263.760   6
  -5   3  -5 1167.88 193.939   4
  -5   3  -5 1341.04 181.392   1
   5  -3   6 658.851 138.520   1
   5   3   6 792.433 83.2354   2
  -5   3  -6 666.050 150.703   4
  -5   3  -6 563.497 163.188   2
   5   3   6 693.746 176.029   6
  -5   3  -6 719.512 177.864   5
  -5   3  -7 5.44717 43.4585   2
   5   3   7 10.3331 21.3452   6
  -5   3  -7 37.3705 33.8103   5
  -5   3  -7 88.2866 75.7236   4
   5  -3   7 30.3402 10.4069   1
   5   3   8-24.8427 62.9305   6
  -5   3  -8 101.490 96.2114   5
  -5   3  -8-83.6656 99.2169   2
  -5   3  -8 89.0871 84.8208   4
   5  -3   8 51.8576 41.2551   1
  -5   3  -9-93.3678 100.648   2
   5   3   9 8.96272 35.5455   6
   5  -3   9 15.2369 36.8556   1
   5  -3  10 1758.20 210.500   1
  -5   3 -10 1578.20 301.758   2
   5   3  10 1611.87 301.410   6
  -5   3 -10 1981.32 296.899   4
   5   3  11 552.057 193.626   6
  -5   3 -11 633.489 190.257   2
   5  -3  11 579.694 124.630   1
  -5   3 -11 978.372 232.721   4
   5   3  12 741.016 213.761   6
   5  -3  12 847.756 155.129   1
  -5   3 -12 697.954 223.888   2
  -5   3 -13 63.0781 79.7602   2
   5   3  13 19.9372 30.5179   6
   5  -3  13 42.4167 36.9561   1
   5  -3  13 41.9281 26.7480   6
   5  -3  14 850.013 158.041   1
  -5   3 -14 817.495 239.148   2
   5   3  14 689.428 221.923   6
   5  -3  14 793.001 130.959   6
   5   3  15-11.6098 70.6148   6
   5  -3  15 149.203 61.7849   6
   5  -3  15 123.909 62.8958   1
  -5   3 -15 15.0636 55.8025   2
   5  -3  16 29.6943 42.5730   6
  -5   3 -16 61.5066 58.4575   2
   5   3  16-108.533 105.862   6
   5  -3  16 18.2093 43.2431   1
  -5   3 -17 244.847 128.885   2
   5  -3  17 306.374 94.7284   1
   5   3  17 308.686 149.103   6
   5  -3  17 328.084 106.897   6
   5  -3  18 212.274 95.6418   1
  -5   3 -18 143.480 105.166   2
   5   3  18 224.313 155.267   6
   5  -3  18 138.342 58.2272   6
   5   3  19 5.00833 34.4678   6
  -5   3 -19-52.8079 72.1216   2
  -5   3 -20 71.9205 86.1140   2
   5   3  20 239.857 153.868   6
  -5   3 -21 65.5801 95.3520   2
   5   3  21 61.5024 113.611   6
   5   3  22-255.451 144.107   7
   5   3  22 96.5393 69.1647   6
  -5   3 -22-106.488 125.566   2
  -5   3 -23-191.307 135.994   2
   5   3  23-174.622 120.628   7
   5   3  23 30.1682 82.7918   6
   5   3  24-69.6301 75.7214   7
   5   3  24 44.9084 101.393   6
  -5   3 -24-102.188 101.197   2
   5   3  25 298.714 221.335   6
  -5   3 -25 53.0741 107.815   2
  -5   3 -26 42.0409 80.8762   2
  -5   3 -27 186.763 178.357   2
  -5   3 -28 78.2135 200.648   2
  -5   4  27 325.611 238.504   6
  -5   4  26 76.1619 115.044   6
   5   4 -25 355.622 208.381   4
  -5   4  25 114.695 134.759   6
   5   4 -24 98.2764 100.174   3
  -5   4  24 57.6220 129.112   6
   5   4 -24 332.352 192.193   4
   5   4 -23 221.225 172.154   4
   5   4 -23-9.35707 59.5346   3
  -5   4  23 57.4545 106.542   6
   5   4 -22 113.847 119.231   4
  -5   4  22 148.755 137.348   6
   5   4 -22 71.7374 127.445   3
   5   4 -21 434.880 187.736   4
   5   4 -21 373.599 164.146   3
  -5   4  21 306.638 163.471   6
   5   4 -20-14.4311 55.0254   3
  -5   4  20-2.43271 35.3545   6
   5   4 -19-7.22223 48.2627   4
   5   4 -19-16.6799 47.1350   3
  -5   4  19-6.20337 9.91069   6
   5   4 -18 1045.96 265.004   4
   5   4 -18 1340.76 313.514   3
  -5   4  18 1142.30 296.547   6
   5   4 -17 423.044 178.526   3
  -5  -4  17 264.623 50.1121   6
  -5   4  17 447.280 187.003   6
   5  -4 -17 425.411 136.355   2
   5   4 -17 303.858 125.985   4
  -5   4  16 377.079 142.890   6
   5  -4 -16 247.668 111.506   2
  -5  -4  16 83.9105 26.7017   6
   5   4 -16 352.320 147.915   3
  -5  -4  16 199.220 40.9625   6
   5   4 -16 162.885 80.2400   4
  -5  -4  15 395.594 53.1109   6
  -5  -4  15 170.000 33.8063   6
   5  -4 -15 555.258 159.692   2
  -5   4  15 397.174 157.314   6
   5   4 -15 525.428 175.159   4
   5   4 -15 533.660 192.600   3
  -5   4  14 7764.65 717.640   6
   5   4 -14 8163.47 737.309   3
  -5  -4  14 7162.30 236.720   6
   5  -4 -14 8673.71 610.077   2
  -5  -4  13 256.251 50.3088   6
  -5   4  13 466.440 153.448   6
   5  -4 -13 448.534 139.651   2
   5   4 -13 455.142 166.096   3
   5  -4 -12-72.4294 95.4204   1
  -5   4  12 130.091 45.2103   6
  -5  -4  12 72.3586 29.0762   6
   5  -4 -12 175.279 83.8225   2
  -5  -4  11 365.051 73.6708   6
  -5   4  11 370.256 120.373   6
   5  -4 -11 371.311 175.988   1
   5  -4 -11 455.857 138.029   2
   5  -4 -10 2929.18 363.457   2
  -5   4  10 2606.25 367.731   6
   5   4 -10 2302.54 157.045   1
   5  -4 -10 2284.32 406.611   1
  -5  -4  10 2585.90 206.801   6
   5   4  -9 283.204 69.8004   1
   5  -4  -9 316.230 121.641   2
  -5   4   9 259.781 89.6055   6
   5  -4  -9 243.504 107.566   1
  -5  -4   9 287.063 76.8379   6
  -5   4   8 873.630 159.099   3
   5  -4  -8 957.573 267.305   1
  -5  -4   8 926.275 146.050   6
  -5   4   8 942.525 211.008   6
   5   4  -8 1005.17 143.408   1
   5  -4  -8 898.121 212.925   2
   5   4  -7 35.1695 35.5234   1
  -5   4   7 18.1033 39.2454   6
   5  -4  -7 105.903 66.0386   2
  -5  -4   7 37.0787 32.9904   6
  -5   4   7 5.36690 12.2796   3
   5  -4  -7 34.9224 50.3827   1
   5  -4  -6 46.5007 56.2306   1
  -5  -4   6 97.1525 50.5386   6
  -5   4   6 42.3442 10.9281   3
  -5   4   6 100.554 62.4586   6
   5   4  -6 90.8823 42.8313   1
   5   4  -6 113.818 58.6638   6
  -5   4   5 17.2725 23.6114   3
  -5  -4   5 96.4866 58.4715   6
   5  -4  -5 66.4549 62.2327   1
   5   4  -5 85.6150 48.2692   6
   5   4  -5 86.1926 51.2359   1
  -5  -4   5 59.9420 44.8567   5
  -5   4   5 89.6512 65.2425   6
   5  -4  -4 3.45203 69.6553   1
  -5   4   4 20.2818 39.6679   6
  -5  -4   4 8.25332 16.3912   6
  -5  -4   4 20.3867 72.3235   5
  -5   4   4 152.828 103.310   2
  -5   4   4-10.9297 60.3853   3
   5   4  -4 28.2624 46.2771   1
   5   4  -4 40.1805 50.7940   6
  -5   4   3 85.9251 68.3257   1
   5  -4  -3 108.143 81.1260   1
   5   4  -3 83.6807 68.5076   1
  -5   4   3 116.456 48.1719   6
  -5   4   3 48.8789 55.8884   3
  -5  -4   3 142.540 84.6236   5
  -5   4   3 105.290 79.4852   2
   5   4  -3 69.3480 42.1610   6
  -5  -4   3 26.1690 33.5125   6
   5  -4  -3 90.7318 63.7950   5
  -5   4   2 245.069 110.799   1
  -5   4   2 156.905 70.9786   6
  -5  -4   2 186.308 92.0861   6
   5   4  -2 223.297 107.184   2
   5   4  -2 211.859 103.531   6
   5   4  -2 159.231 77.8997   1
  -5   4   2 259.092 104.312   2
   5  -4  -2 161.309 119.995   1
  -5   4   2 193.370 57.3278   3
  -5  -4   2 111.796 64.1959   5
   5  -4  -2 182.527 108.468   5
   5   4  -1 1008.82 208.703   2
  -5   4   1 915.114 146.932   6
  -5  -4   1 1006.27 201.536   6
   5   4  -1 1006.73 206.128   1
   5   4  -1 1070.82 201.207   6
   5  -4  -1 902.290 199.245   1
  -5   4   1 798.436 181.383   2
  -5   4   1 1013.36 201.451   1
  -5   4   1 932.850 179.732   3
   5  -4  -1 957.514 231.514   5
  -5  -4   1 1021.97 239.291   5
   5   4   0 874.631 202.755   1
  -5   4   0 641.615 148.004   2
  -5   4   0 860.591 176.808   3
  -5   4   0 830.342 128.667   6
   5   4   0 912.502 193.818   6
   5   4   0 851.938 182.791   2
  -5   4   0 731.393 172.450   1
   5  -4   0 802.889 201.831   1
  -5  -4   0 861.831 191.871   6
   5  -4   0 853.827 211.886   5
  -5  -4   0 996.430 223.343   5
   5   4   1 196.669 92.7272   6
  -5   4  -1 131.230 52.6287   6
  -5  -4  -1 121.474 62.7805   6
   5   4   1 147.094 64.0360   2
   5   4   1 117.222 89.6672   1
  -5   4  -1 13.8506 99.6445   2
  -5   4  -1 175.112 86.6091   1
   5  -4   1 94.7952 53.8482   5
  -5  -4  -1 181.358 87.5894   5
  -5   4  -1 126.428 74.5379   3
   5  -4   1 175.748 96.0635   1
   5   4   2 400.892 117.010   2
   5  -4   2 369.313 134.161   1
  -5   4  -2 235.483 21.9393   2
  -5   4  -2 327.403 67.0212   6
  -5  -4  -2 498.974 158.471   6
   5   4   2 494.590 149.813   6
   5  -4   2 441.240 163.069   5
  -5   4  -2 507.648 154.407   3
  -5   4  -2 330.646 113.861   1
  -5  -4  -2 434.302 160.614   5
   5  -4   3 1048.69 224.509   1
   5   4   3 1186.34 242.864   6
  -5   4  -3 1372.53 248.108   3
  -5   4  -3 889.005 79.4169   6
  -5   4  -3 1385.65 265.415   2
   5  -4   3 1160.83 259.938   5
   5   4   3 1170.28 191.982   2
  -5   4  -3 1166.25 202.584   1
  -5   4  -4 3918.01 409.224   4
   5   4   4 3973.70 453.654   6
   5   4   4 4089.97 334.723   2
   5  -4   4 3980.93 389.780   1
  -5   4  -4 4160.90 504.815   2
  -5   4  -4 3584.08 420.544   3
  -5   4  -4 3666.10 339.735   1
   5   4   5 1625.85 298.977   6
  -5   4  -5 1546.75 277.857   3
  -5   4  -5 1665.37 323.505   2
   5   4   5 1693.45 187.716   2
   5  -4   5 1525.28 246.974   1
  -5   4  -5 1457.78 246.119   4
  -5   4  -5 1390.37 200.398   1
  -5   4  -6 5.46407 30.4626   1
  -5   4  -6 42.4253 50.2369   3
  -5   4  -6-29.6350 60.6848   2
   5   4   6 148.953 62.1110   2
   5   4   6-19.7850 87.8245   6
   5  -4   6-6.69762 17.5522   1
  -5   4  -6 4.22443 61.7947   4
   5   4   7 1829.31 165.310   2
   5   4   7 1584.85 309.373   6
  -5   4  -7 1757.61 332.827   3
  -5   4  -7 1415.58 308.136   2
   5  -4   7 1509.18 228.366   1
  -5   4  -7 1666.86 271.000   4
  -5   4  -8 6.06848 37.9148   4
   5  -4   8 29.6875 35.9169   1
   5   4   8-7.61403 59.3221   6
  -5   4  -8 108.401 97.7263   2
  -5   4  -9 160.605 85.0229   2
   5  -4   9 115.044 65.6967   1
   5   4   9 9.64531 45.9867   6
  -5   4  -9 81.0408 73.4168   4
  -5   4 -10 784.010 197.998   4
   5   4  10 592.921 208.257   6
  -5   4 -10 717.858 231.326   2
   5  -4  10 777.622 149.948   1
  -5   4 -11 611.363 184.200   4
   5   4  11 462.360 192.059   6
   5  -4  11 765.085 142.548   1
  -5   4 -11 365.265 179.725   2
   5  -4  12 1627.73 206.252   1
   5   4  12 1485.90 334.218   6
  -5   4 -12 1530.69 343.122   2
  -5   4 -12 1875.52 326.494   4
   5   4  13 523.915 208.507   6
  -5   4 -13 798.399 242.668   2
   5  -4  13 628.912 125.689   1
  -5   4 -13 914.252 247.195   4
   5   4  14 267.461 160.458   6
  -5   4 -14 258.264 134.170   2
  -5   4 -15 594.531 250.333   2
   5   4  15 699.438 252.758   6
   5   4  16 251.353 127.362   6
  -5   4 -16 44.7835 79.7090   2
   5   4  17 783.429 281.129   6
  -5   4 -17 349.245 188.091   2
  -5   4 -18 576.707 240.227   2
   5   4  18 639.435 257.639   6
  -5   4 -19 117.576 99.1508   2
   5   4  19-14.6407 49.1038   6
  -5   4 -20-26.3090 55.7369   2
   5   4  20 74.5925 87.8325   6
  -5   4 -21 191.924 174.959   2
   5   4  21 111.552 131.856   6
  -5   4 -22 63.1737 118.282   2
   5   4  22 68.3831 126.025   6
  -5   4 -23-11.1186 23.5645   2
  -5   4 -24 31.2877 85.2566   2
  -5   5  25-141.319 128.144   6
   5   5 -24 262.347 171.047   3
  -5   5  24 257.350 228.675   6
   5   5 -24 317.302 199.325   4
   5   5 -23 189.756 149.017   3
   5   5 -23 115.819 144.361   4
  -5   5  23 173.881 162.456   6
   5   5 -22 89.1767 97.9634   4
  -5   5  22 70.0314 85.5123   6
   5   5 -22 52.3961 121.204   3
   5   5 -21 61.5698 73.1082   4
  -5   5  21 62.2496 125.410   6
   5   5 -21 108.319 125.686   3
   5   5 -20 61.3388 64.4535   4
   5   5 -20-14.7295 54.7111   3
  -5   5  20 35.2794 54.8548   6
   5   5 -19-0.21933 36.1107   4
  -5   5  19-40.1748 63.7695   6
   5   5 -19-35.4098 57.2472   3
   5   5 -18 340.908 180.151   3
  -5   5  18 524.480 230.387   6
   5   5 -18 247.624 129.077   4
   5   5 -17 441.187 192.419   3
   5   5 -17 257.673 146.199   4
  -5   5  17 386.556 202.625   6
   5   5 -16 1190.21 319.146   3
  -5   5  16 1150.44 318.474   6
   5   5 -16 964.319 271.913   4
   5   5 -15 293.350 173.240   3
   5   5 -15 156.262 66.0030   4
  -5   5  15 319.416 177.826   6
   5   5 -14 475.407 192.340   3
  -5   5  14 588.328 224.204   6
  -5   5  13 765.680 244.679   6
   5   5 -13 518.704 244.294   3
   5   5 -12 14.8405 99.3726   3
  -5   5  12 232.979 129.255   6
  -5   5  11-27.3704 47.3412   3
  -5   5  11-37.4319 56.9290   6
  -5   5  10 1118.69 258.903   6
  -5   5  10 1089.59 194.340   3
   5   5  -9 107.376 106.958   2
  -5   5   9 149.799 108.386   6
  -5   5   9 159.931 75.4173   3
  -5  -5   8 585.473 124.664   6
   5   5  -8 554.945 124.045   1
  -5   5   8 795.922 209.879   6
   5   5  -8 722.950 236.739   2
   5  -5  -8 382.371 189.607   1
  -5   5   8 677.846 160.626   3
  -5   5   7 311.346 111.098   3
  -5  -5   7 231.849 74.8674   6
  -5   5   7 190.066 86.8558   6
   5   5  -7 184.162 77.6208   1
   5   5  -7 237.049 133.378   2
   5  -5  -7 204.870 148.051   1
   5   5  -6 16.5945 66.3293   2
   5   5  -6 17.0176 37.5405   1
  -5   5   6 68.6965 72.7607   6
  -5   5   6 80.1206 69.5424   3
  -5  -5   6 16.7859 29.4662   6
   5  -5  -6 9.10325 43.5704   1
   5  -5  -5 210.050 150.020   1
   5   5  -5 311.671 148.928   2
  -5  -5   5 261.812 94.5451   6
  -5   5   5 255.044 103.752   6
   5   5  -5 229.636 77.8387   6
  -5  -5   5 349.182 169.434   5
   5  -5  -5 302.941 152.534   5
  -5   5   5 678.782 210.278   2
   5   5  -5 210.137 84.9141   1
  -5   5   5 218.473 101.150   3
   5   5  -4 160.155 73.9338   1
  -5  -5   4 333.206 120.935   6
   5   5  -4 387.317 147.376   2
  -5   5   4 306.851 105.275   3
   5   5  -4 306.037 113.034   6
   5  -5  -4 180.816 127.234   1
  -5  -5   4 370.368 160.745   5
  -5   5   4 477.708 172.772   2
  -5   5   4 286.145 113.066   6
   5  -5  -4 198.624 149.444   5
  -5   5   3 90.8280 63.7713   3
   5   5  -3 18.8921 40.4297   1
  -5  -5   3 11.1453 71.5448   5
  -5   5   3 30.3437 48.7860   6
   5  -5  -3-16.3892 58.2223   1
   5   5  -3 143.725 81.4784   2
   5   5  -3 61.2154 70.1339   6
  -5  -5   3 108.172 70.8449   6
  -5   5   3 132.607 94.1202   2
   5  -5  -3 96.0392 66.5239   5
  -5   5   2 314.982 118.508   3
  -5   5   2 306.623 104.517   6
   5   5  -2 302.177 119.614   2
   5   5  -2 385.584 134.438   6
   5  -5  -2 230.617 115.919   1
  -5  -5   2 365.962 125.362   6
  -5  -5   2 278.239 125.168   5
   5  -5  -2 336.154 140.424   5
  -5   5   2 358.405 143.789   2
  -5   5   1 111.885 64.6972   6
   5   5  -1 194.597 105.217   2
   5  -5  -1 186.133 117.871   5
   5   5  -1 144.441 77.5016   6
   5  -5  -1 54.0388 57.2281   1
  -5   5   1 8.50957 60.9342   2
  -5  -5   1 172.210 95.5317   5
  -5  -5   1 118.910 71.3295   6
  -5   5   1 124.429 71.1813   3
  -5  -5   0 1462.01 324.462   5
   5   5   0 1368.58 277.251   2
  -5  -5   0 1565.75 282.240   6
  -5   5   0 1340.97 177.269   6
  -5   5   0 1615.58 280.680   3
   5   5   0 1601.78 282.117   6
  -5   5   0 1783.27 322.467   2
   5  -5   0 1493.29 310.859   5
   5  -5   0 1209.22 272.331   1
   5  -5   1 2097.65 392.956   5
   5   5   1 1851.43 302.414   2
  -5   5  -1 1482.75 167.601   6
  -5   5  -1 2002.05 347.324   2
   5  -5   1 1938.38 325.206   1
  -5  -5  -1 2045.40 377.018   5
   5   5   1 2164.50 322.395   6
  -5   5  -1 1873.93 311.914   3
  -5   5  -2 199.976 115.286   3
   5  -5   2 217.302 116.564   1
  -5   5  -2 143.497 93.9590   1
   5   5   2 131.352 81.8928   2
  -5   5  -2 49.7503 110.958   2
   5  -5   2 182.652 106.402   5
  -5  -5  -2 62.7775 67.4683   5
   5   5   2 233.902 120.936   6
  -5   5  -3 116.758 99.5329   1
  -5  -5  -3 467.917 195.176   5
  -5   5  -3 456.421 172.443   3
   5   5   3 407.018 167.969   6
  -5   5  -3 239.531 9.37317   2
   5  -5   3 287.458 146.301   1
   5   5   3 333.390 82.6271   2
   5   5   4 5538.25 584.607   6
  -5   5  -4 5118.14 611.886   2
   5  -5   4 6008.52 526.644   1
   5   5   4 5868.85 463.000   2
  -5   5  -4 5691.44 571.955   3
  -5  -5  -4 5362.11 689.602   5
  -5   5  -4 2833.45 346.995   1
  -5   5  -5 117.494 109.634   3
   5   5   5 140.444 93.7206   6
  -5   5  -5 5.81221 91.0876   2
   5   5   5 51.0545 22.0246   2
   5  -5   5 174.857 125.619   1
  -5  -5  -5 178.519 164.045   5
  -5   5  -5 41.0502 68.7761   1
  -5   5  -5 68.1394 44.7716   4
   5  -5   6 214.841 99.5679   1
  -5   5  -6 47.6519 84.7123   2
  -5   5  -6 155.173 122.435   3
   5   5   6 226.029 85.9991   2
   5   5   6 212.122 109.245   6
  -5   5  -6 91.0077 70.0056   4
   5  -5   7 113.340 91.3245   1
  -5   5  -7 115.115 76.9960   3
   5   5   7 165.073 85.2864   6
  -5   5  -7 75.8504 68.6149   2
  -5   5  -7 83.8324 46.0298   4
  -5   5  -8-35.8771 86.3487   4
   5  -5   8 18.8080 49.6534   1
   5   5   8-1.77975 3.77198   6
  -5   5  -8-11.1432 7.59072   2
  -5   5  -9 230.886 113.588   4
   5  -5   9 297.224 107.743   1
   5   5   9 155.411 86.3242   6
  -5   5  -9 305.299 174.132   2
  -5   5 -10 416.552 164.598   4
   5   5  10 411.520 202.936   6
  -5   5 -10 217.151 164.396   2
   5   5  11 123.801 77.1861   6
  -5   5 -11 98.2394 79.5714   4
  -5   5 -11 95.6552 108.110   2
  -5   5 -12 621.803 201.579   4
   5   5  12 263.186 172.129   6
  -5   5 -12 332.357 186.748   2
  -5   5 -13 77.7424 84.6758   4
   5   5  13 42.5198 41.2275   6
  -5   5 -13 7.92964 75.2056   2
  -5   5 -14 266.377 163.424   4
  -5   5 -14 178.514 167.755   2
   5   5  14-12.7947 88.7463   6
  -5   5 -15 200.163 149.503   4
   5   5  15 32.5848 68.5320   6
  -5   5 -15 44.5616 71.4226   2
   5   5  16 90.2838 116.377   6
  -5   5 -16 43.8726 49.8551   2
   5   5  17-57.6197 71.4823   6
  -5   5 -17 147.832 156.926   2
   5   5  18 119.379 118.735   6
  -5   5 -18 161.023 148.696   2
   5   5  19 42.4047 106.987   6
  -5   5 -19 126.166 145.695   2
  -5   5 -20 11.5741 21.0892   2
  -5   6  21-30.4414 80.1923   6
  -5   6  20 312.464 205.689   6
   5   6 -19 179.216 106.312   4
   5   6 -19 267.157 217.275   3
  -5   6  19 241.091 186.929   6
   5   6 -19 204.486 174.266   2
   5   6 -18 70.6764 143.013   3
  -5   6  18 210.097 154.171   6
   5   6 -18 219.025 230.316   2
   5   6 -18 44.8828 74.7230   4
  -5   6  17 165.593 151.112   6
   5   6 -17 201.505 163.996   2
   5   6 -17 205.794 168.226   3
   5   6 -17 164.889 114.646   4
   5   6 -16 167.901 164.234   3
  -5   6  16 200.205 159.684   6
   5   6 -16 204.431 181.899   2
   5   6 -16 84.8001 90.6665   4
   5   6 -15 145.844 114.122   3
  -5   6  15 229.651 132.232   6
   5   6 -15 554.989 269.367   2
   5   6 -15 193.244 147.111   4
  -5   6  14 139.518 75.0309   6
   5   6 -14 249.744 173.737   2
   5   6 -14 137.288 106.864   3
  -5   6  13-18.7750 20.6336   6
   5   6 -13 10.4452 77.9781   3
   5   6 -13-42.0213 35.9663   2
   5   6 -12 333.533 178.317   3
   5   6 -12 488.516 219.450   2
  -5   6  12 450.939 195.080   6
   5   6 -11 117.576 99.0074   2
   5   6 -11 175.939 165.221   3
  -5   6  11 195.577 139.988   6
   5   6 -10 49.0278 86.4644   3
  -5   6  10 21.0497 8.40599   3
  -5   6  10 61.6560 86.2550   6
   5   6 -10 9.06806 50.4579   2
  -5   6   9 5.59034 65.8822   3
   5   6  -9 73.5876 88.1161   2
  -5   6   9 74.0182 63.6566   6
  -5   6   8 27.5135 78.1423   6
   5  -6  -8-18.8617 45.3937   5
  -5   6   8 35.5164 62.7058   3
   5   6  -8 40.4187 104.881   2
   5   6  -7 124.082 92.9223   2
  -5   6   7 104.659 84.6737   6
   5  -6  -7 177.479 140.964   5
  -5   6   7 82.8948 64.5108   3
   5   6  -6 990.228 280.263   2
  -5   6   6 1014.06 225.586   3
  -5   6   6 1872.93 339.602   2
  -5   6   6 941.334 222.762   6
   5  -6  -6 927.619 295.470   5
  -5   6   5 153.742 98.7764   3
  -5   6   5 70.2564 77.4067   6
   5  -6  -5 75.6704 50.1703   5
  -5   6   5 289.799 175.507   2
   5   6  -5 93.8859 105.665   2
   5   6  -4 593.726 203.236   2
  -5  -6   4 504.600 230.346   5
  -5   6   4 479.700 156.587   6
  -5   6   4 776.977 223.496   2
  -5   6   4 600.337 180.986   3
   5  -6  -4 637.607 273.764   5
   5   6  -3 21.6591 35.9090   6
   5   6  -3 62.8246 53.8194   2
  -5   6   3 135.074 103.752   2
  -5  -6   3 149.606 145.731   5
   5  -6  -3 202.542 164.026   5
  -5   6   3 34.9905 7.36627   3
   5   6  -2 141.267 111.528   6
  -5   6   2 97.9879 77.8548   2
  -5  -6   2 118.549 132.172   5
   5   6  -2 221.758 138.011   2
   5  -6  -2 22.3529 54.5247   5
  -5   6   2 84.4758 67.1595   3
   5   6  -1 47.4270 103.770   2
   5   6  -1 58.1286 59.8355   6
  -5   6   1 70.2922 55.9842   3
  -5   6   1-173.530 114.857   2
  -5  -6   1 146.114 103.999   5
   5  -6  -1 37.7119 96.4642   5
  -5   6   0-155.879 134.067   2
   5   6   0 75.7344 64.8041   6
   5   6   0 1.02311 32.6876   2
  -5   6   0 80.1472 67.3429   3
  -5  -6   0 38.6540 92.2207   5
   5  -6   0 89.9117 114.726   5
  -5   6  -1 42.6998 71.3772   3
   5   6   1-79.4440 134.521   2
  -5   6  -1-69.7818 110.086   2
   5  -6   1 76.2762 82.7092   5
  -5  -6  -1-6.70191 38.7535   5
   5   6   1 11.6192 42.2587   6
   5   6   2 78.2461 71.6931   6
  -5   6  -2-30.7199 125.754   2
   5   6   2-6.41968 100.257   2
   5  -6   2 86.2334 71.4609   5
  -5  -6  -2 125.502 135.699   5
  -5   6  -2 203.507 100.101   3
  -5   6  -3 9.87685 32.5415   3
   5   6   3 4.67246 55.9211   6
  -5  -6  -3 30.7525 65.1304   5
   5   6   3 30.6683 26.5293   2
  -5   6  -4 104.858 48.2197   3
   5   6   4 196.730 141.369   6
  -5   6  -4 23.1872 82.1719   2
   5   6   4 194.616 97.1500   2
  -5  -6  -4 92.6679 90.0347   5
  -5  -6  -5 158.322 152.002   5
  -5   6  -5 206.013 102.195   3
   5   6   5 273.677 160.421   6
  -5   6  -5-66.6354 131.049   2
  -5   6  -5 119.205 69.3226   4
  -5  -6  -6 248.366 182.125   5
  -5   6  -6 97.7792 89.3051   3
   5   6   6 109.599 125.859   6
  -5   6  -6 61.4818 42.6609   4
   5   6   7 487.285 213.000   6
  -5   6  -7 211.124 47.8195   2
  -5   6  -7 529.895 207.521   3
  -5  -6  -7 630.930 266.192   5
  -5   6  -7 360.237 151.676   4
  -5   6  -8-113.394 184.859   2
  -5   6  -8 154.486 153.149   3
   5   6   8 103.278 69.5689   6
  -5  -6  -8 104.707 136.792   5
  -5   6  -8 46.3742 51.1368   4
   5   6   9 105.999 88.0364   6
  -5   6  -9-287.782 171.498   2
  -5   6  -9-190.464 116.589   4
  -5   6 -10 15.2492 53.9061   4
   5   6  10 15.4664 68.6742   6
  -5   6 -10-40.7350 74.9902   2
  -5   6 -11-2.44402 42.5566   4
  -5   6 -11 0.14775 97.0569   2
   5   6  11 47.8622 89.1073   6
  -5   6 -12 36.2600 58.2163   4
   5   6  12-34.2465 60.2153   6
  -5   6 -12 75.3195 126.069   2
  -5   6 -13 36.5047 58.9065   4
   5   6  13 38.0050 61.1482   6
  -5   6 -13 165.768 149.137   2
  -5   6 -14 101.528 127.418   4
   5   6  14 64.1575 132.421   6
  -5   6 -14 81.3477 154.843   2
   5   6  15-2.82795 65.9733   6
  -5   6 -15 340.645 200.029   4
  -5   6 -16 0.11619 204.373   4
   5   6  16 99.7115 143.856   6
  -5   7  17 13.2436 47.4186   6
  -5   7  16 72.5669 127.711   6
  -5   7  15 122.180 106.651   6
   5   7 -13 255.635 184.650   2
   5   7 -12 485.437 248.095   2
   5   7 -12 319.506 220.621   3
   5   7 -11 43.6995 133.472   3
   5   7 -11 32.6685 77.9898   2
   5  -7 -11 51.1947 111.007   5
   5   7 -10 245.900 153.124   2
   5   7 -10 348.394 200.273   3
   5  -7 -10 424.173 244.686   5
   5   7  -9 86.6304 112.662   2
   5  -7  -9 17.6059 74.6002   5
   5   7  -9 88.0890 97.6328   3
   5   7  -8 97.5351 117.757   2
   5   7  -8 79.1600 107.032   3
   5  -7  -8 205.758 204.474   5
   5   7  -7 33.4754 42.1815   2
   5   7  -7 8.41394 27.1997   3
   5  -7  -7 122.024 149.624   5
   5   7  -6 407.924 210.555   2
   5  -7  -6 447.898 256.181   5
  -5   7   5 253.377 146.728   3
   5   7  -5 1088.63 308.382   2
  -5   7   5 1355.61 326.990   2
   5  -7  -5 948.102 335.614   5
   5   7  -4 68.4116 92.6611   2
   5  -7  -4 175.481 152.116   5
  -5   7   4 395.700 195.224   2
  -5   7   4 85.6248 92.3566   3
  -5   7   3 123.901 90.3315   3
  -5  -7   3 111.404 130.308   5
   5   7  -3 206.350 149.531   2
  -5   7   3 267.302 159.608   2
   5  -7  -3 100.336 92.1139   5
  -5   7   2 23.0350 21.1977   3
  -5  -7   2 89.2360 136.238   5
   5  -7  -2 85.6612 141.360   5
  -5   7   2 37.9069 75.1801   2
  -5   7   1 68.8405 65.2530   3
   5  -7  -1 42.1012 114.233   5
   5   7  -1 50.2101 85.5185   2
  -5  -7   1 5.00489 47.3182   5
  -5   7   1 132.603 104.500   2
  -5  -7   0 283.763 212.676   5
  -5   7   0 182.178 116.209   3
   5   7   0 179.658 62.4115   2
   5  -7   0 256.312 216.419   5
  -5   7   0 181.801 155.078   2
  -5  -7  -1 90.0176 121.543   5
  -5   7  -1 112.619 131.433   2
  -5   7  -1 163.512 140.174   3
  -5   7  -2 84.6871 107.518   3
  -5  -7  -2 69.2729 123.679   5
  -5   7  -2-163.241 126.907   2
  -5   7  -3-92.0833 97.0573   2
  -5   7  -3 36.6495 110.012   3
  -5  -7  -3 167.376 179.898   5
  -5   7  -4-41.5642 105.545   2
  -5  -7  -4 86.2533 115.615   5
  -5   7  -4-52.7168 64.9755   4
  -5   7  -4-6.32567 56.0858   3
  -5   7  -5 224.932 132.136   3
  -5   7  -5 124.415 157.792   2
  -5   7  -5 82.0509 61.4939   4
  -5  -7  -5 224.828 177.284   5
  -5   7  -6-29.7176 73.1943   2
  -5   7  -6 79.5174 78.8808   3
  -5  -7  -6 142.383 168.800   5
  -5   7  -6-97.8878 89.5749   4
  -5   7  -7-145.527 109.725   4
  -5   7  -7 11.8817 91.6852   3
  -5   7  -7-55.8902 79.5713   2
  -5   7  -8 96.9974 119.145   4
   5   7   8 21.5049 91.0836   6
   5   7   9 11.7069 25.5016   6
  -5   7  -9-99.2405 91.3931   4
  -5   7 -10-0.11775 50.4220   4
   5   7  10 134.016 125.294   6
   5   7  11 154.135 153.260   6
   5   7  12 24.5523 86.1285   6
   5   7  13-25.8878 53.2475   6
  -6   0  35-64.6377 95.7861   6
  -6   0  34 42.7442 102.936   6
  -6   0  33-74.3384 130.692   6
  -6   0  32 13.8558 39.7985   6
  -6   0  31-25.0702 89.8486   6
  -6   0  30 28.3385 47.2740   6
  -6   0  29-1.02774 21.3417   6
  -6   0  28 22.2061 41.7336   6
  -6   0  27-42.3808 76.7887   6
  -6   0  26 1587.91 337.294   6
  -6   0  25 1.03873 44.6322   6
  -6   0  24 513.258 187.204   6
  -6   0  23-48.9315 52.1152   6
  -6   0  22 1133.81 229.624   1
  -6   0  22 990.657 230.884   6
  -6   0  21-17.2221 15.9440   1
  -6   0  21-95.3716 103.307   6
  -6   0  20 546.565 155.365   1
  -6   0  20 516.359 168.459   6
  -6   0  19 53.5762 74.9357   6
  -6   0  19-6.22455 29.2017   1
  -6   0  18 632.726 138.196   4
  -6   0  18 655.684 154.438   1
  -6   0  17 16.4562 27.3581   4
  -6   0  17 12.9492 29.1090   1
  -6   0  16 20.2920 21.6772   4
  -6   0  16 3.93837 13.4435   1
   6   0 -16 17.0491 46.1604   1
  -6   0  15-34.1411 22.7640   4
   6   0 -15 43.1680 31.8767   1
  -6   0  15-0.95906 28.6556   1
  -6   0  14-18.9173 46.9038   4
   6   0 -14 1.50033 31.3409   3
  -6   0  14-5.99027 12.3709   1
  -6   0  13 14.9722 41.1242   1
   6   0 -13 9.67741 42.8567   1
   6   0 -13-12.8581 38.4427   3
  -6   0  13-0.11553 22.9149   4
   6   0 -12 2895.18 282.388   1
   6   0 -12 2628.84 214.106   3
  -6   0  12 2608.50 232.476   4
  -6   0  12 2858.64 271.165   1
  -6   0  11 48.6145 48.3753   1
   6   0 -11 23.2268 42.7268   1
   6   0 -11 0.61253 12.3259   3
  -6   0  11-11.1206 36.9366   4
   6   0 -10 139.744 52.5683   1
   6   0 -10 371.949 103.013   4
  -6   0  10 68.7461 22.1521   4
  -6   0  10 141.708 51.6762   1
   6   0  -9 5.62511 12.5302   1
  -6   0   9 2.90382 39.6302   1
   6   0  -8 7774.19 401.219   1
  -6   0   8 7680.13 384.932   1
   6   0  -8 7875.07 289.218   4
   6   0  -7-32.8520 35.3641   1
   6   0  -7-5.78102 22.9144   4
  -6   0   7-32.6311 41.1001   1
  -6   0   6 3820.18 253.837   1
   6   0  -6 3879.12 264.675   1
  -6   0   5 42.2582 21.6075   1
   6   0  -5 13.9062 22.1641   1
   6   0  -4 23299.7 615.703   1
  -6   0   4 22232.7 596.077   1
  -6   0   3-36.5217 27.4669   1
   6   0  -3 26.5680 26.5569   1
  -6   0   2 21418.1 539.222   7
  -6   0   2 23207.6 647.000   6
   6   0  -2 23295.5 629.679   1
  -6   0   1-0.85249 21.0251   6
  -6   0   1 65.9752 58.7686   7
   6   0  -1-7.04119 19.1124   6
  -6   0   0 4261.65 285.469   6
  -6   0   0 3755.50 243.196   7
   6   0   0 4160.09 288.086   6
  -6   0  -1-4.40548 39.2094   7
   6   0   1 20.8377 19.0490   6
  -6   0  -1 11.3838 22.5922   6
   6   0   1 88.0470 58.7139   2
   6   0   2 20903.4 555.760   2
   6   0   2 20155.0 667.294   6
  -6   0  -2 19950.7 679.066   6
  -6   0  -2 20542.1 582.949   7
  -6   0  -3-36.3668 48.3828   7
  -6   0  -3-4.83920 15.3568   6
   6   0   3 36.1274 29.6812   6
  -6   0  -4 6471.58 413.689   6
   6   0   4 6126.13 324.928   2
   6   0   4 5927.56 397.055   6
  -6   0  -4 6154.90 296.825   2
  -6   0  -4 6139.04 343.874   7
   6   0   4 6392.16 336.076   7
   6   0   5 8.99878 30.1018   6
  -6   0  -5-63.0686 77.4331   7
   6   0   5-2.35459 31.0373   2
  -6   0  -5 44.0405 14.2008   6
  -6   0  -5 44.7667 32.3625   2
   6   0   6 7491.34 384.184   7
  -6   0  -6 7932.17 500.471   6
   6   0   6 7184.74 480.089   6
  -6   0  -6 7415.35 365.069   2
  -6   0  -6 7713.81 401.697   7
  -6   0  -7 71.1242 58.4885   6
  -6   0  -7-91.8782 79.1106   2
   6   0   7-18.4295 47.4289   6
  -6   0  -8 51.1772 58.6212   6
   6   0   8 36.5495 31.6119   6
  -6   0  -8 8.84776 34.9824   2
   6   0   9-11.3466 18.9933   6
  -6   0  -9 29.5088 54.3844   6
  -6   0  -9 2.21833 41.6732   2
   6   0  10 3482.77 380.022   6
  -6   0 -10 3741.74 401.197   6
  -6   0 -10 3374.56 299.344   2
   6   0  11-10.0958 35.1212   6
  -6   0 -11-19.2261 27.2149   2
  -6   0 -11 23.9830 21.8948   6
  -6   0 -12 20315.3 990.447   6
   6   0  12 19087.2 957.080   6
  -6   0 -12 19299.3 751.893   2
   6   0  13 81.3762 85.2946   6
  -6   0 -13 13.8598 34.6983   2
  -6   0 -14 3285.57 330.234   2
   6   0  14 3471.56 424.359   6
   6   0  15-0.22991 30.2426   6
  -6   0 -15-29.6543 30.6089   2
   6   0  16 375.965 153.732   6
  -6   0 -16 561.544 142.091   2
  -6   0 -17-26.9438 21.8140   2
   6   0  17-87.1128 71.2030   6
   6   0  18-13.9665 74.1237   6
  -6   0 -18-21.3480 25.8326   2
  -6   0 -19 19.5526 40.2974   2
   6   0  19-82.5088 114.992   6
  -6   0 -20 681.242 185.817   2
   6   0  20 554.515 191.997   6
  -6   0 -21 31.6399 50.8608   2
   6   0  21-97.7404 112.193   6
  -6   0 -22 164.204 94.4774   2
   6   0  22 104.642 37.3081   6
   6   0  23-108.587 89.1208   6
   6   0  24-72.8085 111.722   6
   6   0  25-2.41470 59.5772   6
   6   0  26 74.3920 100.466   6
   6   0  27-107.623 104.150   6
   6   0  28-105.072 105.048   6
   6   0  29 0.75143 31.9215   6
   6   0  30 115.623 130.728   6
  -6   1  34 435.193 237.177   6
  -6  -1  34 142.814 124.760   6
  -6   1  33 127.583 144.293   6
  -6  -1  33 44.0107 68.4856   6
  -6   1  32 145.364 133.365   6
  -6  -1  32 69.5342 51.9895   6
  -6  -1  31 227.741 169.005   6
  -6   1  31 185.396 132.025   6
  -6   1  30-37.6085 14.1394   6
  -6  -1  30 41.3592 91.2139   6
  -6   1  29-39.8636 52.9788   6
  -6  -1  29 4.26572 9.30836   6
  -6  -1  28 8.81570 37.4079   6
  -6   1  28 54.6299 62.3917   6
  -6  -1  27 759.768 234.477   6
  -6   1  27 683.930 239.504   6
  -6  -1  26 119.601 56.6250   6
  -6   1  26 155.270 139.050   6
  -6   1  25 241.055 140.734   6
  -6  -1  25 372.507 146.940   6
  -6   1  24 881.230 253.100   6
  -6  -1  24 901.182 229.859   6
  -6  -1  24 729.962 167.578   1
  -6  -1  23 4300.40 393.137   1
  -6  -1  23 4129.85 484.488   6
  -6   1  23 3958.72 533.325   6
  -6   1  22 225.536 143.697   6
  -6  -1  22 204.998 79.7882   1
  -6  -1  22 201.531 118.876   6
  -6  -1  21 507.345 152.979   6
  -6  -1  21 395.904 107.449   1
  -6   1  21 511.144 191.352   6
  -6  -1  20 1405.63 257.741   6
  -6  -1  20 1459.09 208.955   1
  -6   1  20 1455.40 293.384   6
  -6  -1  19 709.063 136.124   1
  -6   1  19 667.037 197.880   6
   6   1 -19 984.311 200.941   3
  -6   1  19 1155.34 191.689   4
   6   1 -18 303.313 113.022   3
  -6  -1  18 213.214 80.7912   1
  -6   1  18 382.100 150.467   6
  -6   1  18 384.942 145.988   1
  -6   1  18 580.872 136.876   4
   6   1 -17 22.8466 45.7695   3
   6  -1 -17 64.3158 84.0862   1
  -6   1  17 225.623 96.7608   4
  -6  -1  17-9.69533 27.6508   1
  -6   1  17 121.004 81.9231   1
   6   1 -16 2094.35 280.337   3
  -6  -1  16 2063.53 219.302   1
   6  -1 -16 2308.34 339.279   1
  -6   1  16 2274.44 324.280   1
   6   1 -16 2492.45 297.229   4
  -6  -1  15 2308.66 219.845   1
   6   1 -15 2191.55 266.209   3
   6   1 -15 2294.00 229.191   1
   6  -1 -15 2193.91 318.627   1
  -6   1  15 2186.01 304.799   1
   6   1 -15 2550.76 281.770   4
  -6  -1  14 2730.32 226.638   1
   6   1 -14 2450.55 276.241   3
   6   1 -14 2618.04 233.155   1
   6  -1 -14 2488.96 329.025   1
  -6   1  14 2624.45 320.952   1
   6   1 -14 2802.30 287.677   4
   6  -1 -13 1324.22 233.923   1
  -6  -1  13 1230.13 140.620   1
   6   1 -13 1092.98 170.108   4
   6   1 -13 1065.41 179.069   3
  -6   1  13 1230.08 212.794   1
   6   1 -13 1126.84 146.299   1
   6   1 -12 203.469 68.7486   4
   6   1 -12 246.802 56.9237   1
  -6   1  12 223.258 73.2838   1
   6  -1 -12 220.126 34.3855   1
  -6  -1  12 219.885 54.0202   1
   6  -1 -11 8731.86 560.633   1
  -6   1  11 9299.62 545.281   1
   6   1 -11 9043.65 379.035   1
   6   1 -11 8047.52 448.434   4
  -6  -1  11 8640.31 346.478   1
  -6  -1  10 227.132 58.9404   1
  -6   1  10 218.571 68.7789   1
   6   1 -10 240.912 59.7952   1
   6  -1 -10 311.900 108.858   1
   6   1 -10 96.7932 37.7523   4
   6   1  -9 7061.64 312.211   1
  -6   1   9 7421.88 458.199   1
  -6  -1   9 6826.54 289.593   1
   6   1  -9 7295.22 275.883   7
   6  -1  -9 7419.39 487.912   1
  -6  -1   8 1.40236 26.5504   1
  -6   1   8 31.2319 21.0632   1
   6   1  -8 7.30196 23.7967   1
   6   1  -8 33.8573 35.5743   7
   6  -1  -8-24.3398 47.8885   1
  -6   1   7 13326.1 595.902   1
   6   1  -7 14286.4 425.718   7
   6  -1  -7 13284.8 618.268   1
   6   1  -7 13822.8 418.491   1
   6   1  -6 8597.45 342.976   7
  -6   1   6 8905.61 463.922   1
   6  -1  -6 8139.44 468.077   1
   6   1  -6 8253.13 329.249   1
   6   1  -5 19818.8 541.138   7
  -6  -1   5 18364.8 595.381   6
   6  -1  -5 19602.2 702.918   1
  -6   1   5 19515.4 676.288   1
   6   1  -5 19504.0 512.167   1
  -6   1   4 680.873 118.351   1
  -6  -1   4 608.801 105.003   6
   6   1  -4 637.948 100.603   5
   6   1  -4 576.579 59.7659   7
   6  -1  -4 766.432 127.411   1
   6  -1  -3 24109.8 741.725   1
  -6  -1   3 22799.5 681.351   6
   6   1  -3 23732.6 686.878   6
   6  -1  -3 22228.2 640.330   2
   6   1  -3 23682.4 611.230   5
   6   1  -3 23739.2 639.691   7
  -6   1   3 23196.3 322.315   4
  -6   1   3 23799.3 696.321   1
   6   1  -2 32793.5 770.625   7
   6  -1  -2 31376.5 827.782   1
   6  -1  -2 30999.6 779.183   2
  -6  -1   2 30190.0 816.411   6
  -6  -1   2 30624.4 674.531   5
   6   1  -2 31524.2 817.645   6
  -6   1   2 31390.7 790.970   1
   6   1  -1 13103.8 540.886   6
   6  -1  -1 12865.5 519.630   1
  -6  -1   1 12334.3 526.869   6
   6  -1  -1 12992.6 523.453   2
  -6   1   1 12299.6 476.409   2
   6  -1  -1 12526.5 368.306   5
  -6  -1   1 12775.3 430.698   5
   6  -1  -1 12679.5 354.194   4
  -6   1   1 12733.1 494.424   1
  -6   1   0 4452.20 293.334   1
  -6  -1   0 4494.98 335.542   6
  -6   1   0 4982.31 315.118   2
   6  -1   0 4597.28 223.493   5
   6  -1   0 4462.39 320.598   2
  -6   1   0 4707.86 276.792   6
   6   1   0 4555.18 331.899   6
   6  -1   0 4660.44 230.405   4
   6  -1   0 4763.11 311.423   1
   6  -1   1 70.7113 23.3197   4
  -6  -1  -1 33.1674 38.9937   6
   6   1   1 92.4188 42.1716   6
   6  -1   1 98.9785 43.7353   1
   6  -1   1 89.8007 28.5807   2
  -6   1  -1 121.050 79.1239   2
  -6   1  -1 67.3406 41.8132   6
  -6   1  -1 94.2547 47.5110   5
   6   1   2 4336.77 348.168   6
  -6  -1  -2 4323.67 360.324   6
   6  -1   2 4252.14 328.509   2
  -6   1  -2 4417.87 284.227   6
   6  -1   2 4266.71 275.995   6
  -6   1  -2 4170.33 313.202   2
  -6   1  -2 3875.00 226.168   5
   6  -1   2 4463.77 261.871   4
   6  -1   2 4417.05 307.532   1
   6  -1   3 270.011 70.0854   6
   6  -1   3 256.619 72.9605   1
   6  -1   3 338.324 86.5233   4
   6   1   3 211.200 85.0910   6
  -6  -1  -3 251.740 86.0422   6
  -6   1  -3 222.715 66.4852   6
   6   1   3 476.590 68.6361   2
   6  -1   3 278.993 89.8130   2
  -6   1  -3 174.175 22.2990   2
   6   1   4 8449.38 252.016   2
  -6  -1  -4 9343.38 559.672   6
   6   1   4 9085.64 541.575   6
  -6   1  -4 8625.26 483.359   2
   6   1   4 8663.43 451.948   7
   6  -1   4 9009.13 509.574   2
   6  -1   4 8663.33 426.896   6
   6  -1   4 9297.66 423.822   4
  -6   1  -4 9063.93 439.251   6
   6  -1   4 8997.53 454.800   1
  -6  -1  -5 3273.77 338.833   6
   6  -1   5 3290.10 270.145   6
   6  -1   5 3163.30 302.409   2
   6   1   5 3012.65 151.955   2
   6   1   5 3101.45 270.679   7
  -6   1  -5 3090.22 274.431   6
   6   1   5 3015.93 323.004   6
  -6   1  -5 3035.88 290.456   2
   6  -1   5 3383.59 276.199   4
   6   1   6 3282.31 342.513   6
  -6  -1  -6 3127.94 353.588   6
  -6   1  -6 2975.68 302.305   2
  -6   1  -6 3415.38 294.576   6
   6   1   6 3000.43 272.397   7
   6  -1   6 3172.95 281.954   6
   6  -1   6 3396.47 286.855   4
  -6   1  -7 118.906 82.8919   7
   6  -1   7 55.5405 72.3973   4
  -6   1  -7-27.6289 27.1366   6
  -6  -1  -7 7.55038 18.4160   6
   6   1   7-111.840 93.2792   7
   6   1   7-10.7230 17.3211   6
   6  -1   7-26.3548 45.8551   6
  -6   1  -7-54.8206 62.7962   2
  -6   1  -8 843.165 165.260   2
   6   1   8 536.893 108.677   7
  -6   1  -8 742.022 151.971   6
   6   1   8 672.876 171.551   6
   6  -1   8 760.416 150.268   6
  -6  -1  -8 891.297 198.939   6
  -6   1  -8 922.296 139.806   7
   6  -1   8 809.094 164.698   4
  -6  -1  -9 953.867 227.205   6
  -6   1  -9 888.002 177.036   6
   6   1   9 734.801 129.811   7
  -6   1  -9 966.348 149.041   7
   6   1   9 831.978 196.316   6
   6  -1   9 808.877 159.772   6
  -6   1  -9 711.764 166.395   2
   6  -1   9 926.158 172.169   4
   6  -1  10 4077.14 373.514   6
  -6  -1 -10 4312.22 465.095   6
  -6   1 -10 4111.01 383.059   6
   6   1  10 3888.49 431.913   6
   6   1  10 3828.10 330.747   7
  -6   1 -10 3629.55 378.235   2
  -6   1 -10 3877.83 301.469   7
  -6  -1 -10 3669.88 178.536   2
   6  -1  10 4023.38 369.164   4
  -6   1 -11 415.643 89.4363   7
   6   1  11 395.543 142.291   6
  -6   1 -11 414.525 119.619   6
   6  -1  11 409.513 116.057   6
  -6   1 -11 430.896 122.763   2
  -6  -1 -11 475.192 75.0837   2
   6   1  11 252.520 63.4751   7
   6  -1  12 598.389 148.857   6
  -6   1 -12 515.612 143.857   6
   6   1  12 525.872 167.526   6
  -6  -1 -12 652.586 87.2609   2
   6   1  12 611.634 122.546   7
  -6   1 -12 581.591 153.936   2
  -6   1 -12 504.149 99.7404   7
  -6   1 -13 247.809 103.200   2
   6  -1  13 189.702 89.7486   6
  -6   1 -13 112.928 21.2497   7
  -6  -1 -13 230.887 56.8624   2
   6   1  13 167.577 107.606   6
  -6   1 -13 327.114 116.378   6
   6   1  13 201.306 65.3398   7
  -6   1 -14 2733.00 361.747   6
   6   1  14 2837.83 417.135   6
  -6   1 -14 2594.79 347.575   2
   6  -1  14 2944.70 366.102   6
  -6  -1 -14 2877.16 212.954   2
   6   1  14 2738.65 295.661   7
   6   1  15 828.395 163.403   7
   6  -1  15 887.997 209.349   6
  -6  -1 -15 812.714 115.579   2
   6   1  15 899.268 238.444   6
  -6   1 -15 766.397 195.074   2
   6   1  16 27.2440 19.4840   6
  -6   1 -16 17.6584 20.5436   2
   6  -1  16-39.2241 70.3069   6
  -6  -1 -16-16.2221 37.6710   2
   6   1  16 49.5872 45.9295   7
  -6   1 -17-15.7474 43.5532   2
   6   1  17 79.0872 63.2797   7
   6   1  17-49.1499 84.6857   6
   6  -1  17-61.1337 61.7161   6
  -6  -1 -17-76.5390 56.7000   2
   6  -1  18 27.8784 30.0044   6
  -6   1 -18 12.7652 48.6771   2
   6   1  18 83.3063 90.5468   7
   6   1  18-119.605 93.3227   6
  -6  -1 -18-46.2364 52.1711   2
   6  -1  19 96.0428 63.5674   6
   6   1  19 204.006 103.329   7
   6   1  19 67.9926 73.7396   6
  -6  -1 -19 52.8515 18.8386   2
  -6   1 -19 65.4166 90.5382   2
  -6   1 -20 95.0126 79.0657   2
   6   1  20 130.753 90.2049   7
   6   1  20-67.2121 70.7601   6
   6  -1  20-29.8516 83.0253   6
  -6   1 -21 492.245 179.128   2
   6   1  21 626.528 160.229   7
   6   1  21 390.894 181.138   6
   6  -1  21 356.772 151.630   6
   6   1  22 169.269 94.9989   7
   6   1  22-122.076 119.683   6
   6  -1  22-29.0140 25.4817   6
  -6   1 -22 130.019 110.111   2
  -6   1 -23 54.0216 60.4029   2
   6   1  23 27.2865 76.7289   6
   6  -1  23-127.454 136.168   6
   6   1  24 71.2004 20.1389   6
   6  -1  24 78.5084 47.1932   6
  -6   1 -24 170.713 126.148   2
   6   1  25 47.8875 67.0377   6
   6  -1  25-55.3693 108.493   6
   6   1  26 50.7869 75.6103   6
   6  -1  26 205.150 134.565   6
   6   1  27 131.174 169.014   6
   6  -1  27 42.0905 27.5778   6
   6   1  28 43.0489 132.413   6
  -6   2  32 159.587 166.373   6
  -6   2  31-12.8993 66.3609   6
  -6   2  30 106.260 119.201   6
  -6  -2  30 189.371 118.303   6
  -6   2  29 152.931 131.190   6
  -6  -2  29-12.6405 45.9527   6
  -6  -2  28 834.528 249.373   6
  -6   2  28 701.430 272.894   6
  -6   2  27-64.8778 89.5618   6
  -6  -2  27-3.60868 53.2847   6
  -6  -2  26 75.0183 80.0962   6
  -6   2  26-2.75883 62.4076   6
  -6   2  25 41.5588 11.5874   6
  -6  -2  25 63.5234 45.4442   6
  -6  -2  24 831.342 207.103   6
  -6   2  24 723.321 249.480   6
  -6  -2  23 1706.31 297.024   6
  -6   2  23 1402.76 322.996   6
   6   2 -22 256.986 144.506   3
  -6   2  22 170.144 85.8095   6
  -6  -2  22 159.139 53.5730   1
  -6  -2  22 265.056 116.258   6
  -6  -2  21 246.403 59.3159   1
  -6   2  21 266.687 130.889   6
  -6  -2  21 308.249 121.400   6
   6   2 -21 245.469 115.777   3
  -6   2  21 225.577 64.4376   3
  -6  -2  20 562.317 80.9300   1
  -6   2  20 713.741 108.385   3
  -6  -2  20 594.193 150.112   6
  -6   2  20 505.638 177.059   6
   6   2 -20 540.212 167.247   3
   6   2 -20 867.115 233.400   4
  -6   2  19 1813.50 159.290   3
  -6   2  19 1658.48 320.003   6
   6   2 -19 1853.93 295.875   3
   6   2 -19 1957.17 313.833   4
  -6  -2  19 1649.72 130.568   1
  -6   2  18 2946.28 416.541   6
   6   2 -18 2487.07 366.180   3
  -6   2  18 2860.94 182.922   3
   6   2 -18 2836.73 358.297   4
  -6  -2  18 2824.55 158.035   1
   6   2 -17 4522.58 438.949   4
  -6   2  17 4165.48 489.289   6
  -6   2  17 4410.23 205.050   3
   6   2 -17 4151.67 443.792   3
   6  -2 -17 4341.50 532.814   1
  -6  -2  17 4286.32 177.355   1
   6   2 -16 2928.45 365.861   3
  -6   2  16 3051.64 398.851   6
   6  -2 -16 3237.44 445.964   1
   6   2 -16 3267.50 369.217   4
  -6   2  16 2965.42 149.601   3
   6   2 -15 2433.91 320.975   3
  -6   2  15 2510.61 362.103   6
   6   2 -15 2109.02 131.916   7
   6   2 -15 2273.31 301.878   4
   6  -2 -15 2179.35 363.651   1
   6   2 -14-20.0123 72.9137   4
   6   2 -14-121.320 35.3971   7
   6   2 -14-32.9882 21.0367   3
   6  -2 -14-23.3159 35.3257   1
   6  -2 -13 672.913 186.860   1
  -6   2  13 870.611 206.982   1
   6   2 -13 689.221 144.561   4
   6  -2 -12 1626.42 268.725   1
  -6   2  12 1676.90 287.177   1
  -6   2  11 5269.17 490.317   1
   6  -2 -11 5613.30 511.811   1
   6   2 -11 5507.43 193.378   1
  -6   2  10 8435.99 596.647   1
   6   2 -10 8300.92 262.079   1
   6  -2 -10 8171.79 608.470   1
  -6   2   9 629.999 163.102   1
   6  -2  -9 668.834 170.694   1
  -6  -2   9 669.279 116.723   6
   6  -2  -9 1017.61 181.057   2
   6   2  -9 608.914 75.9976   1
   6  -2  -8 14280.5 768.003   1
  -6  -2   8 14451.7 544.751   6
  -6   2   8 14224.8 726.150   1
   6  -2  -8 13965.1 591.276   2
   6   2  -8 15484.2 715.083   5
   6   2  -8 14050.3 385.202   1
   6  -2  -7-8.03884 19.0804   1
  -6  -2   7-17.1952 18.9662   6
  -6   2   7 24.4594 39.7454   1
   6  -2  -7 49.6811 71.0221   2
   6   2  -7-30.1074 32.4034   5
   6  -2  -6 2929.19 279.073   2
   6   2  -6 3084.18 311.267   5
  -6   2   6 3196.37 317.947   1
  -6  -2   6 3054.45 257.900   6
   6  -2  -6 3017.29 327.367   1
   6  -2  -5 1846.50 245.782   1
  -6   2   5 1897.68 247.824   1
   6  -2  -5 1765.27 221.086   2
  -6  -2   5 1713.26 202.073   6
   6   2  -5 1711.25 189.883   6
   6   2  -5 1826.17 236.632   5
  -6   2   4 2877.39 295.093   1
   6   2  -4 3013.35 299.629   5
   6  -2  -4 2816.90 280.921   2
  -6  -2   4 2776.48 283.746   5
   6   2  -4 2818.60 250.502   6
   6  -2  -4 2586.40 295.658   1
  -6  -2   4 2898.84 261.675   6
  -6   2   4 3561.01 297.014   2
   6  -2  -3 1015.68 170.728   2
   6  -2  -3 1042.58 144.276   3
  -6   2   3 1087.45 172.939   1
  -6  -2   3 1087.95 165.035   6
   6   2  -3 1152.40 164.285   6
  -6  -2   3 1074.88 166.916   5
  -6   2   3 1496.86 202.797   2
   6  -2  -3 984.093 180.859   1
   6  -2  -2 68.6970 77.4527   1
  -6  -2   2 93.4572 60.9428   6
  -6   2   2 62.3617 27.4125   1
   6   2  -2 78.5578 34.1508   6
   6  -2  -2 81.7007 31.3780   3
  -6  -2   2 90.3057 32.4310   5
  -6   2   2 218.728 110.964   2
   6  -2  -2 98.2414 65.5765   2
   6  -2  -1 139.616 85.7785   1
   6  -2  -1 100.625 78.0881   2
   6  -2  -1 97.7245 56.0667   3
  -6   2   1 100.629 65.6183   1
  -6  -2   1 115.380 79.3826   6
   6  -2  -1 129.092 48.5912   5
   6   2  -1 98.7036 65.5655   6
  -6   2   1 139.400 72.7053   2
  -6  -2   1 190.323 82.2088   5
  -6   2   1 66.8548 36.3909   4
   6  -2   0 4357.67 332.851   3
  -6   2   0 4304.73 355.271   2
  -6  -2   0 4161.99 364.857   6
   6  -2   0 4289.63 346.978   1
   6  -2   0 4156.29 374.767   2
   6   2   0 4332.30 359.735   6
   6  -2   0 4178.03 318.956   5
  -6   2   0 3834.56 260.954   4
  -6   2   0 4235.17 325.952   1
  -6   2  -1 91.2744 28.4746   4
  -6   2  -1 108.133 42.6258   1
   6  -2   1 117.705 55.0319   3
  -6  -2  -1 91.1719 51.4274   6
  -6   2  -1 97.3126 42.0863   6
  -6   2  -1-70.5911 89.0264   2
   6  -2   1 150.418 67.0324   1
   6  -2   1 64.7948 41.6579   5
   6  -2   1 144.217 75.6788   2
   6   2   1 155.900 61.2531   6
  -6   2  -2 75.2066 48.2470   4
   6  -2   2 1.80567 32.5509   3
  -6  -2  -2 35.8833 46.5128   6
   6  -2   2 39.2646 53.1077   2
  -6   2  -2 61.6779 28.9597   6
   6  -2   2 52.2351 53.8539   1
  -6   2  -2-125.484 122.553   2
  -6   2  -2 25.2202 24.5764   1
  -6   2  -2 71.8895 46.2006   5
   6   2   2 17.0613 34.3084   6
   6  -2   3 3880.79 354.418   3
  -6   2  -3 3866.99 247.474   6
   6   2   3 4035.16 377.099   6
   6  -2   3 4205.73 407.861   2
  -6   2  -3 3583.75 360.218   2
   6  -2   3 4003.64 319.686   1
  -6  -2  -3 4139.00 396.503   6
  -6   2  -3 3995.25 326.550   5
  -6   2  -3 4078.48 301.654   1
  -6   2  -3 4028.47 302.334   4
   6  -2   4 5421.09 430.282   3
   6  -2   4 4990.40 363.941   1
  -6   2  -4 5036.43 444.422   2
   6  -2   4 5434.56 467.468   2
  -6   2  -4 5190.54 379.444   5
   6   2   4 5040.91 444.017   6
  -6  -2  -4 5424.47 464.682   6
  -6   2  -4 5447.20 295.899   6
  -6   2  -4 5411.77 369.818   4
   6   2   5 1304.46 225.323   6
  -6   2  -5 1273.05 151.697   6
  -6   2  -5 1242.89 219.853   2
  -6   2  -5 1410.69 205.790   5
  -6   2  -5 1517.26 212.163   4
   6  -2   5 1336.35 218.824   3
  -6  -2  -5 1402.82 250.140   6
   6  -2   5 1419.34 189.448   1
   6   2   6 2760.32 352.813   6
   6  -2   6 2826.68 225.944   6
   6  -2   6 3137.32 345.027   3
  -6   2  -6 3087.84 305.969   5
  -6  -2  -6 3145.50 381.398   6
  -6   2  -6 2998.20 241.079   6
  -6   2  -6 2832.74 353.609   2
   6  -2   6 2981.97 279.308   1
   6  -2   7 5503.96 470.564   3
  -6   2  -7 5591.19 345.475   6
   6   2   7 5713.35 518.989   6
  -6   2  -7 5199.92 489.933   2
   6  -2   7 5473.64 335.143   6
  -6  -2  -7 5760.01 540.025   6
  -6   2  -7 5632.17 428.348   5
   6  -2   7 5770.62 447.494   4
   6  -2   7 5473.37 383.237   1
   6   2   8 4351.79 464.184   6
  -6   2  -8 3951.74 429.699   2
   6  -2   8 4173.10 306.669   6
  -6   2  -8 4284.52 311.731   6
   6  -2   8 4584.47 410.325   4
   6  -2   8 4347.38 344.091   1
  -6   2  -9 8810.24 470.995   6
   6  -2   9 9077.91 477.263   6
   6   2   9 8231.39 663.751   6
  -6   2  -9 8575.89 634.332   2
   6  -2   9 8969.28 508.106   1
   6   2  10 2417.14 359.067   6
  -6   2 -10 2250.63 341.665   2
   6  -2  10 2405.66 253.361   6
   6  -2  10 2405.76 264.178   1
  -6   2 -10 2287.78 246.471   6
   6  -2  11 65.1427 31.0435   1
  -6   2 -11 7.28658 68.8060   2
  -6   2 -11 36.4236 2.16181   6
   6  -2  11 77.8809 35.9202   6
   6   2  11-20.6465 73.4914   6
   6  -2  12 44.7460 21.9596   1
  -6   2 -12-64.3701 77.2394   2
   6  -2  12 17.1238 18.2590   6
   6   2  12-3.45908 10.6747   6
  -6   2 -12 7.32320 26.3195   6
   6  -2  13-17.0093 41.6440   1
   6  -2  13 27.9504 50.9747   6
  -6   2 -13 91.7374 65.4223   7
  -6   2 -13-3.01995 32.4772   6
  -6   2 -13-55.0876 60.9632   2
   6   2  13-84.4776 111.292   6
  -6   2 -14 582.225 121.751   7
   6  -2  14 453.023 130.475   6
  -6   2 -14 405.568 124.447   6
  -6   2 -14 372.454 153.590   2
   6   2  14 524.695 185.289   6
   6  -2  14 580.312 141.390   1
   6  -2  15 345.121 107.032   1
   6  -2  15 319.355 120.093   6
   6   2  15 377.995 176.532   6
  -6   2 -15 255.899 124.008   2
  -6   2 -15 199.832 65.8939   7
   6   2  16 59.8173 59.6142   6
   6  -2  16 35.7625 30.7787   6
  -6   2 -16 26.0159 47.8591   2
  -6   2 -16-32.6626 50.5500   7
   6   2  16-111.596 123.801   7
  -6   2 -17-83.0914 67.5434   7
  -6   2 -17 61.1106 55.7237   2
   6   2  17-8.68261 22.4882   6
   6  -2  17 26.1090 36.7222   6
   6   2  17-123.526 118.378   7
  -6   2 -18-30.6568 27.9900   2
   6  -2  18-33.4103 28.9508   6
   6   2  18 21.6316 69.5995   6
   6   2  18-153.980 83.4917   7
   6   2  19 1198.73 226.939   7
   6   2  19 1373.95 354.675   6
  -6   2 -19 1237.29 308.517   2
   6  -2  19 1623.12 294.272   6
   6   2  20 642.074 165.596   7
  -6   2 -20 640.082 240.650   2
   6  -2  20 936.947 240.558   6
   6   2  20 912.591 299.340   6
  -6   2 -21 538.081 200.311   2
   6   2  21 321.808 185.284   6
   6   2  21 402.196 128.684   7
   6  -2  21 539.545 188.418   6
   6  -2  22 1442.36 315.002   6
   6   2  22 1218.33 243.753   7
   6   2  22 1107.56 346.772   6
  -6   2 -22 1194.39 334.581   2
   6   2  23 280.076 118.215   7
   6   2  23 202.235 163.313   6
   6  -2  23 178.894 111.590   6
  -6   2 -23 236.266 153.465   2
  -6   2 -24 365.341 191.059   2
   6   2  24 477.406 234.822   6
   6   2  25 159.334 188.076   6
  -6   2 -25 107.594 126.251   2
  -6   2 -26 124.757 135.111   2
   6   2  26 186.752 165.950   6
  -6   3  30 127.439 135.615   6
  -6   3  29 110.540 141.853   6
  -6   3  28 13.9246 43.0400   6
  -6   3  27 47.6783 75.8327   6
  -6   3  26 180.131 132.832   6
  -6   3  25-41.4088 76.4642   6
  -6  -3  24 118.436 82.1017   6
  -6   3  24 7.29044 78.9377   6
   6   3 -24 84.2451 92.0399   3
  -6   3  23 991.507 303.618   6
   6   3 -23 908.454 267.388   3
  -6  -3  23 920.032 206.311   6
   6   3 -23 1370.43 319.068   4
   6   3 -22 707.867 230.893   4
   6   3 -22 461.108 194.627   3
  -6  -3  22 754.237 170.759   6
  -6   3  22 739.824 243.399   6
   6   3 -21 176.591 134.902   4
  -6   3  21-10.5457 18.6222   6
   6   3 -21 70.8046 77.6602   3
  -6  -3  21 24.7224 47.7464   6
  -6   3  20 2783.57 172.450   3
  -6  -3  20 4724.57 402.831   6
  -6   3  20 3690.36 534.762   6
   6  -3 -20 4870.11 411.509   2
   6   3 -20 4343.96 505.874   4
   6   3 -20 4073.42 507.821   3
   6   3 -19 385.270 158.313   4
  -6   3  19 385.103 56.1045   3
   6   3 -19 352.796 164.089   3
  -6  -3  19 401.319 121.308   6
  -6   3  19 461.313 178.472   6
   6  -3 -19 795.779 182.513   2
   6   3 -18 4501.78 526.584   3
  -6   3  18 4153.42 537.896   6
   6  -3 -18 5193.28 419.321   2
   6   3 -18 3124.39 200.521   7
  -6   3  18 4219.69 180.164   3
   6   3 -18 4035.73 471.777   4
  -6   3  17 2141.03 376.271   6
   6  -3 -17 2764.69 309.560   2
   6   3 -17 2437.13 386.783   3
   6   3 -17 2253.11 341.524   4
  -6   3  16 53.1791 47.3783   6
   6  -3 -16 262.841 124.663   2
   6   3 -16 115.474 104.299   3
   6  -3 -16 76.2941 29.5154   1
   6   3 -16-10.7716 74.9141   4
  -6  -3  15 42.4604 30.9732   6
   6  -3 -15 15.0146 61.5041   1
   6  -3 -15 87.9226 86.4794   2
  -6   3  15 61.9470 53.0048   6
   6   3 -15 11.8711 15.8295   3
   6   3 -15-70.0236 93.3677   4
   6   3 -14 1479.01 300.836   3
  -6  -3  14 1802.74 198.908   6
  -6   3  14 1620.44 306.185   6
   6  -3 -14 1321.53 308.340   1
   6  -3 -14 1934.75 262.772   2
   6   3 -14 1434.28 261.500   4
  -6   3  13 699.664 195.294   6
   6  -3 -13 551.960 194.409   1
  -6  -3  13 753.547 126.170   6
   6  -3 -13 756.356 158.422   2
  -6  -3  12 391.025 89.7939   6
  -6   3  12 379.061 149.106   6
   6  -3 -12 419.052 107.860   2
   6  -3 -12 378.417 166.892   1
  -6   3  12 366.344 65.3909   3
   6  -3 -11 670.611 193.148   1
  -6  -3  11 756.910 131.759   6
  -6   3  11 746.760 180.932   6
   6  -3 -11 774.142 167.490   2
  -6   3  11 694.788 90.8685   3
   6   3 -10 1902.82 130.414   1
  -6   3  10 1987.88 301.165   6
   6  -3 -10 1794.54 316.029   1
  -6   3  10 1835.94 156.483   3
   6  -3 -10 1956.05 259.160   2
  -6  -3  10 1892.31 206.615   6
   6   3 -10 1415.48 103.941   1
  -6   3   9 4893.49 270.695   3
   6  -3  -9 5314.79 453.725   2
   6  -3  -9 4523.32 502.790   1
   6   3  -9 5266.42 264.316   1
  -6  -3   9 5553.36 350.031   6
   6  -3  -8-41.7512 40.1546   1
   6  -3  -8 1.05217 72.4945   2
  -6   3   8 78.4469 32.5244   3
  -6   3   8 36.2397 63.7600   1
  -6  -3   8 58.8279 32.8701   6
   6   3  -8 76.5766 33.5918   1
   6   3  -8 102.242 68.4602   5
   6  -3  -7-70.5243 41.1569   1
  -6   3   7-20.5943 35.6415   1
  -6   3   7-5.70648 30.8113   3
  -6  -3   7-2.01958 26.6377   6
   6  -3  -7 0.05081 35.0245   2
   6   3  -7 64.3122 68.1760   5
   6  -3  -6 2994.69 379.125   1
   6  -3  -6 3283.32 357.348   2
  -6   3   6 3079.33 246.671   3
  -6  -3   6 3101.39 281.620   6
   6   3  -6 3722.74 407.012   5
  -6   3   6 2964.94 348.142   1
  -6   3   5 6.80862 33.5440   1
  -6   3   5 21.8361 27.6607   3
   6  -3  -5 20.6758 33.5640   1
  -6  -3   5-14.5180 35.3023   6
   6   3  -5 31.0174 9.11219   6
   6  -3  -5 32.3358 38.8798   2
  -6  -3   5-20.8241 38.2774   5
   6  -3  -4 308.337 104.056   1
  -6   3   4 248.010 114.867   1
  -6  -3   4 316.566 99.4208   6
   6  -3  -4 359.517 118.810   2
   6   3  -4 304.048 83.6367   6
  -6  -3   4 344.106 130.037   5
  -6   3   4 729.684 186.689   2
  -6   3   4 264.766 76.0247   3
  -6  -3   3 6567.62 462.237   6
   6  -3  -3 7022.39 543.625   2
  -6   3   3 6308.71 483.194   1
  -6   3   3 6955.36 500.453   2
  -6   3   3 6173.77 401.984   3
  -6  -3   3 6861.27 538.014   5
   6   3  -3 6304.89 431.797   6
   6  -3  -3 6114.82 516.383   1
  -6  -3   2 1253.04 203.552   6
  -6   3   2 1200.48 186.693   3
  -6   3   2 1076.20 203.958   1
   6  -3  -2 1247.35 239.173   2
   6   3  -2 1210.42 198.996   6
  -6   3   2 1360.54 227.327   2
  -6  -3   2 1269.13 228.295   5
   6  -3  -2 1250.34 219.062   5
   6  -3  -2 1200.31 209.148   1
  -6  -3   1 3380.91 357.038   6
   6  -3  -1 3362.45 387.113   2
   6   3  -1 3315.68 333.530   6
  -6   3   1 3402.45 361.686   2
  -6   3   1 3330.19 317.149   3
  -6   3   1 3300.30 332.250   1
   6  -3  -1 3301.86 358.374   5
  -6  -3   1 3102.69 361.712   5
   6  -3  -1 3060.27 347.513   1
   6   3   0 21.7791 32.9722   6
  -6   3   0 47.5344 45.4207   3
  -6  -3   0 20.7160 27.1259   6
   6  -3   0 1.29524 43.7043   2
  -6   3   0 25.0847 33.8877   1
  -6   3   0-68.8667 87.7359   2
   6  -3   0-13.0209 25.2438   1
   6  -3   0-21.7833 58.8882   5
  -6  -3   0 41.0307 21.1398   5
  -6   3  -1 112.138 70.2797   3
  -6  -3  -1 127.250 84.9420   6
  -6   3  -1 104.878 76.6694   1
   6  -3   1 106.339 95.7378   2
   6  -3   1 36.0432 22.4361   1
   6   3   1 107.870 61.1335   6
  -6   3  -1-16.3685 86.1450   2
   6  -3   1 39.3030 27.7826   5
  -6  -3  -1 73.8350 43.2744   5
  -6  -3  -2 2239.57 310.592   6
  -6   3  -2 2360.53 317.870   2
   6   3   2 2291.37 310.926   6
  -6   3  -2 2213.79 175.371   6
   6  -3   2 2031.05 279.815   5
   6  -3   2 2133.21 271.638   1
  -6   3  -2 2152.15 251.540   4
  -6   3  -2 2211.97 253.850   1
  -6  -3  -3 5503.83 511.615   6
  -6   3  -3 4932.60 372.105   1
   6   3   3 5092.54 316.346   2
   6   3   3 5465.63 489.727   6
  -6   3  -3 5076.59 494.491   2
  -6   3  -3 5105.20 253.306   6
   6  -3   3 5010.07 412.362   1
  -6   3  -3 5245.08 394.514   4
  -6   3  -4 16.0576 32.5347   4
  -6   3  -4 5.21029 28.0389   1
   6  -3   4 41.6398 46.7283   1
  -6   3  -4 80.1262 76.6730   2
   6   3   4-34.3051 27.8500   6
  -6  -3  -4 48.5263 49.6478   6
  -6   3  -4 95.3755 51.4780   5
  -6   3  -4 13.8493 3.23486   6
   6   3   4-13.5001 16.9364   2
   6  -3   5 477.507 130.618   1
   6   3   5 441.015 64.6041   2
  -6   3  -5 587.311 162.558   2
   6   3   5 477.439 152.225   6
  -6   3  -5 406.680 71.9545   6
  -6   3  -5 527.860 152.964   5
  -6   3  -5 367.879 100.890   1
  -6   3  -5 533.899 132.762   4
  -6   3  -6 2419.84 160.906   6
   6   3   6 2632.25 369.389   6
   6  -3   6 2685.24 284.059   1
   6   3   6 2157.06 115.057   2
  -6   3  -6 3057.82 365.970   5
  -6   3  -6 2494.23 381.788   2
  -6   3  -6 2567.78 306.098   4
  -6   3  -7 75.1006 67.1559   4
  -6   3  -7 42.8739 21.3344   6
   6   3   7 8.65095 48.2820   6
  -6   3  -7 21.2623 24.1487   2
   6  -3   7 106.847 67.5268   1
  -6   3  -7 148.859 93.0882   5
  -6   3  -8 638.903 171.900   4
  -6   3  -8 445.343 76.0437   6
   6   3   8 646.463 186.176   6
   6  -3   8 589.898 125.339   1
  -6   3  -8 424.746 167.759   2
  -6   3  -8 671.742 175.558   5
  -6   3  -9 508.719 86.9616   6
   6   3   9 582.774 191.210   6
   6  -3   9 648.594 142.831   1
  -6   3  -9 741.817 198.947   2
  -6   3  -9 812.115 203.704   4
  -6   3 -10 16.0339 27.8405   2
   6   3  10 159.605 98.0929   6
   6  -3  10 170.962 62.9950   1
   6  -3  11 467.690 118.480   1
   6   3  11 340.682 141.902   6
  -6   3 -11 419.536 150.825   2
   6  -3  12 121.774 64.1184   1
   6   3  12-28.5676 91.8828   6
  -6   3 -12 79.1008 74.7705   2
   6  -3  13 2055.88 251.312   1
   6  -3  13 1940.05 204.340   6
  -6   3 -13 1717.71 332.904   2
   6   3  13 1548.93 320.541   6
   6   3  14 34.5588 67.7047   6
   6  -3  14 63.3408 59.9190   1
  -6   3 -14 55.6632 60.2242   2
   6  -3  14 75.1029 47.5824   6
   6  -3  15 328.717 107.771   1
   6   3  15 254.142 124.389   6
  -6   3 -15 182.669 101.550   2
   6  -3  15 394.740 100.780   6
   6  -3  16 325.902 104.362   1
   6   3  16 281.941 161.507   6
  -6   3 -16 187.081 96.7381   2
   6  -3  16 288.490 93.7973   6
  -6   3 -17 348.219 171.630   2
   6  -3  17 249.511 98.0410   1
   6   3  17 307.417 178.633   6
   6  -3  17 238.586 92.7805   6
   6  -3  18 518.970 143.980   1
  -6   3 -18 429.495 193.887   2
   6   3  18 427.395 203.912   6
   6   3  19 69.8881 72.5880   6
  -6   3 -19-32.2970 82.1262   2
  -6   3 -20-19.2388 71.4365   2
   6   3  20 80.4520 116.055   6
   6   3  21 16.7440 83.2468   6
  -6   3 -21 11.3342 27.5986   2
   6   3  22-169.713 120.574   7
   6   3  22-45.2748 37.6871   6
  -6   3 -22 67.6047 95.8351   2
   6   3  23 206.032 197.439   6
  -6   3 -23 114.677 126.797   2
   6   3  23-123.939 91.2888   7
  -6   3 -24 75.1087 127.892   2
   6   3  24-110.481 88.2087   7
   6   3  24-35.8482 64.9021   6
  -6   3 -25 0.86880 104.445   2
  -6   3 -26 190.628 208.220   2
  -6   3 -27 134.808 170.004   2
  -6   4  28 32.3314 81.0051   6
  -6   4  27 197.194 177.445   6
   6   4 -26 142.711 176.880   4
  -6   4  26-14.1875 131.497   6
   6   4 -25 214.874 170.006   4
   6   4 -25 43.7290 85.3199   3
  -6   4  25 72.1961 115.321   6
   6   4 -24 98.4850 124.708   4
  -6   4  24 39.8850 86.0584   6
   6   4 -24-49.2719 74.9299   3
   6   4 -23 144.455 110.636   4
   6   4 -23 26.4973 93.7997   3
  -6   4  23 182.559 168.571   6
  -6   4  22 30.0229 66.3646   6
   6   4 -22 35.9857 69.7855   4
   6   4 -22 11.1687 41.0892   3
   6   4 -21 96.5467 83.9421   4
   6   4 -21 58.2642 17.0344   3
  -6   4  21 11.4101 89.2558   6
   6   4 -20-1.41304 38.2019   4
   6   4 -20 74.2843 96.4314   3
  -6   4  20-22.7361 51.9510   6
   6   4 -19 27.9202 57.1705   4
  -6   4  19 36.3647 51.1391   6
   6   4 -19 6.51073 61.5839   3
  -6  -4  18 325.109 76.1470   6
  -6   4  18 345.875 158.977   6
   6   4 -18 263.554 136.903   3
   6   4 -18 137.127 64.7077   4
  -6  -4  17 174.107 56.8623   6
   6   4 -17 14.1953 61.5649   3
   6  -4 -17 110.100 65.0309   2
  -6   4  17 128.953 114.510   6
   6   4 -17 110.480 15.5634   4
  -6  -4  16 20.2431 20.4538   6
  -6  -4  16 38.6779 26.8812   6
   6   4 -16 58.5005 78.0409   3
  -6   4  16-73.3449 97.0534   6
   6  -4 -16 8.80131 33.6998   2
   6   4 -16-138.227 117.222   4
   6  -4 -15 2955.84 362.807   2
  -6   4  15 2533.10 411.751   6
   6   4 -15 2246.67 390.900   3
  -6  -4  15 1469.32 149.720   6
  -6   4  14 4018.46 511.810   6
   6  -4 -14 4629.46 458.111   2
   6   4 -14 4072.88 526.056   3
  -6  -4  14 2961.75 215.989   6
   6  -4 -14 4273.82 590.557   1
  -6   4  13 739.576 209.114   6
  -6  -4  13 562.175 97.0741   6
   6  -4 -13 808.307 186.786   2
  -6   4  13 561.149 106.068   3
   6  -4 -13 636.119 242.313   1
  -6   4  12 27.8525 8.59413   3
  -6  -4  12 28.1254 19.9501   6
   6  -4 -12-81.9377 83.4426   1
   6  -4 -12 18.5809 25.2582   2
  -6   4  12 91.9981 92.0644   6
   6  -4 -11 91.8595 66.0674   2
  -6   4  11 159.168 99.9522   6
  -6  -4  11 62.6294 36.3226   6
  -6   4  11 83.8097 40.8399   3
   6  -4 -11 32.4805 49.1220   1
  -6   4  10 996.869 156.730   3
   6  -4 -10 1021.69 261.774   1
  -6  -4  10 1096.02 160.459   6
   6  -4 -10 1335.95 247.243   2
  -6   4  10 1192.93 243.666   6
   6   4 -10 1033.51 125.220   1
  -6   4   9 1060.32 238.283   6
  -6  -4   9 1045.62 166.360   6
  -6   4   9 1102.65 164.806   3
   6  -4  -9 904.825 245.818   1
   6   4  -9 1023.86 145.501   1
   6   4  -8 6.01928 21.4545   1
  -6  -4   8 15.8840 25.2259   6
   6  -4  -8 11.6971 60.8104   1
  -6   4   8 2.06527 19.2588   3
  -6   4   8-35.8573 46.4877   6
   6   4  -7 290.304 94.9601   1
  -6   4   7 312.463 90.6935   3
  -6   4   7 298.682 120.823   6
   6  -4  -7 266.413 113.141   1
  -6  -4   7 247.698 99.3529   6
  -6   4   6 61.6936 55.7693   6
  -6   4   6 4.98561 10.7052   3
   6  -4  -6 37.6983 57.0215   1
  -6  -4   6 64.9357 54.9139   6
   6   4  -6 1.15640 14.6534   1
   6   4  -6 24.0760 51.2928   6
  -6   4   5 235.638 78.3322   3
  -6   4   5 226.104 104.346   6
  -6  -4   5 344.222 105.002   6
   6   4  -5 393.638 111.493   6
  -6  -4   5 222.590 87.0560   5
   6   4  -5 310.555 108.262   1
   6  -4  -5 168.829 95.2696   1
  -6   4   4 3214.48 328.489   3
   6   4  -4 3490.57 369.203   1
  -6   4   4 3879.91 421.197   2
  -6   4   4 3369.28 340.666   6
  -6  -4   4 3605.28 355.495   6
   6  -4  -4 3767.08 465.260   5
   6   4  -4 3440.89 339.810   6
   6  -4  -4 3258.97 434.177   1
  -6  -4   4 3330.30 437.889   5
  -6   4   3 15.8680 51.9233   3
   6  -4  -3 6.10314 58.0741   1
  -6  -4   3 51.2286 55.9700   6
   6   4  -3 60.0840 64.6611   6
  -6  -4   3-4.64352 26.7265   5
  -6   4   3 56.9914 71.8296   6
   6   4  -3 25.8798 45.3487   1
   6  -4  -3 9.51050 42.9955   5
  -6   4   2 3596.29 359.941   3
  -6   4   2 3446.11 303.657   6
  -6  -4   2 4168.59 413.277   6
   6  -4  -2 3323.92 421.597   1
  -6   4   2 3149.64 378.387   1
  -6   4   2 3965.89 438.447   2
   6   4  -2 3674.36 391.310   1
  -6  -4   2 3805.80 457.278   5
   6  -4  -2 4086.91 474.711   5
   6   4  -2 4061.46 393.459   6
  -6   4   1 43.5580 44.6648   2
  -6   4   1 85.7000 58.3085   3
   6   4  -1 39.2530 59.3239   2
  -6   4   1 46.6311 40.8767   6
   6  -4  -1 10.3053 37.3629   1
   6   4  -1 100.547 76.1640   1
  -6  -4   1 112.580 79.9231   6
   6   4  -1 80.9367 63.4934   6
  -6   4   1 65.6654 61.3202   1
   6  -4  -1 42.9718 6.36518   5
  -6  -4   1 54.0697 43.9274   5
   6   4   0 450.936 129.348   2
  -6   4   0 293.615 97.4267   2
  -6   4   0 373.018 91.9060   6
  -6   4   0 388.045 128.217   3
  -6  -4   0 440.862 138.396   6
   6   4   0 451.960 139.941   6
   6  -4   0 484.816 156.213   1
   6   4   0 507.359 161.419   1
  -6   4   0 411.667 141.954   1
   6  -4   0 321.554 119.146   5
  -6  -4   0 378.547 149.041   5
  -6   4  -1 4.39183 24.8567   3
  -6  -4  -1 26.0906 37.9354   6
   6  -4   1 11.5666 62.5184   1
   6   4   1-23.0109 16.4340   6
  -6   4  -1 60.7536 71.5363   1
  -6   4  -1-120.797 116.314   2
   6  -4   1 12.2132 59.4549   5
  -6   4  -1 26.5901 31.5601   6
  -6  -4  -1 5.82158 37.1936   5
   6   4   1-12.9060 29.0403   2
  -6   4  -2 1204.75 127.969   6
   6   4   2 1856.16 248.323   2
   6   4   2 1807.52 292.976   6
  -6   4  -2 1724.36 150.395   6
  -6   4  -2 1641.75 286.456   2
   6  -4   2 1847.62 305.559   5
  -6  -4  -2 1681.58 312.302   5
   6  -4   2 1748.19 286.928   1
  -6   4  -2 1494.83 239.690   1
  -6   4  -2 1810.70 282.425   3
   6   4   3 688.079 173.472   6
  -6   4  -3 397.316 57.3655   6
  -6   4  -3 700.967 159.310   1
   6   4   3 721.057 146.889   2
  -6   4  -3 583.808 74.4149   6
  -6   4  -3 779.441 192.707   3
  -6   4  -3 575.448 149.984   4
   6  -4   3 775.587 183.306   1
  -6   4  -3 589.097 143.229   2
  -6   4  -4-4.14593 18.9618   1
   6   4   4-17.8657 41.6488   6
  -6   4  -4-94.3389 108.833   2
   6   4   4 19.4306 64.8008   2
  -6   4  -4 58.2838 86.0039   3
   6  -4   4 31.8110 43.0370   1
  -6   4  -4-33.4162 77.9745   4
  -6   4  -5 399.422 109.711   1
   6   4   5 371.173 144.820   6
  -6   4  -5 305.260 110.450   2
   6   4   5 346.919 68.0574   2
   6  -4   5 339.088 126.364   1
  -6   4  -5 313.841 95.6655   4
  -6   4  -6 427.929 128.578   4
   6  -4   6 449.275 128.392   1
  -6   4  -6 430.772 179.797   2
   6   4   6 324.256 130.272   6
   6   4   6 497.083 91.1289   2
  -6   4  -6 307.563 94.9437   1
   6   4   7 3730.38 487.736   6
  -6   4  -7 3608.39 520.089   2
   6  -4   7 3142.36 349.775   1
  -6   4  -7 3500.39 399.647   4
   6   4   8 2723.01 425.339   6
  -6   4  -8 2893.45 452.586   2
   6  -4   8 2902.18 315.418   1
  -6   4  -8 2598.49 352.175   4
  -6   4  -9 291.330 131.154   4
   6  -4   9 195.938 92.9350   1
   6   4   9 206.846 98.9938   6
  -6   4  -9 269.466 137.572   2
  -6   4 -10 870.862 216.384   4
   6  -4  10 899.875 169.793   1
   6   4  10 702.543 235.697   6
  -6   4 -10 612.652 234.911   2
  -6   4 -11 545.799 185.980   4
  -6   4 -11 427.043 191.762   2
   6  -4  11 381.043 111.374   1
   6   4  11 377.730 154.803   6
  -6   4 -12 4.96376 31.9091   2
   6  -4  12 24.3916 10.2531   1
   6   4  12-26.6129 39.1432   6
   6  -4  13 1068.08 173.305   1
  -6   4 -13 835.365 273.532   2
   6   4  13 969.934 281.239   6
  -6   4 -13 1544.46 311.865   4
   6   4  14 112.338 75.7493   6
  -6   4 -14 12.3375 21.0247   2
  -6   4 -15 273.480 167.785   2
   6   4  15 285.967 143.946   6
   6   4  16 314.688 184.038   6
  -6   4 -16 44.6147 93.1359   2
   6   4  17 51.3856 66.4902   6
  -6   4 -17 53.8611 80.8597   2
  -6   4 -18 17.5259 50.5249   2
   6   4  18 12.2227 9.28307   6
  -6   4 -19 98.7148 127.678   2
   6   4  19 90.2400 120.445   6
   6   4  20 165.782 145.728   6
  -6   4 -20 278.333 199.978   2
  -6   4 -21 23.9287 89.7173   2
   6   4  21-11.0900 130.749   6
   6   4  22 134.820 163.640   6
  -6   4 -22 108.822 150.487   2
  -6   4 -23 62.5963 108.522   2
   6   4  24-228.496 138.588   7
  -6   4 -24 0.16288 4.39375   2
   6   5 -25-1.27639 52.0349   3
  -6   5  25 208.005 193.858   6
   6   5 -24 103.389 122.932   4
   6   5 -24 92.5176 141.085   3
  -6   5  24 94.9739 139.142   6
   6   5 -23 36.9396 78.3175   4
  -6   5  23 24.9318 102.860   6
   6   5 -23 105.831 118.620   3
   6   5 -22 168.081 151.206   4
   6   5 -22 51.8409 81.1427   3
  -6   5  22 76.5908 110.864   6
   6   5 -21 61.8250 20.0525   4
   6   5 -21 84.7214 72.1377   3
  -6   5  21 131.354 118.733   6
   6   5 -20 33.7406 45.0476   4
   6   5 -20 165.578 142.184   3
  -6   5  20-7.93471 64.9544   6
   6   5 -19 305.362 184.105   3
  -6   5  19 151.966 114.039   6
   6   5 -19 276.141 152.613   4
   6   5 -18 93.1935 107.568   3
  -6   5  18 16.7423 79.8981   6
   6   5 -18-78.0089 96.5868   4
   6   5 -17-29.3371 79.5844   3
  -6   5  17 40.9884 20.9300   6
   6   5 -17-104.484 113.397   4
  -6   5  16 1522.57 355.314   6
   6   5 -16 1062.21 344.796   3
   6   5 -16 1536.42 342.781   4
  -6   5  15 558.432 213.764   6
   6   5 -15 285.658 182.350   3
   6   5 -14 177.724 129.568   3
  -6   5  14 162.401 64.2059   3
  -6   5  14 119.939 73.2349   6
  -6   5  13 382.594 186.004   6
   6   5 -13 318.012 151.033   3
  -6   5  13 326.366 90.2714   3
  -6   5  12 79.4373 56.9164   3
  -6   5  12 113.478 88.1285   6
  -6   5  11 844.368 221.361   6
  -6   5  11 619.340 134.235   3
  -6   5  10 916.597 228.734   6
  -6   5  10 864.212 163.815   3
   6  -5 -10 743.505 243.332   1
   6  -5  -9 1080.45 315.739   1
  -6   5   9 1469.80 289.496   6
  -6   5   9 1066.57 184.863   3
   6  -5  -8 1259.56 348.060   1
  -6   5   8 1704.79 251.815   3
  -6   5   8 1849.45 304.243   6
   6   5  -8 1383.36 209.216   1
  -6  -5   8 1709.28 221.887   6
  -6   5   7-7.45609 35.3109   3
  -6  -5   7-10.9491 25.2690   6
  -6   5   7 26.8961 73.6993   6
   6  -5  -7 90.2007 106.385   1
   6   5  -7 3.13866 41.7086   1
   6   5  -6 97.1278 58.7737   1
  -6   5   6 126.124 75.2955   6
  -6   5   6 95.3299 54.8323   3
  -6  -5   6 127.440 56.3296   6
   6   5  -6 180.597 114.167   2
   6  -5  -6 223.997 140.399   1
   6  -5  -6 168.446 119.508   5
   6   5  -5 1075.44 230.079   1
  -6   5   5 1638.09 259.299   3
  -6  -5   5 1606.80 251.820   6
   6  -5  -5 1780.81 364.726   5
   6   5  -5 1854.36 336.249   2
   6   5  -5 1594.21 237.154   6
  -6   5   5 2184.36 343.850   2
  -6  -5   5 1551.72 340.577   5
  -6   5   5 1531.18 257.729   6
   6  -5  -5 1631.42 329.894   1
  -6   5   4 38.1466 37.4263   3
  -6  -5   4 17.8220 12.7288   6
  -6   5   4 39.3607 34.5271   6
   6   5  -4 28.3089 85.4593   1
   6   5  -4 79.3880 74.9368   2
   6   5  -4-31.1840 40.9340   6
  -6  -5   4-29.9271 61.0179   5
   6  -5  -4 90.3739 89.6941   5
   6  -5  -4-92.6986 89.9778   1
  -6  -5   3 68.7181 55.9235   6
  -6   5   3 71.1723 55.9370   3
  -6   5   3 88.2239 77.1555   6
   6  -5  -3 92.2825 102.791   1
   6  -5  -3 59.4893 64.7593   5
  -6   5   3 279.520 135.947   2
   6   5  -3 99.2765 46.3098   2
   6   5  -3 108.964 74.0928   6
  -6  -5   3 37.1173 30.1832   5
  -6  -5   2 139.802 93.8511   6
   6  -5  -2 135.991 76.2936   1
   6   5  -2 198.548 94.1130   6
  -6   5   2 200.545 110.260   2
  -6  -5   2 133.345 70.2878   5
   6  -5  -2 118.243 78.4152   5
  -6   5   2 160.097 86.1772   6
   6   5  -2 156.841 98.4261   2
  -6   5   2 158.972 83.9410   3
  -6   5   1 1013.79 164.366   6
  -6   5   1 1010.45 219.352   3
   6   5  -1 1167.73 240.394   6
   6   5  -1 1147.71 250.663   2
   6  -5  -1 1073.08 268.656   1
  -6   5   1 1143.06 257.780   2
   6  -5  -1 1201.51 291.473   5
  -6  -5   1 1305.82 308.406   5
  -6  -5   1 1241.89 247.123   6
   6   5   0 40.3515 51.6903   6
  -6   5   0 14.7439 31.3883   6
   6   5   0 1.19729 22.5540   2
  -6   5   0 73.9613 71.7516   3
   6  -5   0-1.41652 59.0210   1
   6  -5   0 16.9237 38.4048   5
  -6  -5   0 15.8156 27.6208   5
   6   5   1 16.3998 23.4891   2
  -6   5  -1 48.0811 62.0175   3
  -6   5  -1 18.8851 24.6401   6
   6   5   1 31.6315 63.3457   6
   6  -5   1-7.53920 24.7414   1
  -6   5  -1-176.015 111.174   2
   6  -5   1 20.7898 49.6915   5
  -6  -5  -1 119.451 87.9995   5
   6  -5   2 4.11801 23.7089   1
  -6   5  -2 62.9810 56.1018   3
  -6   5  -2 5.41830 13.2885   6
  -6   5  -2 12.3891 13.5972   6
   6   5   2 2.05441 29.1532   2
   6   5   2 0.30432 43.1958   6
   6  -5   2-10.1849 49.9345   5
  -6  -5  -2 26.4373 43.5580   5
  -6   5  -3 238.878 120.989   3
  -6   5  -3 16.7834 45.0018   1
   6   5   3 158.812 97.4007   6
   6   5   3 119.607 37.0250   2
  -6   5  -3-168.597 170.757   2
  -6  -5  -3 219.103 165.735   5
  -6   5  -3 8.51790 75.3146   4
   6  -5   3 74.1755 71.2533   1
  -6   5  -4 432.839 160.261   3
   6   5   4 433.322 169.989   6
  -6   5  -4 235.580 95.0710   2
   6   5   4 365.813 94.0671   2
   6  -5   4 390.008 151.496   1
  -6  -5  -4 535.564 199.255   5
  -6   5  -4 463.885 153.959   4
   6   5   5 39.1304 16.7596   2
  -6   5  -5-11.2059 20.4264   1
  -6   5  -5 71.9740 60.7648   3
   6  -5   5 1.44560 48.2239   1
  -6   5  -5-92.0961 160.439   2
  -6  -5  -5-28.2656 74.3336   5
   6   5   5 66.6805 75.5236   6
  -6   5  -5-8.58437 50.0263   4
   6   5   6 297.930 132.609   6
  -6   5  -6 196.362 73.1654   2
   6  -5   6 320.920 141.465   1
   6   5   6 485.767 117.881   2
  -6   5  -6 164.401 91.6221   4
  -6   5  -7 313.847 117.384   4
   6   5   7 340.175 156.431   6
  -6   5  -7 211.048 73.2846   2
   6  -5   7 491.933 158.533   1
   6   5   7 701.090 130.841   2
  -6   5  -8 42.3786 51.8124   4
   6   5   8-36.9575 27.3503   6
   6  -5   8 21.6807 67.1080   1
  -6   5  -9 1101.23 257.025   4
   6   5   9 987.874 267.732   6
   6  -5   9 1208.28 218.863   1
  -6   5  -9 1117.94 309.091   2
  -6   5 -10 18.6264 55.7176   4
   6   5  10 4.15974 20.5689   6
  -6   5 -10 68.7966 94.2047   2
  -6   5 -11 404.294 167.370   4
   6   5  11 308.700 165.167   6
  -6   5 -11 465.074 206.420   2
  -6   5 -12 54.1011 100.716   4
   6   5  12-58.6733 66.0024   6
  -6   5 -12 145.525 142.098   2
  -6   5 -13 184.774 128.557   4
   6   5  13 287.086 171.807   6
  -6   5 -13 14.2349 76.7114   2
  -6   5 -14 257.048 174.877   4
  -6   5 -14 99.1759 125.249   2
   6   5  14 143.307 100.887   6
  -6   5 -15 231.436 208.309   2
   6   5  15 154.146 135.272   6
   6   5  16 152.136 145.724   6
  -6   5 -16 44.9373 145.312   2
  -6   5 -17 391.705 225.455   2
   6   5  17 259.866 181.006   6
  -6   5 -18-164.190 136.881   2
   6   5  18 131.659 103.854   6
   6   5  19 117.971 169.678   6
  -6   5 -19 86.1145 172.029   2
  -6   6  22 163.128 178.246   6
  -6   6  21-45.4585 69.8727   6
  -6   6  20 39.3531 78.2592   6
   6   6 -19 197.152 179.591   2
   6   6 -19 77.0975 157.451   3
  -6   6  19-30.9627 42.2735   6
   6   6 -19 8.93422 80.9143   4
   6   6 -18-48.2566 91.7873   3
   6   6 -18 138.121 151.044   2
  -6   6  18 54.8847 75.7027   6
   6   6 -18 32.3278 30.6192   4
   6   6 -17 67.7149 113.474   2
   6   6 -17 237.000 158.400   3
  -6   6  17 50.5820 59.9962   6
   6   6 -17-111.645 102.997   4
   6   6 -16-8.34132 29.8034   2
  -6   6  16 6.72731 21.4955   6
   6   6 -16-103.848 98.5513   4
  -6   6  15 251.829 147.327   6
   6   6 -15 415.287 199.728   2
   6   6 -15 318.312 172.494   3
   6   6 -14 60.1638 82.7536   3
   6   6 -14 58.2566 88.9526   2
  -6   6  14 58.6431 66.1836   6
  -6   6  13 72.3913 84.9110   6
   6   6 -13 225.456 136.555   2
   6   6 -13 102.927 140.120   3
   6   6 -12 179.986 167.215   3
  -6   6  12 83.0676 71.8717   6
   6   6 -12 65.8692 53.7488   2
  -6   6  11 256.324 145.206   6
   6   6 -11 139.110 142.102   2
   6   6 -11 208.055 152.817   3
  -6   6  10 37.3160 47.3130   6
   6   6 -10 111.612 124.143   2
  -6   6   9 111.277 70.4794   3
  -6   6   9 275.811 146.744   6
   6   6  -9 168.831 138.799   2
   6  -6  -9 279.050 145.789   5
  -6   6   8 106.909 94.1754   6
   6   6  -8 46.8322 43.2556   2
   6  -6  -8 225.054 150.028   5
  -6   6   8 60.0781 81.8602   3
  -6   6   7 397.526 145.477   6
   6   6  -7 355.934 182.131   2
   6  -6  -7 495.214 231.086   5
  -6   6   7 338.054 141.175   3
  -6   6   6 37.2630 61.5873   3
  -6   6   6 19.2831 59.2365   6
   6   6  -6 36.5102 42.0044   2
   6  -6  -6 160.870 151.465   5
  -6   6   5 283.110 126.057   3
  -6   6   5 208.045 113.966   6
   6   6  -5 183.920 99.5495   2
   6  -6  -5 401.989 211.732   5
  -6   6   5 710.608 228.157   2
  -6   6   4 227.230 108.401   3
   6   6  -4 209.135 136.601   2
  -6  -6   4 188.546 160.812   5
   6  -6  -4 232.407 149.343   5
  -6   6   4 182.967 126.716   2
  -6   6   3 250.420 106.700   3
   6  -6  -3 286.143 167.049   1
   6   6  -3 233.254 127.712   6
   6   6  -3 329.907 128.505   2
  -6  -6   3 161.269 150.790   5
   6  -6  -3 342.666 170.351   5
  -6   6   3 321.322 157.191   2
   6  -6  -2 314.105 175.147   1
   6   6  -2 250.081 127.024   6
  -6   6   2 320.067 128.209   3
  -6  -6   2 334.528 195.460   5
   6   6  -2 418.289 161.035   2
  -6   6   2 330.848 173.844   2
   6  -6  -2 378.687 178.463   5
  -6   6   1 41.4996 66.7858   3
   6  -6  -1-7.55307 86.1913   5
   6   6  -1 30.1004 97.9999   2
   6  -6  -1 35.7323 17.8047   1
  -6   6   1-87.7569 81.0039   2
  -6  -6   1 85.7908 104.900   5
   6   6  -1 88.4892 94.9804   6
  -6   6   0 121.827 71.3482   3
   6   6   0 221.320 138.670   2
   6   6   0 201.895 116.403   6
  -6   6   0 54.2244 37.6060   2
   6  -6   0 86.9308 120.200   5
  -6  -6   0 139.952 102.843   5
   6  -6   0 53.3709 108.215   1
  -6   6  -1 63.8941 80.4092   3
   6  -6   1 31.2753 81.8481   5
   6   6   1 16.8948 50.0598   6
   6  -6   1 119.831 105.069   1
   6   6   1 54.1774 30.9176   2
  -6   6  -1 21.6921 44.9476   2
  -6  -6  -1 5.15078 60.5500   5
  -6   6  -2 47.3550 11.2203   3
   6   6   2 37.6451 58.1206   6
   6   6   2-76.5717 119.227   2
  -6   6  -2-120.065 137.301   2
  -6  -6  -2-24.8237 106.353   5
   6  -6   2-12.2310 47.8355   1
   6   6   3 2.36069 56.5001   2
  -6   6  -3 28.9037 55.9392   3
  -6   6  -3-173.308 154.580   2
  -6  -6  -3 61.0625 126.497   5
  -6   6  -3-48.2451 66.7682   4
   6   6   3 78.3926 74.0539   6
   6  -6   3 73.0816 129.295   1
   6   6   4 95.0713 93.4897   6
  -6   6  -4 106.556 96.4199   3
  -6   6  -4-54.2931 128.859   2
   6  -6   4 64.9827 100.866   1
  -6  -6  -4 151.562 155.291   5
  -6   6  -4 2.58898 47.4367   4
   6   6   5 21.0930 101.208   6
  -6   6  -5 62.8331 93.2878   3
  -6   6  -5-270.103 159.415   2
  -6  -6  -5 62.0486 108.429   5
  -6   6  -5-71.7222 68.7478   4
   6   6   6 658.098 222.923   6
  -6   6  -6 388.710 176.702   2
  -6  -6  -6 760.921 284.522   5
  -6   6  -6 628.228 209.710   4
   6   6   7 80.2149 101.713   6
  -6   6  -7-20.0366 40.2230   4
  -6  -6  -7 50.8158 92.2622   5
  -6   6  -8 40.5607 68.3405   4
   6   6   8 138.587 131.105   6
  -6   6  -8-160.434 127.730   2
  -6  -6  -8 90.5673 96.1346   5
  -6   6  -9 145.712 96.1296   4
  -6   6  -9-177.328 136.227   2
   6   6   9 353.915 199.161   6
  -6   6 -10 3.34898 28.6175   4
   6   6  10 54.5958 95.2578   6
  -6   6 -10-125.915 139.496   2
  -6   6 -11 112.333 109.820   4
   6   6  11 146.608 93.0702   6
  -6   6 -11 104.587 121.111   2
  -6   6 -12 37.6952 82.2549   4
   6   6  12 14.8831 6.37962   6
  -6   6 -13 0.10664 131.348   4
   6   6  13 15.0792 57.0474   6
  -6   6 -13-48.8291 140.870   2
  -6   6 -14 74.4502 138.588   4
   6   6  14 22.4660 8.91528   6
  -6   6 -15 327.432 214.410   4
   6   6  15 100.371 120.984   6
  -6   7  17 39.7060 25.8538   6
  -6   7  16 39.6194 74.6534   6
   6   7 -13 32.6052 107.292   2
   6   7 -12 134.496 128.573   2
   6   7 -12 256.135 187.193   3
   6   7 -11 130.198 140.827   3
   6   7 -11 105.275 109.046   2
   6  -7 -11 59.7116 90.9764   5
   6   7 -10 97.2033 91.4427   2
   6  -7 -10 188.640 166.806   5
   6   7 -10-6.74978 63.5384   3
   6   7  -9 430.296 216.290   2
   6   7  -9 225.236 156.299   3
   6  -7  -9 538.288 278.247   5
   6   7  -8 44.9777 105.452   2
   6  -7  -8 176.658 154.909   5
   6   7  -7-90.5492 92.1900   2
   6  -7  -7 109.457 104.658   5
   6   7  -6 14.8784 96.6971   2
   6  -7  -6 76.8094 98.2986   5
   6   7  -5 50.6842 86.7861   2
   6  -7  -5 77.8319 120.714   5
  -6   7   4 54.0400 95.8057   3
   6   7  -4 54.0039 89.2624   2
   6  -7  -4 43.3615 115.663   5
   6   7  -3 221.999 156.243   2
  -6  -7   3 39.4344 139.716   5
   6  -7  -3 229.434 160.744   5
[truncated: 623,006 more chars]
